# Supplementary material for: Experimental and computational investigation of enzyme functional annotations uncovers misannotation in the EC 1.1.3.15 enzyme class
Source: PLoS Comput Biol. 2021 Sep 23;17(9):e1009446. doi: 10.1371/journal.pcbi.1009446 (PMC8491902; doi:10.1371/journal.pcbi.1009446)
Supplement: S1 File — (XLSX) [file pcbi.1009446.s013.xlsx]

## Sheet: EggNOG_annotations
query	seed_ortholog	evalue	score	eggNOG_OGs	max_annot_lvl	COG_category	Description	Preferred_name	GOs	EC	KEGG_ko	KEGG_Pathway	KEGG_Module	KEGG_Reaction	KEGG_rclass	BRITE	KEGG_TC	CAZy	BiGG_Reaction	PFAMs
Q9LRS0;(S)-2-hydroxy-acid	3702.AT3G14415.2	1.8e-201	708.4	COG1304@1|root,KOG0538@2759|Eukaryota,37QEA@33090|Viridiplantae,3GADE@35493|Streptophyta	35493|Streptophyta	C	peroxisomal (S)-2-hydroxy-acid oxidase	-	GO:0003674,GO:0003824,GO:0003973,GO:0005575,GO:0005576,GO:0005622,GO:0005623,GO:0005634,GO:0005737,GO:0005777,GO:0005829,GO:0005840,GO:0005911,GO:0006950,GO:0006952,GO:0008150,GO:0008152,GO:0008891,GO:0009058,GO:0009506,GO:0009507,GO:0009532,GO:0009536,GO:0009570,GO:0009605,GO:0009607,GO:0009617,GO:0009719,GO:0009725,GO:0009735,GO:0009987,GO:0010033,GO:0016020,GO:0016491,GO:0016614,GO:0016899,GO:…	1.1.3.15	ko:K11517	ko00630,ko01100,ko01110,ko01120,ko01130,ko01200,ko04146,map00630,map01100,map01110,map01120,map01130,map01200,map04146	M00532	R00475	RC00042	ko00000,ko00001,ko00002,ko01000	-	-	-	FMN_dh
Q9NYQ3;(S)-2-hydroxy-acid	9597.XP_003806345.1	1e-201	709.1	COG1304@1|root,KOG0538@2759|Eukaryota,38BCT@33154|Opisthokonta,3BA92@33208|Metazoa,3CU9T@33213|Bilateria,4890T@7711|Chordata,48YJ3@7742|Vertebrata,3JEFW@40674|Mammalia,35N5U@314146|Euarchontoglires,4MINZ@9443|Primates,4N5CC@9604|Hominidae	33208|Metazoa	C	Conserved region in glutamate synthase	HAO2	GO:0000166,GO:0003674,GO:0003824,GO:0003973,GO:0005102,GO:0005488,GO:0005515,GO:0005575,GO:0005622,GO:0005623,GO:0005737,GO:0005777,GO:0005782,GO:0005829,GO:0006082,GO:0006605,GO:0006625,GO:0006629,GO:0006631,GO:0006725,GO:0006810,GO:0006886,GO:0006996,GO:0007031,GO:0008104,GO:0008150,GO:0008152,GO:0009056,GO:0009062,GO:0009987,GO:0010181,GO:0015031,GO:0015833,GO:0016042,GO:0016043,GO:0016054,GO:…	1.1.1.145,1.1.3.15,5.3.3.1	ko:K00070,ko:K11517	ko00140,ko00630,ko01100,ko01110,ko01120,ko01130,ko01200,ko04146,ko04913,ko04925,ko04927,ko04934,map00140,map00630,map01100,map01110,map01120,map01130,map01200,map04146,map04913,map04925,map04927,map04934	M00107,M00110,M00532	R00475,R01837,R02216,R02499,R02840,R03327,R04163,R04678,R04849	RC00042,RC00146	ko00000,ko00001,ko00002,ko01000	-	-	-	FMN_dh
P37339;(S)-2-hydroxy-acid	316407.1800044	3.9e-245	853.6	COG0579@1|root,COG0579@2|Bacteria,1N0QB@1224|Proteobacteria,1RN24@1236|Gammaproteobacteria,3XPBR@561|Escherichia	1236|Gammaproteobacteria	C	L-2-hydroxyglutarate oxidase LhgO	lhgO	GO:0000166,GO:0003674,GO:0003824,GO:0003973,GO:0005488,GO:0005575,GO:0005622,GO:0005623,GO:0005737,GO:0005886,GO:0008150,GO:0008152,GO:0016020,GO:0016491,GO:0016614,GO:0016899,GO:0034419,GO:0036094,GO:0043167,GO:0043168,GO:0044424,GO:0044464,GO:0048037,GO:0050660,GO:0050662,GO:0055114,GO:0071944,GO:0097159,GO:1901265,GO:1901363	-	ko:K15736	-	-	-	-	ko00000,ko01000	-	-	-	DAO
Q24JJ8;(S)-2-hydroxy-acid	3702.AT3G14150.1	4.6e-202	710.3	COG1304@1|root,KOG0538@2759|Eukaryota,37Q8R@33090|Viridiplantae,3GEWX@35493|Streptophyta,3HZH6@3699|Brassicales	35493|Streptophyta	C	(S)-2-hydroxy-acid oxidase	-	GO:0002218,GO:0002253,GO:0002376,GO:0002682,GO:0002684,GO:0003674,GO:0003824,GO:0003973,GO:0005575,GO:0005622,GO:0005623,GO:0005737,GO:0005777,GO:0006950,GO:0006952,GO:0007154,GO:0007165,GO:0008150,GO:0008152,GO:0008891,GO:0009058,GO:0009605,GO:0009607,GO:0009617,GO:0009853,GO:0009987,GO:0010109,GO:0010204,GO:0016032,GO:0016491,GO:0016614,GO:0016899,GO:0016999,GO:0017000,GO:0017144,GO:0019048,GO:…	1.1.3.15	ko:K11517	ko00630,ko01100,ko01110,ko01120,ko01130,ko01200,ko04146,map00630,map01100,map01110,map01120,map01130,map01200,map04146	M00532	R00475	RC00042	ko00000,ko00001,ko00002,ko01000	-	-	-	FMN_dh
B8AUI3;(S)-2-hydroxy-acid	40149.OMERI04G20820.1	1.2e-200	705.7	COG1304@1|root,KOG0538@2759|Eukaryota,37QEA@33090|Viridiplantae,3GX5S@35493|Streptophyta,3KZ0J@4447|Liliopsida,3I35P@38820|Poales	35493|Streptophyta	C	FMN-dependent dehydrogenase	-	-	1.1.3.15	ko:K11517	ko00630,ko01100,ko01110,ko01120,ko01130,ko01200,ko04146,map00630,map01100,map01110,map01120,map01130,map01200,map04146	M00532	R00475	RC00042	ko00000,ko00001,ko00002,ko01000	-	-	-	FMN_dh
Q10CE4;(S)-2-hydroxy-acid	40148.OGLUM03G36300.1	2.8e-202	711.1	COG1304@1|root,KOG0538@2759|Eukaryota,37QEA@33090|Viridiplantae,3GADE@35493|Streptophyta,3KPNH@4447|Liliopsida,3IE90@38820|Poales	35493|Streptophyta	C	FMN-dependent dehydrogenase	-	GO:0003674,GO:0003824,GO:0003973,GO:0005575,GO:0005622,GO:0005623,GO:0005737,GO:0005777,GO:0008150,GO:0008152,GO:0008891,GO:0009853,GO:0009987,GO:0010109,GO:0016032,GO:0016491,GO:0016614,GO:0016899,GO:0019048,GO:0019222,GO:0031323,GO:0035821,GO:0042579,GO:0043094,GO:0043226,GO:0043227,GO:0043229,GO:0043231,GO:0044003,GO:0044237,GO:0044403,GO:0044419,GO:0044424,GO:0044444,GO:0044464,GO:0050789,GO:…	1.1.3.15	ko:K11517	ko00630,ko01100,ko01110,ko01120,ko01130,ko01200,ko04146,map00630,map01100,map01110,map01120,map01130,map01200,map04146	M00532	R00475	RC00042	ko00000,ko00001,ko00002,ko01000	-	-	-	FMN_dh
Q6YT73;(S)-2-hydroxy-acid	40148.OGLUM07G02700.2	1e-201	709.1	COG1304@1|root,KOG0538@2759|Eukaryota,37QEA@33090|Viridiplantae,3GADE@35493|Streptophyta,3KXE2@4447|Liliopsida,3I4JE@38820|Poales	35493|Streptophyta	C	FMN-dependent dehydrogenase	-	GO:0003674,GO:0003824,GO:0003973,GO:0005575,GO:0005622,GO:0005623,GO:0005737,GO:0005777,GO:0008150,GO:0008152,GO:0008891,GO:0009853,GO:0009987,GO:0010109,GO:0016032,GO:0016491,GO:0016614,GO:0016899,GO:0019048,GO:0019222,GO:0031323,GO:0035821,GO:0042579,GO:0043094,GO:0043226,GO:0043227,GO:0043229,GO:0043231,GO:0044003,GO:0044237,GO:0044403,GO:0044419,GO:0044424,GO:0044444,GO:0044464,GO:0050789,GO:…	1.1.3.15	ko:K11517	ko00630,ko01100,ko01110,ko01120,ko01130,ko01200,ko04146,map00630,map01100,map01110,map01120,map01130,map01200,map04146	M00532	R00475	RC00042	ko00000,ko00001,ko00002,ko01000	-	-	-	FMN_dh
Q9LRR9;(S)-2-hydroxy-acid	3702.AT3G14420.1	2.1e-202	711.4	COG1304@1|root,KOG0538@2759|Eukaryota,37QEA@33090|Viridiplantae,3GADE@35493|Streptophyta,3HYSX@3699|Brassicales	35493|Streptophyta	C	Peroxisomal (S)-2-hydroxy-acid oxidase	-	GO:0003674,GO:0003824,GO:0003973,GO:0005575,GO:0005576,GO:0005622,GO:0005623,GO:0005634,GO:0005737,GO:0005777,GO:0005829,GO:0005840,GO:0005911,GO:0006950,GO:0006952,GO:0008150,GO:0008152,GO:0008891,GO:0009058,GO:0009506,GO:0009507,GO:0009532,GO:0009536,GO:0009570,GO:0009605,GO:0009607,GO:0009617,GO:0009719,GO:0009725,GO:0009735,GO:0009987,GO:0010033,GO:0016020,GO:0016491,GO:0016614,GO:0016899,GO:…	1.1.3.15	ko:K11517	ko00630,ko01100,ko01110,ko01120,ko01130,ko01200,ko04146,map00630,map01100,map01110,map01120,map01130,map01200,map04146	M00532	R00475	RC00042	ko00000,ko00001,ko00002,ko01000	-	-	-	FMN_dh
Q7XPR4;(S)-2-hydroxy-acid	4537.OPUNC04G23380.4	3.4e-192	677.6	COG1304@1|root,KOG1761@1|root,KOG0538@2759|Eukaryota,KOG1761@2759|Eukaryota,37Q8R@33090|Viridiplantae,3GPCM@35493|Streptophyta,3M61D@4447|Liliopsida,3INZY@38820|Poales	35493|Streptophyta	C	FMN-dependent dehydrogenase	-	-	1.1.3.15	ko:K11517	ko00630,ko01100,ko01110,ko01120,ko01130,ko01200,ko04146,map00630,map01100,map01110,map01120,map01130,map01200,map04146	M00532	R00475	RC00042	ko00000,ko00001,ko00002,ko01000	-	-	-	FMN_dh,SRP14
O49506;(S)-2-hydroxy-acid	3702.AT4G18360.1	9.4e-203	712.6	COG1304@1|root,KOG0538@2759|Eukaryota,37Q8R@33090|Viridiplantae,3GNSB@35493|Streptophyta,3HX13@3699|Brassicales	35493|Streptophyta	C	(S)-2-hydroxy-acid oxidase	-	GO:0002218,GO:0002253,GO:0002376,GO:0002682,GO:0002684,GO:0005575,GO:0005622,GO:0005623,GO:0005737,GO:0005777,GO:0006950,GO:0006952,GO:0007154,GO:0007165,GO:0008150,GO:0008152,GO:0009058,GO:0009605,GO:0009607,GO:0009617,GO:0009987,GO:0010204,GO:0016999,GO:0017000,GO:0017144,GO:0023052,GO:0031347,GO:0031349,GO:0042579,GO:0042742,GO:0042743,GO:0043207,GO:0043226,GO:0043227,GO:0043229,GO:0043231,GO:…	1.1.3.15	ko:K11517	ko00630,ko01100,ko01110,ko01120,ko01130,ko01200,ko04146,map00630,map01100,map01110,map01120,map01130,map01200,map04146	M00532	R00475	RC00042	ko00000,ko00001,ko00002,ko01000	-	-	-	FMN_dh
Q8H3I4;(S)-2-hydroxy-acid	4530.OS07T0616500-01	1.4e-201	708.8	COG1304@1|root,KOG0538@2759|Eukaryota,37Q8R@33090|Viridiplantae,3GEWX@35493|Streptophyta,3KXI7@4447|Liliopsida,3IDY6@38820|Poales	35493|Streptophyta	C	FMN-dependent dehydrogenase	-	GO:0002218,GO:0002253,GO:0002376,GO:0002682,GO:0002684,GO:0003674,GO:0003824,GO:0003973,GO:0005575,GO:0005622,GO:0005623,GO:0005737,GO:0005777,GO:0006950,GO:0006952,GO:0007154,GO:0007165,GO:0008150,GO:0008152,GO:0008891,GO:0009058,GO:0009605,GO:0009607,GO:0009617,GO:0009853,GO:0009987,GO:0010109,GO:0010204,GO:0016032,GO:0016491,GO:0016614,GO:0016899,GO:0016999,GO:0017000,GO:0017144,GO:0019048,GO:…	1.1.3.15	ko:K11517	ko00630,ko01100,ko01110,ko01120,ko01130,ko01200,ko04146,map00630,map01100,map01110,map01120,map01130,map01200,map04146	M00532	R00475	RC00042	ko00000,ko00001,ko00002,ko01000	-	-	-	FMN_dh
Q7FAS1;(S)-2-hydroxy-acid	40149.OMERI04G20820.1	1.2e-200	705.7	COG1304@1|root,KOG0538@2759|Eukaryota,37QEA@33090|Viridiplantae,3GX5S@35493|Streptophyta,3KZ0J@4447|Liliopsida,3I35P@38820|Poales	35493|Streptophyta	C	FMN-dependent dehydrogenase	-	-	1.1.3.15	ko:K11517	ko00630,ko01100,ko01110,ko01120,ko01130,ko01200,ko04146,map00630,map01100,map01110,map01120,map01130,map01200,map04146	M00532	R00475	RC00042	ko00000,ko00001,ko00002,ko01000	-	-	-	FMN_dh
Q9LJH5;(S)-2-hydroxy-acid	3702.AT3G14130.1	1.1e-200	705.7	COG1304@1|root,KOG0538@2759|Eukaryota,37Q8R@33090|Viridiplantae,3GEWX@35493|Streptophyta,3HZH6@3699|Brassicales	35493|Streptophyta	C	(S)-2-hydroxy-acid oxidase	-	GO:0002218,GO:0002253,GO:0002376,GO:0002682,GO:0002684,GO:0003674,GO:0003824,GO:0003973,GO:0005575,GO:0005622,GO:0005623,GO:0005737,GO:0005777,GO:0006950,GO:0006952,GO:0007154,GO:0007165,GO:0008150,GO:0008152,GO:0008891,GO:0009058,GO:0009605,GO:0009607,GO:0009617,GO:0009853,GO:0009987,GO:0010109,GO:0010204,GO:0016032,GO:0016491,GO:0016614,GO:0016899,GO:0016999,GO:0017000,GO:0017144,GO:0019048,GO:…	1.1.3.15	ko:K11517	ko00630,ko01100,ko01110,ko01120,ko01130,ko01200,ko04146,map00630,map01100,map01110,map01120,map01130,map01200,map04146	M00532	R00475	RC00042	ko00000,ko00001,ko00002,ko01000	-	-	-	FMN_dh
P05414;(S)-2-hydroxy-acid	161934.XP_010694574.1	4.4e-192	677.2	COG1304@1|root,KOG0538@2759|Eukaryota,37QEA@33090|Viridiplantae,3GADE@35493|Streptophyta	35493|Streptophyta	C	peroxisomal (S)-2-hydroxy-acid oxidase	-	GO:0003674,GO:0003824,GO:0003973,GO:0005575,GO:0005576,GO:0005622,GO:0005623,GO:0005634,GO:0005737,GO:0005777,GO:0005829,GO:0005840,GO:0005911,GO:0006950,GO:0006952,GO:0008150,GO:0008152,GO:0008891,GO:0009058,GO:0009506,GO:0009507,GO:0009532,GO:0009536,GO:0009570,GO:0009605,GO:0009607,GO:0009617,GO:0009719,GO:0009725,GO:0009735,GO:0009987,GO:0010033,GO:0016020,GO:0016491,GO:0016614,GO:0016899,GO:…	1.1.3.15	ko:K11517	ko00630,ko01100,ko01110,ko01120,ko01130,ko01200,ko04146,map00630,map01100,map01110,map01120,map01130,map01200,map04146	M00532	R00475	RC00042	ko00000,ko00001,ko00002,ko01000	-	-	-	FMN_dh
Q07523;(S)-2-hydroxy-acid	10116.ENSRNOP00000040223	1.9e-200	704.9	COG1304@1|root,KOG0538@2759|Eukaryota,38BCT@33154|Opisthokonta,3BA92@33208|Metazoa,3CU9T@33213|Bilateria,4890T@7711|Chordata,48YJ3@7742|Vertebrata,3JEFW@40674|Mammalia,35N5U@314146|Euarchontoglires,4PS7X@9989|Rodentia	33208|Metazoa	C	mandelate metabolic process	HAO2	GO:0000166,GO:0003674,GO:0003824,GO:0003973,GO:0005102,GO:0005488,GO:0005515,GO:0005575,GO:0005622,GO:0005623,GO:0005737,GO:0005777,GO:0005782,GO:0005829,GO:0006082,GO:0006605,GO:0006625,GO:0006629,GO:0006631,GO:0006725,GO:0006810,GO:0006886,GO:0006996,GO:0007031,GO:0008104,GO:0008150,GO:0008152,GO:0009056,GO:0009062,GO:0009987,GO:0010181,GO:0015031,GO:0015833,GO:0016042,GO:0016043,GO:0016054,GO:…	1.1.1.145,1.1.3.15,5.3.3.1	ko:K00070,ko:K11517	ko00140,ko00630,ko01100,ko01110,ko01120,ko01130,ko01200,ko04146,ko04913,ko04925,ko04927,ko04934,map00140,map00630,map01100,map01110,map01120,map01130,map01200,map04146,map04913,map04925,map04927,map04934	M00107,M00110,M00532	R00475,R01837,R02216,R02499,R02840,R03327,R04163,R04678,R04849	RC00042,RC00146	ko00000,ko00001,ko00002,ko01000	-	-	-	FMN_dh
Q3ZBW2;(S)-2-hydroxy-acid	9913.ENSBTAP00000000134	1.3e-204	718.8	COG1304@1|root,KOG0538@2759|Eukaryota,38BCT@33154|Opisthokonta,3BA92@33208|Metazoa,3CU9T@33213|Bilateria,4890T@7711|Chordata,48YJ3@7742|Vertebrata,3JEFW@40674|Mammalia,4IZDI@91561|Cetartiodactyla	33208|Metazoa	C	hydroxyacid oxidase 2	HAO2	GO:0000166,GO:0003674,GO:0003824,GO:0003973,GO:0005102,GO:0005488,GO:0005515,GO:0005575,GO:0005622,GO:0005623,GO:0005737,GO:0005777,GO:0005782,GO:0005829,GO:0006082,GO:0006605,GO:0006625,GO:0006629,GO:0006631,GO:0006725,GO:0006810,GO:0006886,GO:0006996,GO:0007031,GO:0008104,GO:0008150,GO:0008152,GO:0009056,GO:0009062,GO:0009987,GO:0010181,GO:0015031,GO:0015833,GO:0016042,GO:0016043,GO:0016054,GO:…	1.1.1.145,1.1.3.15,5.3.3.1	ko:K00070,ko:K11517	ko00140,ko00630,ko01100,ko01110,ko01120,ko01130,ko01200,ko04146,ko04913,ko04925,ko04927,ko04934,map00140,map00630,map01100,map01110,map01120,map01130,map01200,map04146,map04913,map04925,map04927,map04934	M00107,M00110,M00532	R00475,R01837,R02216,R02499,R02840,R03327,R04163,R04678,R04849	RC00042,RC00146	ko00000,ko00001,ko00002,ko01000	-	-	-	FMN_dh
Q9WU19;(S)-2-hydroxy-acid	10090.ENSMUSP00000028704	6.8e-209	733.0	COG1304@1|root,KOG0538@2759|Eukaryota,38BCT@33154|Opisthokonta,3BA92@33208|Metazoa,3CU9T@33213|Bilateria,488AQ@7711|Chordata,494YH@7742|Vertebrata,3J75C@40674|Mammalia,35JY2@314146|Euarchontoglires,4PVKK@9989|Rodentia	33208|Metazoa	C	FMN-dependent dehydrogenase	HAO1	GO:0000166,GO:0001561,GO:0003674,GO:0003824,GO:0003973,GO:0005102,GO:0005488,GO:0005515,GO:0005575,GO:0005622,GO:0005623,GO:0005737,GO:0005777,GO:0005782,GO:0005829,GO:0006066,GO:0006082,GO:0006605,GO:0006625,GO:0006629,GO:0006631,GO:0006725,GO:0006807,GO:0006810,GO:0006886,GO:0006996,GO:0007031,GO:0008104,GO:0008150,GO:0008152,GO:0008891,GO:0009056,GO:0009062,GO:0009441,GO:0009987,GO:0010181,GO:…	1.1.3.15	ko:K11517	ko00630,ko01100,ko01110,ko01120,ko01130,ko01200,ko04146,map00630,map01100,map01110,map01120,map01130,map01200,map04146	M00532	R00475	RC00042	ko00000,ko00001,ko00002,ko01000	-	-	-	FMN_dh
Q9UJM8;(S)-2-hydroxy-acid	9597.XP_003821407.1	1.5e-208	731.9	COG1304@1|root,KOG0538@2759|Eukaryota,38BCT@33154|Opisthokonta,3BA92@33208|Metazoa,3CU9T@33213|Bilateria,488AQ@7711|Chordata,494YH@7742|Vertebrata,3J75C@40674|Mammalia,35JY2@314146|Euarchontoglires,4MAH9@9443|Primates,4N2N2@9604|Hominidae	33208|Metazoa	C	FMN-dependent dehydrogenase	HAO1	GO:0000166,GO:0001561,GO:0003674,GO:0003824,GO:0003973,GO:0005102,GO:0005488,GO:0005515,GO:0005575,GO:0005622,GO:0005623,GO:0005737,GO:0005777,GO:0005782,GO:0005829,GO:0006066,GO:0006082,GO:0006605,GO:0006625,GO:0006629,GO:0006631,GO:0006807,GO:0006810,GO:0006886,GO:0006996,GO:0007031,GO:0008104,GO:0008150,GO:0008152,GO:0008891,GO:0009056,GO:0009062,GO:0009441,GO:0009987,GO:0010181,GO:0015031,GO:…	1.1.3.15	ko:K11517	ko00630,ko01100,ko01110,ko01120,ko01130,ko01200,ko04146,map00630,map01100,map01110,map01120,map01130,map01200,map04146	M00532	R00475	RC00042	ko00000,ko00001,ko00002,ko01000	-	-	-	FMN_dh
B8AKX6;(S)-2-hydroxy-acid	40148.OGLUM03G36300.1	2.8e-202	711.1	COG1304@1|root,KOG0538@2759|Eukaryota,37QEA@33090|Viridiplantae,3GADE@35493|Streptophyta,3KPNH@4447|Liliopsida,3IE90@38820|Poales	35493|Streptophyta	C	FMN-dependent dehydrogenase	-	GO:0003674,GO:0003824,GO:0003973,GO:0005575,GO:0005622,GO:0005623,GO:0005737,GO:0005777,GO:0008150,GO:0008152,GO:0008891,GO:0009853,GO:0009987,GO:0010109,GO:0016032,GO:0016491,GO:0016614,GO:0016899,GO:0019048,GO:0019222,GO:0031323,GO:0035821,GO:0042579,GO:0043094,GO:0043226,GO:0043227,GO:0043229,GO:0043231,GO:0044003,GO:0044237,GO:0044403,GO:0044419,GO:0044424,GO:0044444,GO:0044464,GO:0050789,GO:…	1.1.3.15	ko:K11517	ko00630,ko01100,ko01110,ko01120,ko01130,ko01200,ko04146,map00630,map01100,map01110,map01120,map01130,map01200,map04146	M00532	R00475	RC00042	ko00000,ko00001,ko00002,ko01000	-	-	-	FMN_dh
B8B7C5;(S)-2-hydroxy-acid	40148.OGLUM07G02700.2	1e-201	709.1	COG1304@1|root,KOG0538@2759|Eukaryota,37QEA@33090|Viridiplantae,3GADE@35493|Streptophyta,3KXE2@4447|Liliopsida,3I4JE@38820|Poales	35493|Streptophyta	C	FMN-dependent dehydrogenase	-	GO:0003674,GO:0003824,GO:0003973,GO:0005575,GO:0005622,GO:0005623,GO:0005737,GO:0005777,GO:0008150,GO:0008152,GO:0008891,GO:0009853,GO:0009987,GO:0010109,GO:0016032,GO:0016491,GO:0016614,GO:0016899,GO:0019048,GO:0019222,GO:0031323,GO:0035821,GO:0042579,GO:0043094,GO:0043226,GO:0043227,GO:0043229,GO:0043231,GO:0044003,GO:0044237,GO:0044403,GO:0044419,GO:0044424,GO:0044444,GO:0044464,GO:0050789,GO:…	1.1.3.15	ko:K11517	ko00630,ko01100,ko01110,ko01120,ko01130,ko01200,ko04146,map00630,map01100,map01110,map01120,map01130,map01200,map04146	M00532	R00475	RC00042	ko00000,ko00001,ko00002,ko01000	-	-	-	FMN_dh
Q9NYQ2;(S)-2-hydroxy-acid	10090.ENSMUSP00000029464	1.1e-200	705.7	COG1304@1|root,KOG0538@2759|Eukaryota,38BCT@33154|Opisthokonta,3BA92@33208|Metazoa,3CU9T@33213|Bilateria,4890T@7711|Chordata,48YJ3@7742|Vertebrata,3JEFW@40674|Mammalia,35N5U@314146|Euarchontoglires,4PS7X@9989|Rodentia	33208|Metazoa	C	mandelate metabolic process	HAO2	GO:0000166,GO:0001561,GO:0003674,GO:0003824,GO:0003973,GO:0005102,GO:0005488,GO:0005515,GO:0005575,GO:0005622,GO:0005623,GO:0005737,GO:0005777,GO:0005782,GO:0005829,GO:0006066,GO:0006082,GO:0006605,GO:0006625,GO:0006629,GO:0006631,GO:0006725,GO:0006810,GO:0006886,GO:0006996,GO:0007031,GO:0008104,GO:0008150,GO:0008152,GO:0008891,GO:0009056,GO:0009062,GO:0009441,GO:0009987,GO:0010181,GO:0015031,GO:…	1.1.1.145,1.1.3.15,5.3.3.1	ko:K00070,ko:K11517	ko00140,ko00630,ko01100,ko01110,ko01120,ko01130,ko01200,ko04146,ko04913,ko04925,ko04927,ko04934,map00140,map00630,map01100,map01110,map01120,map01130,map01200,map04146,map04913,map04925,map04927,map04934	M00107,M00110,M00532	R00475,R01837,R02216,R02499,R02840,R03327,R04163,R04678,R04849	RC00042,RC00146	ko00000,ko00001,ko00002,ko01000	-	-	-	FMN_dh
Q01KC2;(S)-2-hydroxy-acid	4537.OPUNC04G23380.4	3.4e-192	677.6	COG1304@1|root,KOG1761@1|root,KOG0538@2759|Eukaryota,KOG1761@2759|Eukaryota,37Q8R@33090|Viridiplantae,3GPCM@35493|Streptophyta,3M61D@4447|Liliopsida,3INZY@38820|Poales	35493|Streptophyta	C	FMN-dependent dehydrogenase	-	-	1.1.3.15	ko:K11517	ko00630,ko01100,ko01110,ko01120,ko01130,ko01200,ko04146,map00630,map01100,map01110,map01120,map01130,map01200,map04146	M00532	R00475	RC00042	ko00000,ko00001,ko00002,ko01000	-	-	-	FMN_dh,SRP14
Q54E41;(S)-2-hydroxy-acid	44689.DDB0267054	1.8e-215	755.0	COG1304@1|root,KOG0538@2759|Eukaryota,3XDFG@554915|Amoebozoa	554915|Amoebozoa	E	Conserved region in glutamate synthase	-	-	1.1.3.15	ko:K11517	ko00630,ko01100,ko01110,ko01120,ko01130,ko01200,ko04146,map00630,map01100,map01110,map01120,map01130,map01200,map04146	M00532	R00475	RC00042	ko00000,ko00001,ko00002,ko01000	-	-	-	FMN_dh
A0A0G3SMM4;(S)-2-hydroxy-acid	82995.CR62_03895	5.6e-193	680.2	COG0579@1|root,COG0579@2|Bacteria,1N0QB@1224|Proteobacteria,1RN24@1236|Gammaproteobacteria,402UQ@613|Serratia	1236|Gammaproteobacteria	S	FAD dependent oxidoreductase	lhgO	GO:0000166,GO:0003674,GO:0003824,GO:0003973,GO:0005488,GO:0005575,GO:0005622,GO:0005623,GO:0005737,GO:0005886,GO:0008150,GO:0008152,GO:0016020,GO:0016491,GO:0016614,GO:0016899,GO:0034419,GO:0036094,GO:0043167,GO:0043168,GO:0044424,GO:0044464,GO:0048037,GO:0050660,GO:0050662,GO:0055114,GO:0071944,GO:0097159,GO:1901265,GO:1901363	1.1.5.3	ko:K00111,ko:K15736	ko00564,ko01110,map00564,map01110	-	R00848	RC00029	ko00000,ko00001,ko01000	-	-	-	DAO
A0A0J5CZZ1;(S)-2-hydroxy-acid	82995.CR62_03895	3.3e-193	681.0	COG0579@1|root,COG0579@2|Bacteria,1N0QB@1224|Proteobacteria,1RN24@1236|Gammaproteobacteria,402UQ@613|Serratia	1236|Gammaproteobacteria	S	FAD dependent oxidoreductase	lhgO	GO:0000166,GO:0003674,GO:0003824,GO:0003973,GO:0005488,GO:0005575,GO:0005622,GO:0005623,GO:0005737,GO:0005886,GO:0008150,GO:0008152,GO:0016020,GO:0016491,GO:0016614,GO:0016899,GO:0034419,GO:0036094,GO:0043167,GO:0043168,GO:0044424,GO:0044464,GO:0048037,GO:0050660,GO:0050662,GO:0055114,GO:0071944,GO:0097159,GO:1901265,GO:1901363	1.1.5.3	ko:K00111,ko:K15736	ko00564,ko01110,map00564,map01110	-	R00848	RC00029	ko00000,ko00001,ko01000	-	-	-	DAO
A0A0A8UL03;(S)-2-hydroxy-acid	1122164.JHWF01000031_gene2299	1.5e-166	592.4	COG1304@1|root,COG1304@2|Bacteria,1MUEZ@1224|Proteobacteria,1RPA1@1236|Gammaproteobacteria,1JDHJ@118969|Legionellales	118969|Legionellales	C	FMN-dependent dehydrogenase	-	-	1.1.2.3	ko:K00101	ko00620,ko01100,map00620,map01100	-	R00196	RC00044	ko00000,ko00001,ko01000	-	-	-	FMN_dh
A0A090VAN6;(S)-2-hydroxy-acid	1114922.CIFAM_23_00580	2.5e-244	850.9	COG0579@1|root,COG0579@2|Bacteria,1N0QB@1224|Proteobacteria,1RN24@1236|Gammaproteobacteria,3WWC7@544|Citrobacter	1236|Gammaproteobacteria	S	L-2-hydroxyglutarate oxidase LhgO	lhgO	GO:0000166,GO:0003674,GO:0003824,GO:0003973,GO:0005488,GO:0005575,GO:0005622,GO:0005623,GO:0005737,GO:0005886,GO:0008150,GO:0008152,GO:0016020,GO:0016491,GO:0016614,GO:0016899,GO:0034419,GO:0036094,GO:0043167,GO:0043168,GO:0044424,GO:0044464,GO:0048037,GO:0050660,GO:0050662,GO:0055114,GO:0071944,GO:0097159,GO:1901265,GO:1901363	-	ko:K15736	-	-	-	-	ko00000,ko01000	-	-	-	DAO
W0AYF0;(S)-2-hydroxy-acid	1440052.EAKF1_ch3337c	1.5e-244	851.7	COG0579@1|root,COG0579@2|Bacteria,1N0QB@1224|Proteobacteria,1RN24@1236|Gammaproteobacteria,3XPBR@561|Escherichia	1236|Gammaproteobacteria	C	L-2-hydroxyglutarate oxidase LhgO	lhgO	GO:0000166,GO:0003674,GO:0003824,GO:0003973,GO:0005488,GO:0005575,GO:0005622,GO:0005623,GO:0005737,GO:0005886,GO:0008150,GO:0008152,GO:0016020,GO:0016491,GO:0016614,GO:0016899,GO:0034419,GO:0036094,GO:0043167,GO:0043168,GO:0044424,GO:0044464,GO:0048037,GO:0050660,GO:0050662,GO:0055114,GO:0071944,GO:0097159,GO:1901265,GO:1901363	-	ko:K15736	-	-	-	-	ko00000,ko01000	-	-	-	DAO
A0A0S3N043;(S)-2-hydroxy-acid	1440052.EAKF1_ch3337c	4.3e-244	850.1	COG0579@1|root,COG0579@2|Bacteria,1N0QB@1224|Proteobacteria,1RN24@1236|Gammaproteobacteria,3XPBR@561|Escherichia	1236|Gammaproteobacteria	C	L-2-hydroxyglutarate oxidase LhgO	lhgO	GO:0000166,GO:0003674,GO:0003824,GO:0003973,GO:0005488,GO:0005575,GO:0005622,GO:0005623,GO:0005737,GO:0005886,GO:0008150,GO:0008152,GO:0016020,GO:0016491,GO:0016614,GO:0016899,GO:0034419,GO:0036094,GO:0043167,GO:0043168,GO:0044424,GO:0044464,GO:0048037,GO:0050660,GO:0050662,GO:0055114,GO:0071944,GO:0097159,GO:1901265,GO:1901363	-	ko:K15736	-	-	-	-	ko00000,ko01000	-	-	-	DAO
A0A0U5P4V4;(S)-2-hydroxy-acid	1304866.K413DRAFT_5061	1.8e-270	937.9	COG0579@1|root,COG0579@2|Bacteria,1TRDH@1239|Firmicutes,248IK@186801|Clostridia,36DNW@31979|Clostridiaceae	186801|Clostridia	C	FAD dependent oxidoreductase	-	-	1.1.5.3	ko:K00111	ko00564,ko01110,map00564,map01110	-	R00848	RC00029	ko00000,ko00001,ko01000	-	-	-	DAO,Fer2_BFD
B6BM25;(S)-2-hydroxy-acid	929558.SMGD1_0873	1.1e-261	908.7	COG0277@1|root,COG0277@2|Bacteria,1MU6Y@1224|Proteobacteria,42M0V@68525|delta/epsilon subdivisions,2YMAY@29547|Epsilonproteobacteria	29547|Epsilonproteobacteria	C	Glycolate oxidase subunit	glcD	-	1.1.3.15	ko:K00104	ko00630,ko01100,ko01110,ko01120,ko01130,map00630,map01100,map01110,map01120,map01130	-	R00475	RC00042	ko00000,ko00001,ko01000	-	-	-	FAD-oxidase_C,FAD_binding_4
S7SZ03;(S)-2-hydroxy-acid	1345697.M493_02360	2.6e-155	554.7	COG0277@1|root,COG0277@2|Bacteria,1TPBC@1239|Firmicutes,4H9UU@91061|Bacilli,1WFFG@129337|Geobacillus	91061|Bacilli	C	FAD linked oxidases, C-terminal domain	glcD	-	1.1.3.15	ko:K00104	ko00630,ko01100,ko01110,ko01120,ko01130,map00630,map01100,map01110,map01120,map01130	-	R00475	RC00042	ko00000,ko00001,ko01000	-	-	iYO844.BSU28680	FAD-oxidase_C,FAD_binding_4
V0AYW5;(S)-2-hydroxy-acid	573.JG24_03460	6.1e-238	829.7	COG0579@1|root,COG0579@2|Bacteria,1N0QB@1224|Proteobacteria,1RN24@1236|Gammaproteobacteria	1236|Gammaproteobacteria	S	L-2-hydroxyglutarate oxidase LhgO	lhgO	GO:0000166,GO:0003674,GO:0003824,GO:0003973,GO:0005488,GO:0005575,GO:0005622,GO:0005623,GO:0005737,GO:0005886,GO:0008150,GO:0008152,GO:0016020,GO:0016491,GO:0016614,GO:0016899,GO:0034419,GO:0036094,GO:0043167,GO:0043168,GO:0044424,GO:0044464,GO:0048037,GO:0050660,GO:0050662,GO:0055114,GO:0071944,GO:0097159,GO:1901265,GO:1901363	-	ko:K15736	-	-	-	-	ko00000,ko01000	-	-	-	DAO
Q7NZM1;(S)-2-hydroxy-acid	243365.CV_0901	4.1e-264	916.8	COG0277@1|root,COG0277@2|Bacteria,1MU6Y@1224|Proteobacteria,2VH5A@28216|Betaproteobacteria,2KQ1H@206351|Neisseriales	206351|Neisseriales	C	domain protein	-	-	-	-	-	-	-	-	-	-	-	-	FAD-oxidase_C,FAD_binding_4
J0FCM7;(S)-2-hydroxy-acid	85963.jhp_0127	6.5e-136	490.0	COG0247@1|root,COG0247@2|Bacteria,1MWTK@1224|Proteobacteria,42PNX@68525|delta/epsilon subdivisions,2YP29@29547|Epsilonproteobacteria	29547|Epsilonproteobacteria	C	Fe-S oxidoreductase	lldE	-	-	ko:K18928	-	-	-	-	ko00000	-	-	-	CCG
D8IRW1;(S)-2-hydroxy-acid	757424.Hsero_3826	3e-201	707.6	COG0277@1|root,COG0277@2|Bacteria,1MVYV@1224|Proteobacteria,2VHUQ@28216|Betaproteobacteria,4725H@75682|Oxalobacteraceae	28216|Betaproteobacteria	C	FAD binding domain	glcE	-	-	ko:K11472	ko00630,ko01100,ko01110,ko01120,ko01130,map00630,map01100,map01110,map01120,map01130	-	R00475	RC00042	ko00000,ko00001	-	-	-	FAD_binding_4
H4UMR9;(S)-2-hydroxy-acid	316407.1800044	1.5e-244	851.7	COG0579@1|root,COG0579@2|Bacteria,1N0QB@1224|Proteobacteria,1RN24@1236|Gammaproteobacteria,3XPBR@561|Escherichia	1236|Gammaproteobacteria	C	L-2-hydroxyglutarate oxidase LhgO	lhgO	GO:0000166,GO:0003674,GO:0003824,GO:0003973,GO:0005488,GO:0005575,GO:0005622,GO:0005623,GO:0005737,GO:0005886,GO:0008150,GO:0008152,GO:0016020,GO:0016491,GO:0016614,GO:0016899,GO:0034419,GO:0036094,GO:0043167,GO:0043168,GO:0044424,GO:0044464,GO:0048037,GO:0050660,GO:0050662,GO:0055114,GO:0071944,GO:0097159,GO:1901265,GO:1901363	-	ko:K15736	-	-	-	-	ko00000,ko01000	-	-	-	DAO
J0T775;(S)-2-hydroxy-acid	85963.jhp_0127	1.1e-135	489.2	COG0247@1|root,COG0247@2|Bacteria,1MWTK@1224|Proteobacteria,42PNX@68525|delta/epsilon subdivisions,2YP29@29547|Epsilonproteobacteria	29547|Epsilonproteobacteria	C	Fe-S oxidoreductase	lldE	-	-	ko:K18928	-	-	-	-	ko00000	-	-	-	CCG
Q3JNY8;(S)-2-hydroxy-acid	243160.BMA2413	2.4e-203	714.5	COG0277@1|root,COG0277@2|Bacteria,1MVYV@1224|Proteobacteria,2VHUQ@28216|Betaproteobacteria,1K1XC@119060|Burkholderiaceae	28216|Betaproteobacteria	C	PFAM FAD linked oxidase domain protein	glcE	-	-	ko:K11472	ko00630,ko01100,ko01110,ko01120,ko01130,map00630,map01100,map01110,map01120,map01130	-	R00475	RC00042	ko00000,ko00001	-	-	-	FAD-oxidase_C,FAD_binding_4
A3RTD5;(S)-2-hydroxy-acid	1031711.RSPO_c00835	4.5e-266	923.3	COG0277@1|root,COG0277@2|Bacteria,1MU6Y@1224|Proteobacteria,2VI85@28216|Betaproteobacteria,1K241@119060|Burkholderiaceae	28216|Betaproteobacteria	C	PFAM FAD linked oxidase domain protein	dld	-	1.1.2.4,1.1.5.12	ko:K00102,ko:K03777	ko00620,ko01120,map00620,map01120	-	R00197,R00704,R11591	RC00044	ko00000,ko00001,ko01000	-	-	-	FAD-oxidase_C,FAD_binding_4
J0ABA9;(S)-2-hydroxy-acid	85962.C694_00685	6.7e-133	479.9	COG0247@1|root,COG0247@2|Bacteria,1MWTK@1224|Proteobacteria,42PNX@68525|delta/epsilon subdivisions,2YP29@29547|Epsilonproteobacteria	29547|Epsilonproteobacteria	C	Fe-S oxidoreductase	lldE	-	-	ko:K18928	-	-	-	-	ko00000	-	-	-	CCG
S0WG00;(S)-2-hydroxy-acid	481805.EcolC_1046	1.2e-241	842.0	COG0579@1|root,COG0579@2|Bacteria,1N0QB@1224|Proteobacteria,1RN24@1236|Gammaproteobacteria,3XPBR@561|Escherichia	1236|Gammaproteobacteria	C	L-2-hydroxyglutarate oxidase LhgO	lhgO	GO:0000166,GO:0003674,GO:0003824,GO:0003973,GO:0005488,GO:0005575,GO:0005622,GO:0005623,GO:0005737,GO:0005886,GO:0008150,GO:0008152,GO:0016020,GO:0016491,GO:0016614,GO:0016899,GO:0034419,GO:0036094,GO:0043167,GO:0043168,GO:0044424,GO:0044464,GO:0048037,GO:0050660,GO:0050662,GO:0055114,GO:0071944,GO:0097159,GO:1901265,GO:1901363	-	ko:K15736	-	-	-	-	ko00000,ko01000	-	-	-	DAO
A0A0J7JDW3;(S)-2-hydroxy-acid	225937.HP15_3024	2e-277	961.1	COG0277@1|root,COG0277@2|Bacteria,1MU6Y@1224|Proteobacteria,1RQX2@1236|Gammaproteobacteria,463YN@72275|Alteromonadaceae	1236|Gammaproteobacteria	C	COG0277 FAD FMN-containing dehydrogenases	glcD	GO:0003674,GO:0003824,GO:0006066,GO:0006082,GO:0006950,GO:0006974,GO:0008150,GO:0008152,GO:0009056,GO:0009441,GO:0009987,GO:0016054,GO:0016491,GO:0016614,GO:0017144,GO:0019154,GO:0019752,GO:0032787,GO:0033554,GO:0034308,GO:0034310,GO:0042737,GO:0043436,GO:0044237,GO:0044248,GO:0044281,GO:0044282,GO:0046164,GO:0046296,GO:0046395,GO:0050896,GO:0051716,GO:0055114,GO:0071704,GO:0072329,GO:1901575,GO:…	1.1.3.15	ko:K00104	ko00630,ko01100,ko01110,ko01120,ko01130,map00630,map01100,map01110,map01120,map01130	-	R00475	RC00042	ko00000,ko00001,ko01000	-	-	iJN746.PP_3745,iLF82_1304.LF82_0831,iNRG857_1313.NRG857_14750	FAD-oxidase_C,FAD_binding_4
A0A060UWI8;(S)-2-hydroxy-acid	1028307.EAE_12080	6.7e-237	826.2	COG0579@1|root,COG0579@2|Bacteria,1N0QB@1224|Proteobacteria,1RN24@1236|Gammaproteobacteria,3X334@547|Enterobacter	1236|Gammaproteobacteria	C	FAD dependent oxidoreductase	lhgO	GO:0000166,GO:0003674,GO:0003824,GO:0003973,GO:0005488,GO:0005575,GO:0005622,GO:0005623,GO:0005737,GO:0005886,GO:0008150,GO:0008152,GO:0016020,GO:0016491,GO:0016614,GO:0016899,GO:0034419,GO:0036094,GO:0043167,GO:0043168,GO:0044424,GO:0044464,GO:0048037,GO:0050660,GO:0050662,GO:0055114,GO:0071944,GO:0097159,GO:1901265,GO:1901363	-	ko:K15736	-	-	-	-	ko00000,ko01000	-	-	-	DAO
V0SFE2;(S)-2-hydroxy-acid	155864.EDL933_3823	6.9e-242	842.8	COG0579@1|root,COG0579@2|Bacteria,1N0QB@1224|Proteobacteria,1RN24@1236|Gammaproteobacteria,3XPBR@561|Escherichia	1236|Gammaproteobacteria	C	L-2-hydroxyglutarate oxidase LhgO	lhgO	GO:0000166,GO:0003674,GO:0003824,GO:0003973,GO:0005488,GO:0005575,GO:0005622,GO:0005623,GO:0005737,GO:0005886,GO:0008150,GO:0008152,GO:0016020,GO:0016491,GO:0016614,GO:0016899,GO:0034419,GO:0036094,GO:0043167,GO:0043168,GO:0044424,GO:0044464,GO:0048037,GO:0050660,GO:0050662,GO:0055114,GO:0071944,GO:0097159,GO:1901265,GO:1901363	-	ko:K15736	-	-	-	-	ko00000,ko01000	-	-	-	DAO
N2RUB0;(S)-2-hydroxy-acid	316407.1800044	1.5e-244	851.7	COG0579@1|root,COG0579@2|Bacteria,1N0QB@1224|Proteobacteria,1RN24@1236|Gammaproteobacteria,3XPBR@561|Escherichia	1236|Gammaproteobacteria	C	L-2-hydroxyglutarate oxidase LhgO	lhgO	GO:0000166,GO:0003674,GO:0003824,GO:0003973,GO:0005488,GO:0005575,GO:0005622,GO:0005623,GO:0005737,GO:0005886,GO:0008150,GO:0008152,GO:0016020,GO:0016491,GO:0016614,GO:0016899,GO:0034419,GO:0036094,GO:0043167,GO:0043168,GO:0044424,GO:0044464,GO:0048037,GO:0050660,GO:0050662,GO:0055114,GO:0071944,GO:0097159,GO:1901265,GO:1901363	-	ko:K15736	-	-	-	-	ko00000,ko01000	-	-	-	DAO
A0A073CPZ1;(S)-2-hydroxy-acid	388467.A19Y_0981	1.2e-285	988.4	COG0277@1|root,COG0277@2|Bacteria,1G1U2@1117|Cyanobacteria,1H8IQ@1150|Oscillatoriales	1117|Cyanobacteria	C	Glycolate oxidase subunit GlcD	glcD	-	1.1.3.15	ko:K00104	ko00630,ko01100,ko01110,ko01120,ko01130,map00630,map01100,map01110,map01120,map01130	-	R00475	RC00042	ko00000,ko00001,ko01000	-	-	-	FAD-oxidase_C,FAD_binding_4
A0A073CBY9;(S)-2-hydroxy-acid	388467.A19Y_0184	2e-244	851.3	COG0277@1|root,COG0277@2|Bacteria,1G176@1117|Cyanobacteria,1H7RA@1150|Oscillatoriales	1117|Cyanobacteria	C	FAD linked oxidases, C-terminal domain	glcE	-	-	ko:K11472	ko00630,ko01100,ko01110,ko01120,ko01130,map00630,map01100,map01110,map01120,map01130	-	R00475	RC00042	ko00000,ko00001	-	-	-	FAD-oxidase_C,FAD_binding_4
A0A0W0RBD6;(S)-2-hydroxy-acid	1408445.JHXP01000001_gene1591	2.3e-129	468.8	COG1304@1|root,COG1304@2|Bacteria,1MUEZ@1224|Proteobacteria,1RPA1@1236|Gammaproteobacteria,1JDHJ@118969|Legionellales	118969|Legionellales	C	FMN-dependent dehydrogenase	-	-	-	-	-	-	-	-	-	-	-	-	FMN_dh
A0A069XGS7;(S)-2-hydroxy-acid	316407.1800044	2e-202	711.4	COG0579@1|root,COG0579@2|Bacteria,1N0QB@1224|Proteobacteria,1RN24@1236|Gammaproteobacteria,3XPBR@561|Escherichia	1236|Gammaproteobacteria	C	L-2-hydroxyglutarate oxidase LhgO	lhgO	GO:0000166,GO:0003674,GO:0003824,GO:0003973,GO:0005488,GO:0005575,GO:0005622,GO:0005623,GO:0005737,GO:0005886,GO:0008150,GO:0008152,GO:0016020,GO:0016491,GO:0016614,GO:0016899,GO:0034419,GO:0036094,GO:0043167,GO:0043168,GO:0044424,GO:0044464,GO:0048037,GO:0050660,GO:0050662,GO:0055114,GO:0071944,GO:0097159,GO:1901265,GO:1901363	-	ko:K15736	-	-	-	-	ko00000,ko01000	-	-	-	DAO
A0A0A1RXP1;(S)-2-hydroxy-acid	469595.CSAG_02495	4.7e-238	830.1	COG0579@1|root,COG0579@2|Bacteria,1N0QB@1224|Proteobacteria,1RN24@1236|Gammaproteobacteria,3WWC7@544|Citrobacter	1236|Gammaproteobacteria	S	L-2-hydroxyglutarate oxidase LhgO	lhgO	GO:0000166,GO:0003674,GO:0003824,GO:0003973,GO:0005488,GO:0005575,GO:0005622,GO:0005623,GO:0005737,GO:0005886,GO:0008150,GO:0008152,GO:0016020,GO:0016491,GO:0016614,GO:0016899,GO:0034419,GO:0036094,GO:0043167,GO:0043168,GO:0044424,GO:0044464,GO:0048037,GO:0050660,GO:0050662,GO:0055114,GO:0071944,GO:0097159,GO:1901265,GO:1901363	-	ko:K15736	-	-	-	-	ko00000,ko01000	-	-	-	DAO
B7RMW0;(S)-2-hydroxy-acid	391589.RGAI101_3254	1.9e-280	971.1	COG0277@1|root,COG0277@2|Bacteria,1MU6Y@1224|Proteobacteria,2TSG6@28211|Alphaproteobacteria,2P1QD@2433|Roseobacter	28211|Alphaproteobacteria	C	COG0277 FAD FMN-containing dehydrogenases	glcD	-	1.1.3.15	ko:K00104	ko00630,ko01100,ko01110,ko01120,ko01130,map00630,map01100,map01110,map01120,map01130	-	R00475	RC00042	ko00000,ko00001,ko01000	-	-	-	FAD-oxidase_C,FAD_binding_4
J0LV76;(S)-2-hydroxy-acid	85962.C694_00685	2.8e-134	484.6	COG0247@1|root,COG0247@2|Bacteria,1MWTK@1224|Proteobacteria,42PNX@68525|delta/epsilon subdivisions,2YP29@29547|Epsilonproteobacteria	29547|Epsilonproteobacteria	C	Fe-S oxidoreductase	lldE	-	-	ko:K18928	-	-	-	-	ko00000	-	-	-	CCG
Q57KY4;(S)-2-hydroxy-acid	220341.16503873	3.4e-241	840.5	COG0579@1|root,COG0579@2|Bacteria,1N0QB@1224|Proteobacteria,1RN24@1236|Gammaproteobacteria,3ZIW5@590|Salmonella	1236|Gammaproteobacteria	S	L-2-hydroxyglutarate oxidase LhgO	lhgO	GO:0000166,GO:0003674,GO:0003824,GO:0003973,GO:0005488,GO:0005575,GO:0005622,GO:0005623,GO:0005737,GO:0005886,GO:0008150,GO:0008152,GO:0016020,GO:0016491,GO:0016614,GO:0016899,GO:0034419,GO:0036094,GO:0043167,GO:0043168,GO:0044424,GO:0044464,GO:0048037,GO:0050660,GO:0050662,GO:0055114,GO:0071944,GO:0097159,GO:1901265,GO:1901363	-	ko:K15736	-	-	-	-	ko00000,ko01000	-	-	-	DAO
C7CDF7;(S)-2-hydroxy-acid	419610.Mext_0923	5.1e-265	919.8	COG0277@1|root,COG0277@2|Bacteria,1MU6Y@1224|Proteobacteria,2TSG6@28211|Alphaproteobacteria,1JS93@119045|Methylobacteriaceae	28211|Alphaproteobacteria	C	PFAM FAD linked oxidase domain protein	glcD	GO:0003674,GO:0003824,GO:0006066,GO:0006082,GO:0006950,GO:0006974,GO:0008150,GO:0008152,GO:0009056,GO:0009441,GO:0009987,GO:0016054,GO:0016491,GO:0016614,GO:0017144,GO:0019154,GO:0019752,GO:0032787,GO:0033554,GO:0034308,GO:0034310,GO:0042737,GO:0043436,GO:0044237,GO:0044248,GO:0044281,GO:0044282,GO:0046164,GO:0046296,GO:0046395,GO:0050896,GO:0051716,GO:0055114,GO:0071704,GO:0072329,GO:1901575,GO:…	1.1.3.15	ko:K00104	ko00630,ko01100,ko01110,ko01120,ko01130,map00630,map01100,map01110,map01120,map01130	-	R00475	RC00042	ko00000,ko00001,ko01000	-	-	-	FAD-oxidase_C,FAD_binding_4
S1DZY6;(S)-2-hydroxy-acid	199310.c3208	1.2e-241	842.0	COG0579@1|root,COG0579@2|Bacteria,1N0QB@1224|Proteobacteria,1RN24@1236|Gammaproteobacteria,3XPBR@561|Escherichia	1236|Gammaproteobacteria	C	L-2-hydroxyglutarate oxidase LhgO	lhgO	GO:0000166,GO:0003674,GO:0003824,GO:0003973,GO:0005488,GO:0005575,GO:0005622,GO:0005623,GO:0005737,GO:0005886,GO:0008150,GO:0008152,GO:0016020,GO:0016491,GO:0016614,GO:0016899,GO:0034419,GO:0036094,GO:0043167,GO:0043168,GO:0044424,GO:0044464,GO:0048037,GO:0050660,GO:0050662,GO:0055114,GO:0071944,GO:0097159,GO:1901265,GO:1901363	-	ko:K15736	-	-	-	-	ko00000,ko01000	-	-	-	DAO
A0A0H3BNM7;(S)-2-hydroxy-acid	220341.16503873	1.9e-239	834.7	COG0579@1|root,COG0579@2|Bacteria,1N0QB@1224|Proteobacteria,1RN24@1236|Gammaproteobacteria,3ZIW5@590|Salmonella	1236|Gammaproteobacteria	S	L-2-hydroxyglutarate oxidase LhgO	lhgO	GO:0000166,GO:0003674,GO:0003824,GO:0003973,GO:0005488,GO:0005575,GO:0005622,GO:0005623,GO:0005737,GO:0005886,GO:0008150,GO:0008152,GO:0016020,GO:0016491,GO:0016614,GO:0016899,GO:0034419,GO:0036094,GO:0043167,GO:0043168,GO:0044424,GO:0044464,GO:0048037,GO:0050660,GO:0050662,GO:0055114,GO:0071944,GO:0097159,GO:1901265,GO:1901363	-	ko:K15736	-	-	-	-	ko00000,ko01000	-	-	-	DAO
A0A0M5KI04;(S)-2-hydroxy-acid	469595.CSAG_02495	1.4e-242	845.1	COG0579@1|root,COG0579@2|Bacteria,1N0QB@1224|Proteobacteria,1RN24@1236|Gammaproteobacteria,3WWC7@544|Citrobacter	1236|Gammaproteobacteria	S	L-2-hydroxyglutarate oxidase LhgO	lhgO	GO:0000166,GO:0003674,GO:0003824,GO:0003973,GO:0005488,GO:0005575,GO:0005622,GO:0005623,GO:0005737,GO:0005886,GO:0008150,GO:0008152,GO:0016020,GO:0016491,GO:0016614,GO:0016899,GO:0034419,GO:0036094,GO:0043167,GO:0043168,GO:0044424,GO:0044464,GO:0048037,GO:0050660,GO:0050662,GO:0055114,GO:0071944,GO:0097159,GO:1901265,GO:1901363	-	ko:K15736	-	-	-	-	ko00000,ko01000	-	-	-	DAO
A0A0J2GHS7;(S)-2-hydroxy-acid	573.JG24_03460	2.3e-237	827.8	COG0579@1|root,COG0579@2|Bacteria,1N0QB@1224|Proteobacteria,1RN24@1236|Gammaproteobacteria	1236|Gammaproteobacteria	S	L-2-hydroxyglutarate oxidase LhgO	lhgO	GO:0000166,GO:0003674,GO:0003824,GO:0003973,GO:0005488,GO:0005575,GO:0005622,GO:0005623,GO:0005737,GO:0005886,GO:0008150,GO:0008152,GO:0016020,GO:0016491,GO:0016614,GO:0016899,GO:0034419,GO:0036094,GO:0043167,GO:0043168,GO:0044424,GO:0044464,GO:0048037,GO:0050660,GO:0050662,GO:0055114,GO:0071944,GO:0097159,GO:1901265,GO:1901363	-	ko:K15736	-	-	-	-	ko00000,ko01000	-	-	-	DAO
Q1LMF7;(S)-2-hydroxy-acid	266264.Rmet_1790	3.4e-266	923.7	COG0277@1|root,COG0277@2|Bacteria,1MU6Y@1224|Proteobacteria,2VH5A@28216|Betaproteobacteria,1K6KP@119060|Burkholderiaceae	28216|Betaproteobacteria	C	FAD linked oxidases, C-terminal domain	-	-	-	-	-	-	-	-	-	-	-	-	FAD-oxidase_C,FAD_binding_4
A0A080NFB1;(S)-2-hydroxy-acid	398578.Daci_4620	3.9e-204	717.2	COG1304@1|root,COG1304@2|Bacteria,1MUEZ@1224|Proteobacteria,2VH77@28216|Betaproteobacteria,4ACGQ@80864|Comamonadaceae	28216|Betaproteobacteria	C	PFAM FMN-dependent alpha-hydroxy acid dehydrogenase	-	-	1.1.2.3,1.1.3.46	ko:K00101,ko:K16422	ko00261,ko00620,ko01055,ko01100,ko01130,map00261,map00620,map01055,map01100,map01130	-	R00196,R06633	RC00044,RC00240	ko00000,ko00001,ko01000	-	-	-	FMN_dh
A0A0W0VL21;(S)-2-hydroxy-acid	1122164.JHWF01000031_gene2299	3.9e-215	753.8	COG1304@1|root,COG1304@2|Bacteria,1MUEZ@1224|Proteobacteria,1RPA1@1236|Gammaproteobacteria,1JDHJ@118969|Legionellales	118969|Legionellales	C	FMN-dependent dehydrogenase	-	-	1.1.2.3	ko:K00101	ko00620,ko01100,map00620,map01100	-	R00196	RC00044	ko00000,ko00001,ko01000	-	-	-	FMN_dh
L2VQG1;(S)-2-hydroxy-acid	754331.AEME01000001_gene1852	4.8e-243	846.7	COG0579@1|root,COG0579@2|Bacteria,1N0QB@1224|Proteobacteria,1RN24@1236|Gammaproteobacteria,3XPBR@561|Escherichia	1236|Gammaproteobacteria	C	L-2-hydroxyglutarate oxidase LhgO	lhgO	GO:0000166,GO:0003674,GO:0003824,GO:0003973,GO:0005488,GO:0005575,GO:0005622,GO:0005623,GO:0005737,GO:0005886,GO:0008150,GO:0008152,GO:0016020,GO:0016491,GO:0016614,GO:0016899,GO:0034419,GO:0036094,GO:0043167,GO:0043168,GO:0044424,GO:0044464,GO:0048037,GO:0050660,GO:0050662,GO:0055114,GO:0071944,GO:0097159,GO:1901265,GO:1901363	-	ko:K15736	-	-	-	-	ko00000,ko01000	-	-	-	DAO
A0A0F7JCH0;(S)-2-hydroxy-acid	90371.CY43_14585	5.3e-242	843.2	COG0579@1|root,COG0579@2|Bacteria,1N0QB@1224|Proteobacteria,1RN24@1236|Gammaproteobacteria,3ZIW5@590|Salmonella	1236|Gammaproteobacteria	S	L-2-hydroxyglutarate oxidase LhgO	lhgO	GO:0000166,GO:0003674,GO:0003824,GO:0003973,GO:0005488,GO:0005575,GO:0005622,GO:0005623,GO:0005737,GO:0005886,GO:0008150,GO:0008152,GO:0016020,GO:0016491,GO:0016614,GO:0016899,GO:0034419,GO:0036094,GO:0043167,GO:0043168,GO:0044424,GO:0044464,GO:0048037,GO:0050660,GO:0050662,GO:0055114,GO:0071944,GO:0097159,GO:1901265,GO:1901363	-	ko:K15736	-	-	-	-	ko00000,ko01000	-	-	-	DAO
A0A080INM6;(S)-2-hydroxy-acid	481805.EcolC_1046	2.2e-243	847.8	COG0579@1|root,COG0579@2|Bacteria,1N0QB@1224|Proteobacteria,1RN24@1236|Gammaproteobacteria,3XPBR@561|Escherichia	1236|Gammaproteobacteria	C	L-2-hydroxyglutarate oxidase LhgO	lhgO	GO:0000166,GO:0003674,GO:0003824,GO:0003973,GO:0005488,GO:0005575,GO:0005622,GO:0005623,GO:0005737,GO:0005886,GO:0008150,GO:0008152,GO:0016020,GO:0016491,GO:0016614,GO:0016899,GO:0034419,GO:0036094,GO:0043167,GO:0043168,GO:0044424,GO:0044464,GO:0048037,GO:0050660,GO:0050662,GO:0055114,GO:0071944,GO:0097159,GO:1901265,GO:1901363	-	ko:K15736	-	-	-	-	ko00000,ko01000	-	-	-	DAO
I9Q9Y3;(S)-2-hydroxy-acid	85962.C694_00685	7.2e-135	486.5	COG0247@1|root,COG0247@2|Bacteria,1MWTK@1224|Proteobacteria,42PNX@68525|delta/epsilon subdivisions,2YP29@29547|Epsilonproteobacteria	29547|Epsilonproteobacteria	C	Fe-S oxidoreductase	lldE	-	-	ko:K18928	-	-	-	-	ko00000	-	-	-	CCG
W9AIT9;(S)-2-hydroxy-acid	199310.c3208	1.6e-252	878.2	COG0579@1|root,COG0579@2|Bacteria,1N0QB@1224|Proteobacteria,1RN24@1236|Gammaproteobacteria,3XPBR@561|Escherichia	1236|Gammaproteobacteria	C	L-2-hydroxyglutarate oxidase LhgO	lhgO	GO:0000166,GO:0003674,GO:0003824,GO:0003973,GO:0005488,GO:0005575,GO:0005622,GO:0005623,GO:0005737,GO:0005886,GO:0008150,GO:0008152,GO:0016020,GO:0016491,GO:0016614,GO:0016899,GO:0034419,GO:0036094,GO:0043167,GO:0043168,GO:0044424,GO:0044464,GO:0048037,GO:0050660,GO:0050662,GO:0055114,GO:0071944,GO:0097159,GO:1901265,GO:1901363	-	ko:K15736	-	-	-	-	ko00000,ko01000	-	-	-	DAO
I2UF32;(S)-2-hydroxy-acid	199310.c3208	9.1e-242	842.4	COG0579@1|root,COG0579@2|Bacteria,1N0QB@1224|Proteobacteria,1RN24@1236|Gammaproteobacteria,3XPBR@561|Escherichia	1236|Gammaproteobacteria	C	L-2-hydroxyglutarate oxidase LhgO	lhgO	GO:0000166,GO:0003674,GO:0003824,GO:0003973,GO:0005488,GO:0005575,GO:0005622,GO:0005623,GO:0005737,GO:0005886,GO:0008150,GO:0008152,GO:0016020,GO:0016491,GO:0016614,GO:0016899,GO:0034419,GO:0036094,GO:0043167,GO:0043168,GO:0044424,GO:0044464,GO:0048037,GO:0050660,GO:0050662,GO:0055114,GO:0071944,GO:0097159,GO:1901265,GO:1901363	-	ko:K15736	-	-	-	-	ko00000,ko01000	-	-	-	DAO
A0A0C1NL19;(S)-2-hydroxy-acid	43354.JOIJ01000011_gene2711	2.6e-258	897.5	COG0277@1|root,COG0277@2|Bacteria,2GJ2T@201174|Actinobacteria,4DY68@85010|Pseudonocardiales	201174|Actinobacteria	C	FAD linked	-	-	1.1.3.15	ko:K00104	ko00630,ko01100,ko01110,ko01120,ko01130,map00630,map01100,map01110,map01120,map01130	-	R00475	RC00042	ko00000,ko00001,ko01000	-	-	-	FAD-oxidase_C,FAD_binding_4
A0A0D0LS41;(S)-2-hydroxy-acid	481805.EcolC_1046	4.1e-242	843.6	COG0579@1|root,COG0579@2|Bacteria,1N0QB@1224|Proteobacteria,1RN24@1236|Gammaproteobacteria,3XPBR@561|Escherichia	1236|Gammaproteobacteria	C	L-2-hydroxyglutarate oxidase LhgO	lhgO	GO:0000166,GO:0003674,GO:0003824,GO:0003973,GO:0005488,GO:0005575,GO:0005622,GO:0005623,GO:0005737,GO:0005886,GO:0008150,GO:0008152,GO:0016020,GO:0016491,GO:0016614,GO:0016899,GO:0034419,GO:0036094,GO:0043167,GO:0043168,GO:0044424,GO:0044464,GO:0048037,GO:0050660,GO:0050662,GO:0055114,GO:0071944,GO:0097159,GO:1901265,GO:1901363	-	ko:K15736	-	-	-	-	ko00000,ko01000	-	-	-	DAO
C0XIJ3;(S)-2-hydroxy-acid	525318.HMPREF0497_0280	5.9e-205	719.9	COG1304@1|root,COG1304@2|Bacteria,1TPC4@1239|Firmicutes,4HAU5@91061|Bacilli,3F3N3@33958|Lactobacillaceae	91061|Bacilli	C	L-lactate dehydrogenase (FMN-dependent) and related alpha-hydroxy acid dehydrogenases	lctO	-	1.13.12.4	ko:K00467,ko:K10530	ko00620,map00620	-	R00319	RC01312	ko00000,ko00001,ko01000	-	-	-	FMN_dh
A0A0I9NMW4;(S)-2-hydroxy-acid	573.JG24_03460	9.1e-242	842.4	COG0579@1|root,COG0579@2|Bacteria,1N0QB@1224|Proteobacteria,1RN24@1236|Gammaproteobacteria	1236|Gammaproteobacteria	S	L-2-hydroxyglutarate oxidase LhgO	lhgO	GO:0000166,GO:0003674,GO:0003824,GO:0003973,GO:0005488,GO:0005575,GO:0005622,GO:0005623,GO:0005737,GO:0005886,GO:0008150,GO:0008152,GO:0016020,GO:0016491,GO:0016614,GO:0016899,GO:0034419,GO:0036094,GO:0043167,GO:0043168,GO:0044424,GO:0044464,GO:0048037,GO:0050660,GO:0050662,GO:0055114,GO:0071944,GO:0097159,GO:1901265,GO:1901363	-	ko:K15736	-	-	-	-	ko00000,ko01000	-	-	-	DAO
U9YYE7;(S)-2-hydroxy-acid	155864.EDL933_3823	6.9e-242	842.8	COG0579@1|root,COG0579@2|Bacteria,1N0QB@1224|Proteobacteria,1RN24@1236|Gammaproteobacteria,3XPBR@561|Escherichia	1236|Gammaproteobacteria	C	L-2-hydroxyglutarate oxidase LhgO	lhgO	GO:0000166,GO:0003674,GO:0003824,GO:0003973,GO:0005488,GO:0005575,GO:0005622,GO:0005623,GO:0005737,GO:0005886,GO:0008150,GO:0008152,GO:0016020,GO:0016491,GO:0016614,GO:0016899,GO:0034419,GO:0036094,GO:0043167,GO:0043168,GO:0044424,GO:0044464,GO:0048037,GO:0050660,GO:0050662,GO:0055114,GO:0071944,GO:0097159,GO:1901265,GO:1901363	-	ko:K15736	-	-	-	-	ko00000,ko01000	-	-	-	DAO
A0A0P1CSH2;(S)-2-hydroxy-acid	1303518.CCALI_01855	2.7e-274	950.7	COG0277@1|root,COG0277@2|Bacteria	2|Bacteria	C	FAD linked oxidase domain protein	glcD	GO:0003674,GO:0003824,GO:0006066,GO:0006082,GO:0006950,GO:0006974,GO:0008150,GO:0008152,GO:0009056,GO:0009441,GO:0009987,GO:0016054,GO:0016491,GO:0016614,GO:0017144,GO:0019154,GO:0019752,GO:0032787,GO:0033554,GO:0034308,GO:0034310,GO:0042737,GO:0043436,GO:0044237,GO:0044248,GO:0044281,GO:0044282,GO:0046164,GO:0046296,GO:0046395,GO:0050896,GO:0051716,GO:0055114,GO:0071704,GO:0072329,GO:1901575,GO:…	1.1.2.4,1.1.3.15	ko:K00102,ko:K00104	ko00620,ko00630,ko01100,ko01110,ko01120,ko01130,map00620,map00630,map01100,map01110,map01120,map01130	-	R00197,R00475	RC00042,RC00044	ko00000,ko00001,ko01000	-	-	iJN746.PP_3745,iLF82_1304.LF82_0831,iNRG857_1313.NRG857_14750	FAD-oxidase_C,FAD_binding_4
J0INP2;(S)-2-hydroxy-acid	85963.jhp_0127	4.2e-135	487.3	COG0247@1|root,COG0247@2|Bacteria,1MWTK@1224|Proteobacteria,42PNX@68525|delta/epsilon subdivisions,2YP29@29547|Epsilonproteobacteria	29547|Epsilonproteobacteria	C	Fe-S oxidoreductase	lldE	-	-	ko:K18928	-	-	-	-	ko00000	-	-	-	CCG
M7NB96;(S)-2-hydroxy-acid	1279009.ADICEAN_00374	1.9e-228	798.1	COG0579@1|root,COG0579@2|Bacteria,4NE0B@976|Bacteroidetes,47JS1@768503|Cytophagia	976|Bacteroidetes	S	PFAM FAD dependent oxidoreductase	lhgO	-	-	ko:K15736	-	-	-	-	ko00000,ko01000	-	-	-	DAO
A0A0H2WSA4;(S)-2-hydroxy-acid	220341.16503873	2.9e-240	837.4	COG0579@1|root,COG0579@2|Bacteria,1N0QB@1224|Proteobacteria,1RN24@1236|Gammaproteobacteria,3ZIW5@590|Salmonella	1236|Gammaproteobacteria	S	L-2-hydroxyglutarate oxidase LhgO	lhgO	GO:0000166,GO:0003674,GO:0003824,GO:0003973,GO:0005488,GO:0005575,GO:0005622,GO:0005623,GO:0005737,GO:0005886,GO:0008150,GO:0008152,GO:0016020,GO:0016491,GO:0016614,GO:0016899,GO:0034419,GO:0036094,GO:0043167,GO:0043168,GO:0044424,GO:0044464,GO:0048037,GO:0050660,GO:0050662,GO:0055114,GO:0071944,GO:0097159,GO:1901265,GO:1901363	-	ko:K15736	-	-	-	-	ko00000,ko01000	-	-	-	DAO
J0QQU2;(S)-2-hydroxy-acid	85963.jhp_0127	4.2e-135	487.3	COG0247@1|root,COG0247@2|Bacteria,1MWTK@1224|Proteobacteria,42PNX@68525|delta/epsilon subdivisions,2YP29@29547|Epsilonproteobacteria	29547|Epsilonproteobacteria	C	Fe-S oxidoreductase	lldE	-	-	ko:K18928	-	-	-	-	ko00000	-	-	-	CCG
A0A0T5JU07;(S)-2-hydroxy-acid	481805.EcolC_1046	6.9e-242	842.8	COG0579@1|root,COG0579@2|Bacteria,1N0QB@1224|Proteobacteria,1RN24@1236|Gammaproteobacteria,3XPBR@561|Escherichia	1236|Gammaproteobacteria	C	L-2-hydroxyglutarate oxidase LhgO	lhgO	GO:0000166,GO:0003674,GO:0003824,GO:0003973,GO:0005488,GO:0005575,GO:0005622,GO:0005623,GO:0005737,GO:0005886,GO:0008150,GO:0008152,GO:0016020,GO:0016491,GO:0016614,GO:0016899,GO:0034419,GO:0036094,GO:0043167,GO:0043168,GO:0044424,GO:0044464,GO:0048037,GO:0050660,GO:0050662,GO:0055114,GO:0071944,GO:0097159,GO:1901265,GO:1901363	-	ko:K15736	-	-	-	-	ko00000,ko01000	-	-	-	DAO
S0YLP1;(S)-2-hydroxy-acid	199310.c3208	1.2e-241	842.0	COG0579@1|root,COG0579@2|Bacteria,1N0QB@1224|Proteobacteria,1RN24@1236|Gammaproteobacteria,3XPBR@561|Escherichia	1236|Gammaproteobacteria	C	L-2-hydroxyglutarate oxidase LhgO	lhgO	GO:0000166,GO:0003674,GO:0003824,GO:0003973,GO:0005488,GO:0005575,GO:0005622,GO:0005623,GO:0005737,GO:0005886,GO:0008150,GO:0008152,GO:0016020,GO:0016491,GO:0016614,GO:0016899,GO:0034419,GO:0036094,GO:0043167,GO:0043168,GO:0044424,GO:0044464,GO:0048037,GO:0050660,GO:0050662,GO:0055114,GO:0071944,GO:0097159,GO:1901265,GO:1901363	-	ko:K15736	-	-	-	-	ko00000,ko01000	-	-	-	DAO
A9F5V5;(S)-2-hydroxy-acid	448385.sce7671	1.5e-200	705.3	COG1304@1|root,COG1304@2|Bacteria,1MUEZ@1224|Proteobacteria,42T5F@68525|delta/epsilon subdivisions,2WQVP@28221|Deltaproteobacteria,2YU42@29|Myxococcales	28221|Deltaproteobacteria	C	FMN-dependent dehydrogenase	-	-	1.1.3.46	ko:K16422	ko00261,ko01055,ko01130,map00261,map01055,map01130	-	R06633	RC00240	ko00000,ko00001,ko01000	-	-	-	FMN_dh
W0X3F8;(S)-2-hydroxy-acid	266834.SMc01740	7.2e-203	713.0	COG1304@1|root,COG1304@2|Bacteria,1MUEZ@1224|Proteobacteria,2TQNW@28211|Alphaproteobacteria,4B8SA@82115|Rhizobiaceae	28211|Alphaproteobacteria	C	L-lactate dehydrogenase	-	-	1.1.2.3,1.1.99.31	ko:K00101,ko:K15054	ko00620,ko00627,ko01100,ko01120,map00620,map00627,map01100,map01120	-	R00196,R04160,R07664	RC00044,RC00240	ko00000,ko00001,ko01000	-	-	-	FMN_dh
A0A0K1E2Q1;(S)-2-hydroxy-acid	1104324.P186_0265	4.9e-206	723.8	COG0277@1|root,arCOG00337@2157|Archaea,2XPUS@28889|Crenarchaeota	28889|Crenarchaeota	C	PFAM FAD linked oxidase domain protein	loxD	-	1.1.2.4,1.1.3.15	ko:K00102,ko:K00104	ko00620,ko00630,ko01100,ko01110,ko01120,ko01130,map00620,map00630,map01100,map01110,map01120,map01130	-	R00197,R00475	RC00042,RC00044	ko00000,ko00001,ko01000	-	-	-	FAD-oxidase_C,FAD_binding_4
A0A0W0Y0Z9;(S)-2-hydroxy-acid	28532.XP_010552249.1	9.3e-78	297.4	COG1304@1|root,KOG0538@2759|Eukaryota,37Q8R@33090|Viridiplantae,3GEWX@35493|Streptophyta,3HZH6@3699|Brassicales	35493|Streptophyta	C	(S)-2-hydroxy-acid oxidase	-	GO:0002218,GO:0002253,GO:0002376,GO:0002682,GO:0002684,GO:0003674,GO:0003824,GO:0003973,GO:0005575,GO:0005622,GO:0005623,GO:0005737,GO:0005777,GO:0006950,GO:0006952,GO:0007154,GO:0007165,GO:0008150,GO:0008152,GO:0008891,GO:0009058,GO:0009605,GO:0009607,GO:0009617,GO:0009853,GO:0009987,GO:0010109,GO:0010204,GO:0016032,GO:0016491,GO:0016614,GO:0016899,GO:0016999,GO:0017000,GO:0017144,GO:0019048,GO:…	1.1.3.15	ko:K11517	ko00630,ko01100,ko01110,ko01120,ko01130,ko01200,ko04146,map00630,map01100,map01110,map01120,map01130,map01200,map04146	M00532	R00475	RC00042	ko00000,ko00001,ko00002,ko01000	-	-	-	FMN_dh
A0A083ZPU0;(S)-2-hydroxy-acid	176299.Atu0666	5.6e-217	760.0	COG0277@1|root,COG0277@2|Bacteria,1MVYV@1224|Proteobacteria,2TRA7@28211|Alphaproteobacteria,4B9NN@82115|Rhizobiaceae	28211|Alphaproteobacteria	C	Glycolate oxidase subunit	glcE	-	-	ko:K11472	ko00630,ko01100,ko01110,ko01120,ko01130,map00630,map01100,map01110,map01120,map01130	-	R00475	RC00042	ko00000,ko00001	-	-	-	FAD-oxidase_C,FAD_binding_4
A0A070YAM7;(S)-2-hydroxy-acid	316407.1800044	3.9e-245	853.6	COG0579@1|root,COG0579@2|Bacteria,1N0QB@1224|Proteobacteria,1RN24@1236|Gammaproteobacteria,3XPBR@561|Escherichia	1236|Gammaproteobacteria	C	L-2-hydroxyglutarate oxidase LhgO	lhgO	GO:0000166,GO:0003674,GO:0003824,GO:0003973,GO:0005488,GO:0005575,GO:0005622,GO:0005623,GO:0005737,GO:0005886,GO:0008150,GO:0008152,GO:0016020,GO:0016491,GO:0016614,GO:0016899,GO:0034419,GO:0036094,GO:0043167,GO:0043168,GO:0044424,GO:0044464,GO:0048037,GO:0050660,GO:0050662,GO:0055114,GO:0071944,GO:0097159,GO:1901265,GO:1901363	-	ko:K15736	-	-	-	-	ko00000,ko01000	-	-	-	DAO
A5CXB1;(S)-2-hydroxy-acid	412965.COSY_0296	1.1e-219	768.8	COG0247@1|root,COG0247@2|Bacteria,1MWTK@1224|Proteobacteria,1RPAB@1236|Gammaproteobacteria,1J56B@118884|unclassified Gammaproteobacteria	1236|Gammaproteobacteria	C	Cysteine-rich domain	glcF	GO:0003674,GO:0003824,GO:0006066,GO:0006082,GO:0008150,GO:0008152,GO:0009056,GO:0009441,GO:0009987,GO:0016054,GO:0016491,GO:0016614,GO:0017144,GO:0019154,GO:0019752,GO:0032787,GO:0034308,GO:0034310,GO:0042737,GO:0043436,GO:0044237,GO:0044248,GO:0044281,GO:0044282,GO:0046164,GO:0046296,GO:0046395,GO:0055114,GO:0071704,GO:0072329,GO:1901575,GO:1901615,GO:1901616	-	ko:K11473	ko00630,ko01100,ko01110,ko01120,ko01130,map00630,map01100,map01110,map01120,map01130	-	R00475	RC00042	ko00000,ko00001	-	-	iECABU_c1320.ECABU_c33760,iECIAI1_1343.ECIAI1_3119,iECIAI39_1322.ECIAI39_3465,iECNA114_1301.ECNA114_3053,iECP_1309.ECP_3055,iJN746.PP_3747	CCG,Fer4_7,Fer4_8
A0A0J6V898;(S)-2-hydroxy-acid	318424.EU78_17870	1.9e-245	854.7	COG0579@1|root,COG0579@2|Bacteria,2GKFB@201174|Actinobacteria,236H0@1762|Mycobacteriaceae	201174|Actinobacteria	S	FAD dependent oxidoreductase	-	-	1.1.5.3	ko:K00111	ko00564,ko01110,map00564,map01110	-	R00848	RC00029	ko00000,ko00001,ko01000	-	-	-	DAO,Fer2_BFD
A0A0N0MLM2;(S)-2-hydroxy-acid	67315.JOBD01000004_gene5786	3.8e-183	647.5	COG1304@1|root,COG1304@2|Bacteria,2GJA5@201174|Actinobacteria	201174|Actinobacteria	C	Dehydrogenase	-	-	1.1.3.46	ko:K16422	ko00261,ko01055,ko01130,map00261,map01055,map01130	-	R06633	RC00240	ko00000,ko00001,ko01000	-	-	-	FMN_dh
Q0K752;(S)-2-hydroxy-acid	381666.H16_A3094	1.1e-291	1008.4	COG0277@1|root,COG0277@2|Bacteria,1MU6Y@1224|Proteobacteria,2VH8M@28216|Betaproteobacteria,1K0Q5@119060|Burkholderiaceae	28216|Betaproteobacteria	C	PFAM FAD linked oxidase domain protein	glcD	-	1.1.2.4,1.1.3.15,1.1.5.12	ko:K00102,ko:K00104,ko:K03777	ko00620,ko00630,ko01100,ko01110,ko01120,ko01130,map00620,map00630,map01100,map01110,map01120,map01130	-	R00197,R00475,R00704,R11591	RC00042,RC00044	ko00000,ko00001,ko01000	-	-	-	FAD-oxidase_C,FAD_binding_4
S4JZP6;(S)-2-hydroxy-acid	220341.16503873	1e-240	839.0	COG0579@1|root,COG0579@2|Bacteria,1N0QB@1224|Proteobacteria,1RN24@1236|Gammaproteobacteria,3ZIW5@590|Salmonella	1236|Gammaproteobacteria	S	L-2-hydroxyglutarate oxidase LhgO	lhgO	GO:0000166,GO:0003674,GO:0003824,GO:0003973,GO:0005488,GO:0005575,GO:0005622,GO:0005623,GO:0005737,GO:0005886,GO:0008150,GO:0008152,GO:0016020,GO:0016491,GO:0016614,GO:0016899,GO:0034419,GO:0036094,GO:0043167,GO:0043168,GO:0044424,GO:0044464,GO:0048037,GO:0050660,GO:0050662,GO:0055114,GO:0071944,GO:0097159,GO:1901265,GO:1901363	-	ko:K15736	-	-	-	-	ko00000,ko01000	-	-	-	DAO
G2IPH5;(S)-2-hydroxy-acid	627192.SLG_34810	1.2e-282	978.4	COG0277@1|root,COG0277@2|Bacteria,1MU6Y@1224|Proteobacteria,2TSG6@28211|Alphaproteobacteria,2K2GG@204457|Sphingomonadales	204457|Sphingomonadales	C	FAD linked oxidases, C-terminal domain	-	-	1.1.3.15	ko:K00104	ko00630,ko01100,ko01110,ko01120,ko01130,map00630,map01100,map01110,map01120,map01130	-	R00475	RC00042	ko00000,ko00001,ko01000	-	-	-	FAD-oxidase_C,FAD_binding_4
Q81GB1;(S)-2-hydroxy-acid	1396.DJ87_3380	3.1e-259	900.6	COG0277@1|root,COG0277@2|Bacteria,1TPBC@1239|Firmicutes,4H9UU@91061|Bacilli,1ZCQN@1386|Bacillus	91061|Bacilli	C	Glycolate oxidase subunit	glcD	-	1.1.3.15	ko:K00104	ko00630,ko01100,ko01110,ko01120,ko01130,map00630,map01100,map01110,map01120,map01130	-	R00475	RC00042	ko00000,ko00001,ko01000	-	-	iYO844.BSU28680	FAD-oxidase_C,FAD_binding_4
B8L0T8;(S)-2-hydroxy-acid	522373.Smlt0738	1.1e-248	865.5	COG0277@1|root,COG0277@2|Bacteria,1MU6Y@1224|Proteobacteria,1RQX2@1236|Gammaproteobacteria,1X3SQ@135614|Xanthomonadales	135614|Xanthomonadales	C	FAD FMN-containing dehydrogenases	dld	-	1.1.2.4,1.1.5.12	ko:K00102,ko:K03777	ko00620,ko01120,map00620,map01120	-	R00197,R00704,R11591	RC00044	ko00000,ko00001,ko01000	-	-	-	FAD-oxidase_C,FAD_binding_4
V2IMT0;(S)-2-hydroxy-acid	90371.CY43_14585	2.2e-240	837.8	COG0579@1|root,COG0579@2|Bacteria,1N0QB@1224|Proteobacteria,1RN24@1236|Gammaproteobacteria,3ZIW5@590|Salmonella	1236|Gammaproteobacteria	S	L-2-hydroxyglutarate oxidase LhgO	lhgO	GO:0000166,GO:0003674,GO:0003824,GO:0003973,GO:0005488,GO:0005575,GO:0005622,GO:0005623,GO:0005737,GO:0005886,GO:0008150,GO:0008152,GO:0016020,GO:0016491,GO:0016614,GO:0016899,GO:0034419,GO:0036094,GO:0043167,GO:0043168,GO:0044424,GO:0044464,GO:0048037,GO:0050660,GO:0050662,GO:0055114,GO:0071944,GO:0097159,GO:1901265,GO:1901363	-	ko:K15736	-	-	-	-	ko00000,ko01000	-	-	-	DAO
A0A0W0ZF37;(S)-2-hydroxy-acid	1408445.JHXP01000004_gene674	7.7e-176	623.2	COG1304@1|root,COG1304@2|Bacteria,1MUEZ@1224|Proteobacteria,1RPA1@1236|Gammaproteobacteria,1JDHJ@118969|Legionellales	118969|Legionellales	C	FMN-dependent dehydrogenase	-	-	1.1.2.3	ko:K00101	ko00620,ko01100,map00620,map01100	-	R00196	RC00044	ko00000,ko00001,ko01000	-	-	-	FMN_dh
A0A0H3KC56;(S)-2-hydroxy-acid	395019.Bmul_2653	1.8e-206	724.9	COG0277@1|root,COG0277@2|Bacteria,1MVYV@1224|Proteobacteria,2VHUQ@28216|Betaproteobacteria,1K1XC@119060|Burkholderiaceae	28216|Betaproteobacteria	C	PFAM FAD linked oxidase domain protein	glcE	-	-	ko:K11472	ko00630,ko01100,ko01110,ko01120,ko01130,map00630,map01100,map01110,map01120,map01130	-	R00475	RC00042	ko00000,ko00001	-	-	-	FAD-oxidase_C,FAD_binding_4
Q17XF0;(S)-2-hydroxy-acid	382638.Hac_0898	4.1e-264	916.8	COG0277@1|root,COG0277@2|Bacteria,1MU6Y@1224|Proteobacteria,42M0V@68525|delta/epsilon subdivisions,2YMAY@29547|Epsilonproteobacteria	29547|Epsilonproteobacteria	C	Glycolate oxidase subunit	glcD	-	1.1.3.15	ko:K00104	ko00630,ko01100,ko01110,ko01120,ko01130,map00630,map01100,map01110,map01120,map01130	-	R00475	RC00042	ko00000,ko00001,ko01000	-	-	-	FAD-oxidase_C,FAD_binding_4
Q1ARC0;(S)-2-hydroxy-acid	266117.Rxyl_3151	4.7e-224	783.5	COG1304@1|root,COG1304@2|Bacteria,2GJA5@201174|Actinobacteria,4CPDJ@84995|Rubrobacteria	84995|Rubrobacteria	C	Conserved region in glutamate synthase	-	-	1.1.2.3,1.1.3.15	ko:K00101,ko:K00104	ko00620,ko00630,ko01100,ko01110,ko01120,ko01130,map00620,map00630,map01100,map01110,map01120,map01130	-	R00196,R00475	RC00042,RC00044	ko00000,ko00001,ko01000	-	-	-	FMN_dh
A2CCU9;(S)-2-hydroxy-acid	74547.PMT_1937	1.5e-270	938.3	COG0247@1|root,COG0247@2|Bacteria,1G12G@1117|Cyanobacteria,1MNKB@1212|Prochloraceae	1117|Cyanobacteria	C	Cysteine-rich domain	glcF	-	-	ko:K11473	ko00630,ko01100,ko01110,ko01120,ko01130,map00630,map01100,map01110,map01120,map01130	-	R00475	RC00042	ko00000,ko00001	-	-	iAPECO1_1312.glcF,iJN678.glcF,iUTI89_1310.glcF,ic_1306.glcF	CCG,Fer4_8
R7ZZ67;(S)-2-hydroxy-acid	1288963.ADIS_0145	2.4e-231	807.7	COG0579@1|root,COG0579@2|Bacteria,4NE0B@976|Bacteroidetes,47JS1@768503|Cytophagia	976|Bacteroidetes	S	PFAM FAD dependent oxidoreductase	lhgO	-	-	ko:K15736	-	-	-	-	ko00000,ko01000	-	-	-	DAO
F4CRK7;(S)-2-hydroxy-acid	675635.Psed_4052	1.3e-221	775.4	COG1304@1|root,COG1304@2|Bacteria,2GJA5@201174|Actinobacteria,4DXT3@85010|Pseudonocardiales	201174|Actinobacteria	C	Conserved region in glutamate synthase	lldD1	-	1.1.2.3,1.1.3.15	ko:K00101,ko:K00104	ko00620,ko00630,ko01100,ko01110,ko01120,ko01130,map00620,map00630,map01100,map01110,map01120,map01130	-	R00196,R00475	RC00042,RC00044	ko00000,ko00001,ko01000	-	-	-	FMN_dh
A0A0H0GTN3;(S)-2-hydroxy-acid	198214.SF2687	5.3e-242	843.2	COG0579@1|root,COG0579@2|Bacteria,1N0QB@1224|Proteobacteria,1RN24@1236|Gammaproteobacteria	1236|Gammaproteobacteria	S	L-2-hydroxyglutarate oxidase LhgO	lhgO	GO:0000166,GO:0003674,GO:0003824,GO:0003973,GO:0005488,GO:0005575,GO:0005622,GO:0005623,GO:0005737,GO:0005886,GO:0008150,GO:0008152,GO:0016020,GO:0016491,GO:0016614,GO:0016899,GO:0034419,GO:0036094,GO:0043167,GO:0043168,GO:0044424,GO:0044464,GO:0048037,GO:0050660,GO:0050662,GO:0055114,GO:0071944,GO:0097159,GO:1901265,GO:1901363	-	ko:K15736	-	-	-	-	ko00000,ko01000	-	-	-	DAO
B7QAT8;(S)-2-hydroxy-acid	115417.EPrPW00000021081	3.4e-40	171.8	COG1304@1|root,KOG0538@2759|Eukaryota,1MD1U@121069|Pythiales	121069|Pythiales	C	Peroxisomal (S)-2-hydroxy-acid oxidase. Source PGD	-	-	-	-	-	-	-	-	-	-	-	-	FMN_dh
L9PRB1;(S)-2-hydroxy-acid	1198452.Jab_1c20130	4.4e-205	720.3	COG0277@1|root,COG0277@2|Bacteria,1MVYV@1224|Proteobacteria,2VHUQ@28216|Betaproteobacteria,4725H@75682|Oxalobacteraceae	28216|Betaproteobacteria	C	FAD binding domain	glcE	-	-	ko:K11472	ko00630,ko01100,ko01110,ko01120,ko01130,map00630,map01100,map01110,map01120,map01130	-	R00475	RC00042	ko00000,ko00001	-	-	-	FAD_binding_4
H4K7N9;(S)-2-hydroxy-acid	199310.c3208	6.3e-243	846.3	COG0579@1|root,COG0579@2|Bacteria,1N0QB@1224|Proteobacteria,1RN24@1236|Gammaproteobacteria,3XPBR@561|Escherichia	1236|Gammaproteobacteria	C	L-2-hydroxyglutarate oxidase LhgO	lhgO	GO:0000166,GO:0003674,GO:0003824,GO:0003973,GO:0005488,GO:0005575,GO:0005622,GO:0005623,GO:0005737,GO:0005886,GO:0008150,GO:0008152,GO:0016020,GO:0016491,GO:0016614,GO:0016899,GO:0034419,GO:0036094,GO:0043167,GO:0043168,GO:0044424,GO:0044464,GO:0048037,GO:0050660,GO:0050662,GO:0055114,GO:0071944,GO:0097159,GO:1901265,GO:1901363	-	ko:K15736	-	-	-	-	ko00000,ko01000	-	-	-	DAO
V5BD74;(S)-2-hydroxy-acid	1116472.MGMO_115c00200	9.2e-228	795.8	COG0579@1|root,COG0579@2|Bacteria,1N0QB@1224|Proteobacteria,1RN24@1236|Gammaproteobacteria,1XE03@135618|Methylococcales	135618|Methylococcales	S	FAD dependent oxidoreductase	-	-	-	-	-	-	-	-	-	-	-	-	DAO
S0VN32;(S)-2-hydroxy-acid	199310.c3208	2.4e-242	844.3	COG0579@1|root,COG0579@2|Bacteria,1N0QB@1224|Proteobacteria,1RN24@1236|Gammaproteobacteria,3XPBR@561|Escherichia	1236|Gammaproteobacteria	C	L-2-hydroxyglutarate oxidase LhgO	lhgO	GO:0000166,GO:0003674,GO:0003824,GO:0003973,GO:0005488,GO:0005575,GO:0005622,GO:0005623,GO:0005737,GO:0005886,GO:0008150,GO:0008152,GO:0016020,GO:0016491,GO:0016614,GO:0016899,GO:0034419,GO:0036094,GO:0043167,GO:0043168,GO:0044424,GO:0044464,GO:0048037,GO:0050660,GO:0050662,GO:0055114,GO:0071944,GO:0097159,GO:1901265,GO:1901363	-	ko:K15736	-	-	-	-	ko00000,ko01000	-	-	-	DAO
H4IEN1;(S)-2-hydroxy-acid	199310.c3208	6.3e-243	846.3	COG0579@1|root,COG0579@2|Bacteria,1N0QB@1224|Proteobacteria,1RN24@1236|Gammaproteobacteria,3XPBR@561|Escherichia	1236|Gammaproteobacteria	C	L-2-hydroxyglutarate oxidase LhgO	lhgO	GO:0000166,GO:0003674,GO:0003824,GO:0003973,GO:0005488,GO:0005575,GO:0005622,GO:0005623,GO:0005737,GO:0005886,GO:0008150,GO:0008152,GO:0016020,GO:0016491,GO:0016614,GO:0016899,GO:0034419,GO:0036094,GO:0043167,GO:0043168,GO:0044424,GO:0044464,GO:0048037,GO:0050660,GO:0050662,GO:0055114,GO:0071944,GO:0097159,GO:1901265,GO:1901363	-	ko:K15736	-	-	-	-	ko00000,ko01000	-	-	-	DAO
A0A017JTY3;(S)-2-hydroxy-acid	199310.c3208	6.3e-243	846.3	COG0579@1|root,COG0579@2|Bacteria,1N0QB@1224|Proteobacteria,1RN24@1236|Gammaproteobacteria,3XPBR@561|Escherichia	1236|Gammaproteobacteria	C	L-2-hydroxyglutarate oxidase LhgO	lhgO	GO:0000166,GO:0003674,GO:0003824,GO:0003973,GO:0005488,GO:0005575,GO:0005622,GO:0005623,GO:0005737,GO:0005886,GO:0008150,GO:0008152,GO:0016020,GO:0016491,GO:0016614,GO:0016899,GO:0034419,GO:0036094,GO:0043167,GO:0043168,GO:0044424,GO:0044464,GO:0048037,GO:0050660,GO:0050662,GO:0055114,GO:0071944,GO:0097159,GO:1901265,GO:1901363	-	ko:K15736	-	-	-	-	ko00000,ko01000	-	-	-	DAO
W6I4G8;(S)-2-hydroxy-acid	391165.GbCGDNIH1_1230	8.4e-276	955.7	COG0277@1|root,COG0277@2|Bacteria,1MU6Y@1224|Proteobacteria,2TSG6@28211|Alphaproteobacteria,2JQUU@204441|Rhodospirillales	204441|Rhodospirillales	C	FAD linked oxidases, C-terminal domain	glcD	-	1.1.3.15	ko:K00104	ko00630,ko01100,ko01110,ko01120,ko01130,map00630,map01100,map01110,map01120,map01130	-	R00475	RC00042	ko00000,ko00001,ko01000	-	-	-	FAD-oxidase_C,FAD_binding_4
A0A0H0ETT9;(S)-2-hydroxy-acid	316407.1800044	4.5e-241	840.1	COG0579@1|root,COG0579@2|Bacteria,1N0QB@1224|Proteobacteria,1RN24@1236|Gammaproteobacteria,3XPBR@561|Escherichia	1236|Gammaproteobacteria	C	L-2-hydroxyglutarate oxidase LhgO	lhgO	GO:0000166,GO:0003674,GO:0003824,GO:0003973,GO:0005488,GO:0005575,GO:0005622,GO:0005623,GO:0005737,GO:0005886,GO:0008150,GO:0008152,GO:0016020,GO:0016491,GO:0016614,GO:0016899,GO:0034419,GO:0036094,GO:0043167,GO:0043168,GO:0044424,GO:0044464,GO:0048037,GO:0050660,GO:0050662,GO:0055114,GO:0071944,GO:0097159,GO:1901265,GO:1901363	-	ko:K15736	-	-	-	-	ko00000,ko01000	-	-	-	DAO
A0A0F3VBM6;(S)-2-hydroxy-acid	199310.c3208	9.1e-242	842.4	COG0579@1|root,COG0579@2|Bacteria,1N0QB@1224|Proteobacteria,1RN24@1236|Gammaproteobacteria,3XPBR@561|Escherichia	1236|Gammaproteobacteria	C	L-2-hydroxyglutarate oxidase LhgO	lhgO	GO:0000166,GO:0003674,GO:0003824,GO:0003973,GO:0005488,GO:0005575,GO:0005622,GO:0005623,GO:0005737,GO:0005886,GO:0008150,GO:0008152,GO:0016020,GO:0016491,GO:0016614,GO:0016899,GO:0034419,GO:0036094,GO:0043167,GO:0043168,GO:0044424,GO:0044464,GO:0048037,GO:0050660,GO:0050662,GO:0055114,GO:0071944,GO:0097159,GO:1901265,GO:1901363	-	ko:K15736	-	-	-	-	ko00000,ko01000	-	-	-	DAO
A0A0B1BKX2;(S)-2-hydroxy-acid	155864.EDL933_3823	1.7e-243	848.2	COG0579@1|root,COG0579@2|Bacteria,1N0QB@1224|Proteobacteria,1RN24@1236|Gammaproteobacteria,3XPBR@561|Escherichia	1236|Gammaproteobacteria	C	L-2-hydroxyglutarate oxidase LhgO	lhgO	GO:0000166,GO:0003674,GO:0003824,GO:0003973,GO:0005488,GO:0005575,GO:0005622,GO:0005623,GO:0005737,GO:0005886,GO:0008150,GO:0008152,GO:0016020,GO:0016491,GO:0016614,GO:0016899,GO:0034419,GO:0036094,GO:0043167,GO:0043168,GO:0044424,GO:0044464,GO:0048037,GO:0050660,GO:0050662,GO:0055114,GO:0071944,GO:0097159,GO:1901265,GO:1901363	-	ko:K15736	-	-	-	-	ko00000,ko01000	-	-	-	DAO
A0A0U7HWU9;(S)-2-hydroxy-acid	82995.CR62_03895	9.5e-193	679.5	COG0579@1|root,COG0579@2|Bacteria,1N0QB@1224|Proteobacteria,1RN24@1236|Gammaproteobacteria,402UQ@613|Serratia	1236|Gammaproteobacteria	S	FAD dependent oxidoreductase	lhgO	GO:0000166,GO:0003674,GO:0003824,GO:0003973,GO:0005488,GO:0005575,GO:0005622,GO:0005623,GO:0005737,GO:0005886,GO:0008150,GO:0008152,GO:0016020,GO:0016491,GO:0016614,GO:0016899,GO:0034419,GO:0036094,GO:0043167,GO:0043168,GO:0044424,GO:0044464,GO:0048037,GO:0050660,GO:0050662,GO:0055114,GO:0071944,GO:0097159,GO:1901265,GO:1901363	1.1.5.3	ko:K00111,ko:K15736	ko00564,ko01110,map00564,map01110	-	R00848	RC00029	ko00000,ko00001,ko01000	-	-	-	DAO
A0A0M7QFY7;(S)-2-hydroxy-acid	222534.KB893728_gene5523	2.3e-116	425.6	COG1304@1|root,COG3185@1|root,COG1304@2|Bacteria,COG3185@2|Bacteria,2GJA5@201174|Actinobacteria,4ESKC@85013|Frankiales	201174|Actinobacteria	C	Evidence 2a Function of homologous gene experimentally demonstrated in an other organism	Hao	-	1.1.3.46	ko:K16422	ko00261,ko01055,ko01130,map00261,map01055,map01130	-	R06633	RC00240	ko00000,ko00001,ko01000	-	-	-	FMN_dh
C2ENE9;(S)-2-hydroxy-acid	525365.HMPREF0548_1195	7e-192	676.4	COG1304@1|root,COG1304@2|Bacteria,1TPC4@1239|Firmicutes,4HJM8@91061|Bacilli,3F577@33958|Lactobacillaceae	91061|Bacilli	C	FMN-dependent dehydrogenase	-	-	-	-	-	-	-	-	-	-	-	-	FMN_dh
A0A0M7N4Q2;(S)-2-hydroxy-acid	1216976.AX27061_0950	1.1e-209	735.7	COG0579@1|root,COG0579@2|Bacteria,1N0QB@1224|Proteobacteria,2VIKG@28216|Betaproteobacteria,3T20H@506|Alcaligenaceae	28216|Betaproteobacteria	S	Oxidoreductase	lhgO	-	-	-	-	-	-	-	-	-	-	-	DAO
A0A0L4GHC1;(S)-2-hydroxy-acid	90371.CY43_14585	1.2e-241	842.0	COG0579@1|root,COG0579@2|Bacteria,1N0QB@1224|Proteobacteria,1RN24@1236|Gammaproteobacteria,3ZIW5@590|Salmonella	1236|Gammaproteobacteria	S	L-2-hydroxyglutarate oxidase LhgO	lhgO	GO:0000166,GO:0003674,GO:0003824,GO:0003973,GO:0005488,GO:0005575,GO:0005622,GO:0005623,GO:0005737,GO:0005886,GO:0008150,GO:0008152,GO:0016020,GO:0016491,GO:0016614,GO:0016899,GO:0034419,GO:0036094,GO:0043167,GO:0043168,GO:0044424,GO:0044464,GO:0048037,GO:0050660,GO:0050662,GO:0055114,GO:0071944,GO:0097159,GO:1901265,GO:1901363	-	ko:K15736	-	-	-	-	ko00000,ko01000	-	-	-	DAO
J0Q1Y2;(S)-2-hydroxy-acid	85962.C694_00685	7.2e-135	486.5	COG0247@1|root,COG0247@2|Bacteria,1MWTK@1224|Proteobacteria,42PNX@68525|delta/epsilon subdivisions,2YP29@29547|Epsilonproteobacteria	29547|Epsilonproteobacteria	C	Fe-S oxidoreductase	lldE	-	-	ko:K18928	-	-	-	-	ko00000	-	-	-	CCG
A0A073G840;(S)-2-hydroxy-acid	199310.c3208	2.6e-241	840.9	COG0579@1|root,COG0579@2|Bacteria,1N0QB@1224|Proteobacteria,1RN24@1236|Gammaproteobacteria,3XPBR@561|Escherichia	1236|Gammaproteobacteria	C	L-2-hydroxyglutarate oxidase LhgO	lhgO	GO:0000166,GO:0003674,GO:0003824,GO:0003973,GO:0005488,GO:0005575,GO:0005622,GO:0005623,GO:0005737,GO:0005886,GO:0008150,GO:0008152,GO:0016020,GO:0016491,GO:0016614,GO:0016899,GO:0034419,GO:0036094,GO:0043167,GO:0043168,GO:0044424,GO:0044464,GO:0048037,GO:0050660,GO:0050662,GO:0055114,GO:0071944,GO:0097159,GO:1901265,GO:1901363	-	ko:K15736	-	-	-	-	ko00000,ko01000	-	-	-	DAO
A0A029KI23;(S)-2-hydroxy-acid	481805.EcolC_1046	6.7e-245	852.8	COG0579@1|root,COG0579@2|Bacteria,1N0QB@1224|Proteobacteria,1RN24@1236|Gammaproteobacteria,3XPBR@561|Escherichia	1236|Gammaproteobacteria	C	L-2-hydroxyglutarate oxidase LhgO	lhgO	GO:0000166,GO:0003674,GO:0003824,GO:0003973,GO:0005488,GO:0005575,GO:0005622,GO:0005623,GO:0005737,GO:0005886,GO:0008150,GO:0008152,GO:0016020,GO:0016491,GO:0016614,GO:0016899,GO:0034419,GO:0036094,GO:0043167,GO:0043168,GO:0044424,GO:0044464,GO:0048037,GO:0050660,GO:0050662,GO:0055114,GO:0071944,GO:0097159,GO:1901265,GO:1901363	-	ko:K15736	-	-	-	-	ko00000,ko01000	-	-	-	DAO
A4Z0V5;(S)-2-hydroxy-acid	114615.BRADO6131	1.3e-287	995.0	COG0277@1|root,COG0277@2|Bacteria,1MU6Y@1224|Proteobacteria,2TSG6@28211|Alphaproteobacteria,3JRIA@41294|Bradyrhizobiaceae	28211|Alphaproteobacteria	C	FAD linked oxidases, C-terminal domain	glcD	-	1.1.3.15	ko:K00104	ko00630,ko01100,ko01110,ko01120,ko01130,map00630,map01100,map01110,map01120,map01130	-	R00475	RC00042	ko00000,ko00001,ko01000	-	-	-	FAD-oxidase_C,FAD_binding_4
H4HZW0;(S)-2-hydroxy-acid	199310.c3208	6.3e-243	846.3	COG0579@1|root,COG0579@2|Bacteria,1N0QB@1224|Proteobacteria,1RN24@1236|Gammaproteobacteria,3XPBR@561|Escherichia	1236|Gammaproteobacteria	C	L-2-hydroxyglutarate oxidase LhgO	lhgO	GO:0000166,GO:0003674,GO:0003824,GO:0003973,GO:0005488,GO:0005575,GO:0005622,GO:0005623,GO:0005737,GO:0005886,GO:0008150,GO:0008152,GO:0016020,GO:0016491,GO:0016614,GO:0016899,GO:0034419,GO:0036094,GO:0043167,GO:0043168,GO:0044424,GO:0044464,GO:0048037,GO:0050660,GO:0050662,GO:0055114,GO:0071944,GO:0097159,GO:1901265,GO:1901363	-	ko:K15736	-	-	-	-	ko00000,ko01000	-	-	-	DAO
Q13YT9;(S)-2-hydroxy-acid	266265.Bxe_A2219	1.3e-287	995.0	COG0277@1|root,COG0277@2|Bacteria,1MU6Y@1224|Proteobacteria,2VH8M@28216|Betaproteobacteria,1K3YU@119060|Burkholderiaceae	28216|Betaproteobacteria	C	Glycolate oxidase subunit GlcD	-	-	1.1.2.4,1.1.3.15,1.1.5.12	ko:K00102,ko:K00104,ko:K03777	ko00620,ko00630,ko01100,ko01110,ko01120,ko01130,map00620,map00630,map01100,map01110,map01120,map01130	-	R00197,R00475,R00704,R11591	RC00042,RC00044	ko00000,ko00001,ko01000	-	-	-	FAD-oxidase_C,FAD_binding_4
N4NTH3;(S)-2-hydroxy-acid	316407.1800044	6.9e-242	842.8	COG0579@1|root,COG0579@2|Bacteria,1N0QB@1224|Proteobacteria,1RN24@1236|Gammaproteobacteria,3XPBR@561|Escherichia	1236|Gammaproteobacteria	C	L-2-hydroxyglutarate oxidase LhgO	lhgO	GO:0000166,GO:0003674,GO:0003824,GO:0003973,GO:0005488,GO:0005575,GO:0005622,GO:0005623,GO:0005737,GO:0005886,GO:0008150,GO:0008152,GO:0016020,GO:0016491,GO:0016614,GO:0016899,GO:0034419,GO:0036094,GO:0043167,GO:0043168,GO:0044424,GO:0044464,GO:0048037,GO:0050660,GO:0050662,GO:0055114,GO:0071944,GO:0097159,GO:1901265,GO:1901363	-	ko:K15736	-	-	-	-	ko00000,ko01000	-	-	-	DAO
B9ST69;(S)-2-hydroxy-acid	3988.XP_002529188.1	1.1e-200	705.7	COG1304@1|root,KOG0538@2759|Eukaryota,37Q8R@33090|Viridiplantae,3GEWX@35493|Streptophyta,4JNSE@91835|fabids	35493|Streptophyta	C	(S)-2-hydroxy-acid oxidase	-	GO:0003674,GO:0003824,GO:0003973,GO:0005575,GO:0005622,GO:0005623,GO:0005737,GO:0005777,GO:0008150,GO:0008152,GO:0008891,GO:0009853,GO:0009987,GO:0010109,GO:0016032,GO:0016491,GO:0016614,GO:0016899,GO:0019048,GO:0019222,GO:0031323,GO:0035821,GO:0042579,GO:0043094,GO:0043226,GO:0043227,GO:0043229,GO:0043231,GO:0044003,GO:0044237,GO:0044403,GO:0044419,GO:0044424,GO:0044444,GO:0044464,GO:0050789,GO:…	1.1.3.15	ko:K11517	ko00630,ko01100,ko01110,ko01120,ko01130,ko01200,ko04146,map00630,map01100,map01110,map01120,map01130,map01200,map04146	M00532	R00475	RC00042	ko00000,ko00001,ko00002,ko01000	-	-	-	FMN_dh
A0A0H6MLS9;(S)-2-hydroxy-acid	243277.VC_A0147	1.4e-175	622.1	COG0579@1|root,COG0579@2|Bacteria,1N0QB@1224|Proteobacteria,1RN24@1236|Gammaproteobacteria,1XTAP@135623|Vibrionales	135623|Vibrionales	S	Hydroxyglutarate oxidase	-	-	-	ko:K15736	-	-	-	-	ko00000,ko01000	-	-	-	DAO
A0A0H3EK26;(S)-2-hydroxy-acid	362663.ECP_2623	2.5e-244	850.9	COG0579@1|root,COG0579@2|Bacteria,1N0QB@1224|Proteobacteria,1RN24@1236|Gammaproteobacteria,3XPBR@561|Escherichia	1236|Gammaproteobacteria	C	L-2-hydroxyglutarate oxidase LhgO	lhgO	GO:0000166,GO:0003674,GO:0003824,GO:0003973,GO:0005488,GO:0005575,GO:0005622,GO:0005623,GO:0005737,GO:0005886,GO:0008150,GO:0008152,GO:0016020,GO:0016491,GO:0016614,GO:0016899,GO:0034419,GO:0036094,GO:0043167,GO:0043168,GO:0044424,GO:0044464,GO:0048037,GO:0050660,GO:0050662,GO:0055114,GO:0071944,GO:0097159,GO:1901265,GO:1901363	-	ko:K15736	-	-	-	-	ko00000,ko01000	-	-	-	DAO
A0A079F3J6;(S)-2-hydroxy-acid	316407.1800044	1.5e-244	851.7	COG0579@1|root,COG0579@2|Bacteria,1N0QB@1224|Proteobacteria,1RN24@1236|Gammaproteobacteria,3XPBR@561|Escherichia	1236|Gammaproteobacteria	C	L-2-hydroxyglutarate oxidase LhgO	lhgO	GO:0000166,GO:0003674,GO:0003824,GO:0003973,GO:0005488,GO:0005575,GO:0005622,GO:0005623,GO:0005737,GO:0005886,GO:0008150,GO:0008152,GO:0016020,GO:0016491,GO:0016614,GO:0016899,GO:0034419,GO:0036094,GO:0043167,GO:0043168,GO:0044424,GO:0044464,GO:0048037,GO:0050660,GO:0050662,GO:0055114,GO:0071944,GO:0097159,GO:1901265,GO:1901363	-	ko:K15736	-	-	-	-	ko00000,ko01000	-	-	-	DAO
A0A0W0Y368;(S)-2-hydroxy-acid	1122169.AREN01000009_gene677	2.4e-131	475.3	COG1304@1|root,COG1304@2|Bacteria,1MUEZ@1224|Proteobacteria,1RPA1@1236|Gammaproteobacteria,1JDHJ@118969|Legionellales	118969|Legionellales	C	FMN-dependent dehydrogenase	-	-	-	-	-	-	-	-	-	-	-	-	FMN_dh
D6IC93;(S)-2-hydroxy-acid	481805.EcolC_1046	4.8e-243	846.7	COG0579@1|root,COG0579@2|Bacteria,1N0QB@1224|Proteobacteria,1RN24@1236|Gammaproteobacteria,3XPBR@561|Escherichia	1236|Gammaproteobacteria	C	L-2-hydroxyglutarate oxidase LhgO	lhgO	GO:0000166,GO:0003674,GO:0003824,GO:0003973,GO:0005488,GO:0005575,GO:0005622,GO:0005623,GO:0005737,GO:0005886,GO:0008150,GO:0008152,GO:0016020,GO:0016491,GO:0016614,GO:0016899,GO:0034419,GO:0036094,GO:0043167,GO:0043168,GO:0044424,GO:0044464,GO:0048037,GO:0050660,GO:0050662,GO:0055114,GO:0071944,GO:0097159,GO:1901265,GO:1901363	-	ko:K15736	-	-	-	-	ko00000,ko01000	-	-	-	DAO
A6QC61;(S)-2-hydroxy-acid	387093.SUN_2130	7.1e-264	916.0	COG0277@1|root,COG0277@2|Bacteria,1MU6Y@1224|Proteobacteria,42M0V@68525|delta/epsilon subdivisions,2YMAY@29547|Epsilonproteobacteria	29547|Epsilonproteobacteria	C	Glycolate oxidase subunit	glcD	-	1.1.3.15	ko:K00104	ko00630,ko01100,ko01110,ko01120,ko01130,map00630,map01100,map01110,map01120,map01130	-	R00475	RC00042	ko00000,ko00001,ko01000	-	-	-	FAD-oxidase_C,FAD_binding_4
A0A024HJZ1;(S)-2-hydroxy-acid	1301098.PKB_4026	1.1e-239	835.5	COG0579@1|root,COG0579@2|Bacteria,1N0QB@1224|Proteobacteria,1RN24@1236|Gammaproteobacteria	1236|Gammaproteobacteria	S	L-2-hydroxyglutarate oxidase LhgO	lhgO	GO:0000166,GO:0003674,GO:0003824,GO:0003973,GO:0005488,GO:0005575,GO:0005622,GO:0005623,GO:0005737,GO:0005886,GO:0008150,GO:0008152,GO:0016020,GO:0016491,GO:0016614,GO:0016899,GO:0034419,GO:0036094,GO:0043167,GO:0043168,GO:0044424,GO:0044464,GO:0048037,GO:0050660,GO:0050662,GO:0055114,GO:0071944,GO:0097159,GO:1901265,GO:1901363	-	ko:K15736	-	-	-	-	ko00000,ko01000	-	-	-	DAO
A0A095ANQ8;(S)-2-hydroxy-acid	1502850.FG91_03915	8.6e-215	752.7	COG1304@1|root,COG1304@2|Bacteria,1MUEZ@1224|Proteobacteria,2TQNW@28211|Alphaproteobacteria,2K18M@204457|Sphingomonadales	204457|Sphingomonadales	C	Dehydrogenase	-	-	1.1.2.3,1.1.99.31	ko:K00101,ko:K15054	ko00620,ko00627,ko01100,ko01120,map00620,map00627,map01100,map01120	-	R00196,R04160,R07664	RC00044,RC00240	ko00000,ko00001,ko01000	-	-	-	FMN_dh
A0A0J6WNW6;(S)-2-hydroxy-acid	479431.Namu_4590	5.8e-150	537.3	COG0579@1|root,COG0579@2|Bacteria,2GKFB@201174|Actinobacteria,4ETP5@85013|Frankiales	201174|Actinobacteria	S	FAD dependent oxidoreductase	-	-	-	ko:K15736	-	-	-	-	ko00000,ko01000	-	-	-	DAO
Q16CG7;(S)-2-hydroxy-acid	375451.RD1_0626	4.4e-211	740.3	COG0277@1|root,COG0277@2|Bacteria,1MVYV@1224|Proteobacteria,2TRA7@28211|Alphaproteobacteria,2P15Z@2433|Roseobacter	28211|Alphaproteobacteria	C	COG0277 FAD FMN-containing dehydrogenases	glcE	-	-	ko:K11472	ko00630,ko01100,ko01110,ko01120,ko01130,map00630,map01100,map01110,map01120,map01130	-	R00475	RC00042	ko00000,ko00001	-	-	-	FAD-oxidase_C,FAD_binding_4
F4FVI9;(S)-2-hydroxy-acid	511437.Lbuc_0007	4.1e-206	723.8	COG1304@1|root,COG1304@2|Bacteria,1TPC4@1239|Firmicutes,4HAU5@91061|Bacilli,3F3N3@33958|Lactobacillaceae	91061|Bacilli	C	L-lactate dehydrogenase (FMN-dependent) and related alpha-hydroxy acid dehydrogenases	lctO	-	1.13.12.4	ko:K00467,ko:K10530	ko00620,map00620	-	R00319	RC01312	ko00000,ko00001,ko01000	-	-	-	FMN_dh
A0A079GGV2;(S)-2-hydroxy-acid	316407.1800044	1.5e-244	851.7	COG0579@1|root,COG0579@2|Bacteria,1N0QB@1224|Proteobacteria,1RN24@1236|Gammaproteobacteria,3XPBR@561|Escherichia	1236|Gammaproteobacteria	C	L-2-hydroxyglutarate oxidase LhgO	lhgO	GO:0000166,GO:0003674,GO:0003824,GO:0003973,GO:0005488,GO:0005575,GO:0005622,GO:0005623,GO:0005737,GO:0005886,GO:0008150,GO:0008152,GO:0016020,GO:0016491,GO:0016614,GO:0016899,GO:0034419,GO:0036094,GO:0043167,GO:0043168,GO:0044424,GO:0044464,GO:0048037,GO:0050660,GO:0050662,GO:0055114,GO:0071944,GO:0097159,GO:1901265,GO:1901363	-	ko:K15736	-	-	-	-	ko00000,ko01000	-	-	-	DAO
M8KR91;(S)-2-hydroxy-acid	481805.EcolC_1046	4.1e-242	843.6	COG0579@1|root,COG0579@2|Bacteria,1N0QB@1224|Proteobacteria,1RN24@1236|Gammaproteobacteria,3XPBR@561|Escherichia	1236|Gammaproteobacteria	C	L-2-hydroxyglutarate oxidase LhgO	lhgO	GO:0000166,GO:0003674,GO:0003824,GO:0003973,GO:0005488,GO:0005575,GO:0005622,GO:0005623,GO:0005737,GO:0005886,GO:0008150,GO:0008152,GO:0016020,GO:0016491,GO:0016614,GO:0016899,GO:0034419,GO:0036094,GO:0043167,GO:0043168,GO:0044424,GO:0044464,GO:0048037,GO:0050660,GO:0050662,GO:0055114,GO:0071944,GO:0097159,GO:1901265,GO:1901363	-	ko:K15736	-	-	-	-	ko00000,ko01000	-	-	-	DAO
A0A098G587;(S)-2-hydroxy-acid	661367.LLO_2825	3e-129	468.4	COG1304@1|root,COG1304@2|Bacteria,1MUEZ@1224|Proteobacteria,1RPA1@1236|Gammaproteobacteria,1JDHJ@118969|Legionellales	118969|Legionellales	C	FMN-dependent dehydrogenase	-	-	-	-	-	-	-	-	-	-	-	-	FMN_dh
E8SFV8;(S)-2-hydroxy-acid	984892.SPSE_0344	4.8e-268	929.9	COG0277@1|root,COG0277@2|Bacteria,1TPBC@1239|Firmicutes,4H9UU@91061|Bacilli,4GX9V@90964|Staphylococcaceae	91061|Bacilli	C	FAD linked oxidases, C-terminal domain	-	-	1.1.3.15	ko:K00104	ko00630,ko01100,ko01110,ko01120,ko01130,map00630,map01100,map01110,map01120,map01130	-	R00475	RC00042	ko00000,ko00001,ko01000	-	-	-	FAD-oxidase_C,FAD_binding_4
J0AKV7;(S)-2-hydroxy-acid	85963.jhp_0127	8.6e-136	489.6	COG0247@1|root,COG0247@2|Bacteria,1MWTK@1224|Proteobacteria,42PNX@68525|delta/epsilon subdivisions,2YP29@29547|Epsilonproteobacteria	29547|Epsilonproteobacteria	C	Fe-S oxidoreductase	lldE	-	-	ko:K18928	-	-	-	-	ko00000	-	-	-	CCG
A0A0G3XUD0;(S)-2-hydroxy-acid	935836.JAEL01000004_gene2489	1.3e-165	589.3	COG0579@1|root,COG0579@2|Bacteria,1TRDH@1239|Firmicutes,4HDAR@91061|Bacilli,1ZBMB@1386|Bacillus	91061|Bacilli	S	FAD dependent oxidoreductase	lhgO	-	1.1.5.3	ko:K00111,ko:K15736	ko00564,ko01110,map00564,map01110	-	R00848	RC00029	ko00000,ko00001,ko01000	-	-	-	DAO,Fer2_BFD
B7LDM8;(S)-2-hydroxy-acid	155864.EDL933_3823	6.9e-242	842.8	COG0579@1|root,COG0579@2|Bacteria,1N0QB@1224|Proteobacteria,1RN24@1236|Gammaproteobacteria,3XPBR@561|Escherichia	1236|Gammaproteobacteria	C	L-2-hydroxyglutarate oxidase LhgO	lhgO	GO:0000166,GO:0003674,GO:0003824,GO:0003973,GO:0005488,GO:0005575,GO:0005622,GO:0005623,GO:0005737,GO:0005886,GO:0008150,GO:0008152,GO:0016020,GO:0016491,GO:0016614,GO:0016899,GO:0034419,GO:0036094,GO:0043167,GO:0043168,GO:0044424,GO:0044464,GO:0048037,GO:0050660,GO:0050662,GO:0055114,GO:0071944,GO:0097159,GO:1901265,GO:1901363	-	ko:K15736	-	-	-	-	ko00000,ko01000	-	-	-	DAO
S5HJP1;(S)-2-hydroxy-acid	220341.16503873	3.4e-241	840.5	COG0579@1|root,COG0579@2|Bacteria,1N0QB@1224|Proteobacteria,1RN24@1236|Gammaproteobacteria,3ZIW5@590|Salmonella	1236|Gammaproteobacteria	S	L-2-hydroxyglutarate oxidase LhgO	lhgO	GO:0000166,GO:0003674,GO:0003824,GO:0003973,GO:0005488,GO:0005575,GO:0005622,GO:0005623,GO:0005737,GO:0005886,GO:0008150,GO:0008152,GO:0016020,GO:0016491,GO:0016614,GO:0016899,GO:0034419,GO:0036094,GO:0043167,GO:0043168,GO:0044424,GO:0044464,GO:0048037,GO:0050660,GO:0050662,GO:0055114,GO:0071944,GO:0097159,GO:1901265,GO:1901363	-	ko:K15736	-	-	-	-	ko00000,ko01000	-	-	-	DAO
A0A0D7LP69;(S)-2-hydroxy-acid	469595.CSAG_02495	4.1e-242	843.6	COG0579@1|root,COG0579@2|Bacteria,1N0QB@1224|Proteobacteria,1RN24@1236|Gammaproteobacteria,3WWC7@544|Citrobacter	1236|Gammaproteobacteria	S	L-2-hydroxyglutarate oxidase LhgO	lhgO	GO:0000166,GO:0003674,GO:0003824,GO:0003973,GO:0005488,GO:0005575,GO:0005622,GO:0005623,GO:0005737,GO:0005886,GO:0008150,GO:0008152,GO:0016020,GO:0016491,GO:0016614,GO:0016899,GO:0034419,GO:0036094,GO:0043167,GO:0043168,GO:0044424,GO:0044464,GO:0048037,GO:0050660,GO:0050662,GO:0055114,GO:0071944,GO:0097159,GO:1901265,GO:1901363	-	ko:K15736	-	-	-	-	ko00000,ko01000	-	-	-	DAO
A0A0P0RP68;(S)-2-hydroxy-acid	1218084.BBJK01000010_gene1248	4.9e-279	966.5	COG0277@1|root,COG0277@2|Bacteria,1MU6Y@1224|Proteobacteria,2VH8M@28216|Betaproteobacteria,1K3YU@119060|Burkholderiaceae	28216|Betaproteobacteria	C	Glycolate oxidase subunit GlcD	-	-	1.1.2.4,1.1.3.15,1.1.5.12	ko:K00102,ko:K00104,ko:K03777	ko00620,ko00630,ko01100,ko01110,ko01120,ko01130,map00620,map00630,map01100,map01110,map01120,map01130	-	R00197,R00475,R00704,R11591	RC00042,RC00044	ko00000,ko00001,ko01000	-	-	-	FAD-oxidase_C,FAD_binding_4
K6YJA5;(S)-2-hydroxy-acid	1128912.GMES_1785	6.1e-210	736.5	COG1304@1|root,COG1304@2|Bacteria,1MUEZ@1224|Proteobacteria,1RPA1@1236|Gammaproteobacteria,465I8@72275|Alteromonadaceae	1236|Gammaproteobacteria	C	FMN-dependent dehydrogenase	-	-	1.1.3.15,1.1.3.46	ko:K00104,ko:K10530,ko:K16422	ko00261,ko00630,ko01055,ko01100,ko01110,ko01120,ko01130,map00261,map00630,map01055,map01100,map01110,map01120,map01130	-	R00475,R06633	RC00042,RC00240	ko00000,ko00001,ko01000	-	-	-	FMN_dh
A0A0E0XYZ8;(S)-2-hydroxy-acid	155864.EDL933_3823	6.9e-242	842.8	COG0579@1|root,COG0579@2|Bacteria,1N0QB@1224|Proteobacteria,1RN24@1236|Gammaproteobacteria,3XPBR@561|Escherichia	1236|Gammaproteobacteria	C	L-2-hydroxyglutarate oxidase LhgO	lhgO	GO:0000166,GO:0003674,GO:0003824,GO:0003973,GO:0005488,GO:0005575,GO:0005622,GO:0005623,GO:0005737,GO:0005886,GO:0008150,GO:0008152,GO:0016020,GO:0016491,GO:0016614,GO:0016899,GO:0034419,GO:0036094,GO:0043167,GO:0043168,GO:0044424,GO:0044464,GO:0048037,GO:0050660,GO:0050662,GO:0055114,GO:0071944,GO:0097159,GO:1901265,GO:1901363	-	ko:K15736	-	-	-	-	ko00000,ko01000	-	-	-	DAO
Q0BSS4;(S)-2-hydroxy-acid	391165.GbCGDNIH1_1230	1.7e-276	958.0	COG0277@1|root,COG0277@2|Bacteria,1MU6Y@1224|Proteobacteria,2TSG6@28211|Alphaproteobacteria,2JQUU@204441|Rhodospirillales	204441|Rhodospirillales	C	FAD linked oxidases, C-terminal domain	glcD	-	1.1.3.15	ko:K00104	ko00630,ko01100,ko01110,ko01120,ko01130,map00630,map01100,map01110,map01120,map01130	-	R00475	RC00042	ko00000,ko00001,ko01000	-	-	-	FAD-oxidase_C,FAD_binding_4
Q15TJ7;(S)-2-hydroxy-acid	342610.Patl_2274	3e-209	734.2	COG1304@1|root,COG1304@2|Bacteria,1MUEZ@1224|Proteobacteria,1RPA1@1236|Gammaproteobacteria,2Q2WQ@267888|Pseudoalteromonadaceae	1236|Gammaproteobacteria	C	FMN-dependent dehydrogenase	-	-	1.1.3.15,1.1.3.46	ko:K00104,ko:K10530,ko:K16422	ko00261,ko00630,ko01055,ko01100,ko01110,ko01120,ko01130,map00261,map00630,map01055,map01100,map01110,map01120,map01130	-	R00475,R06633	RC00042,RC00240	ko00000,ko00001,ko01000	-	-	-	FMN_dh
A0A0M7MCW0;(S)-2-hydroxy-acid	1003200.AXXA_15372	1.8e-209	734.9	COG0579@1|root,COG0579@2|Bacteria,1N0QB@1224|Proteobacteria,2VIKG@28216|Betaproteobacteria,3T20H@506|Alcaligenaceae	28216|Betaproteobacteria	S	Oxidoreductase	lhgO	-	-	-	-	-	-	-	-	-	-	-	DAO
A0A0J5QHZ2;(S)-2-hydroxy-acid	1286631.X805_36240	1.7e-106	392.9	COG1304@1|root,COG1304@2|Bacteria,1MUEZ@1224|Proteobacteria,2VH77@28216|Betaproteobacteria,1KKH2@119065|unclassified Burkholderiales	28216|Betaproteobacteria	C	FMN-dependent dehydrogenase	-	-	1.1.3.46	ko:K16422	ko00261,ko01055,ko01130,map00261,map01055,map01130	-	R06633	RC00240	ko00000,ko00001,ko01000	-	-	-	FMN_dh
B8MMC0;(S)-2-hydroxy-acid	28564.XP_002485912.1	5e-276	956.4	COG1304@1|root,COG5274@1|root,KOG0537@2759|Eukaryota,KOG0538@2759|Eukaryota,38BCT@33154|Opisthokonta,3NTYS@4751|Fungi,3RJKB@4890|Ascomycota,20BP5@147545|Eurotiomycetes,3S3IV@5042|Eurotiales	4751|Fungi	C	Belongs to the cytochrome b5 family	-	-	1.1.2.3	ko:K00101	ko00620,ko01100,map00620,map01100	-	R00196	RC00044	ko00000,ko00001,ko01000	-	-	-	Cyt-b5,FMN_dh
K0N926;(S)-2-hydroxy-acid	1232437.KL662033_gene2671	2.3e-243	847.8	COG0277@1|root,COG0277@2|Bacteria,1MU6Y@1224|Proteobacteria,42M0V@68525|delta/epsilon subdivisions,2WIQ1@28221|Deltaproteobacteria,2MI3F@213118|Desulfobacterales	28221|Deltaproteobacteria	C	PFAM FAD linked oxidase domain protein	larD	-	1.1.3.15	ko:K00104	ko00630,ko01100,ko01110,ko01120,ko01130,map00630,map01100,map01110,map01120,map01130	-	R00475	RC00042	ko00000,ko00001,ko01000	-	-	iAF987.Gmet_3245	FAD-oxidase_C,FAD_binding_4
K4XG77;(S)-2-hydroxy-acid	199310.c3208	1.3e-240	838.6	COG0579@1|root,COG0579@2|Bacteria,1N0QB@1224|Proteobacteria,1RN24@1236|Gammaproteobacteria,3XPBR@561|Escherichia	1236|Gammaproteobacteria	C	L-2-hydroxyglutarate oxidase LhgO	lhgO	GO:0000166,GO:0003674,GO:0003824,GO:0003973,GO:0005488,GO:0005575,GO:0005622,GO:0005623,GO:0005737,GO:0005886,GO:0008150,GO:0008152,GO:0016020,GO:0016491,GO:0016614,GO:0016899,GO:0034419,GO:0036094,GO:0043167,GO:0043168,GO:0044424,GO:0044464,GO:0048037,GO:0050660,GO:0050662,GO:0055114,GO:0071944,GO:0097159,GO:1901265,GO:1901363	-	ko:K15736	-	-	-	-	ko00000,ko01000	-	-	-	DAO
G0AHZ0;(S)-2-hydroxy-acid	1005048.CFU_0739	9.6e-283	978.8	COG0277@1|root,COG0277@2|Bacteria,1MU6Y@1224|Proteobacteria,2VH8M@28216|Betaproteobacteria,472AD@75682|Oxalobacteraceae	28216|Betaproteobacteria	C	Glycolate oxidase subunit GlcD	glcD	-	1.1.2.4,1.1.3.15,1.1.5.12	ko:K00102,ko:K00104,ko:K03777	ko00620,ko00630,ko01100,ko01110,ko01120,ko01130,map00620,map00630,map01100,map01110,map01120,map01130	-	R00197,R00475,R00704,R11591	RC00042,RC00044	ko00000,ko00001,ko01000	-	-	-	FAD-oxidase_C,FAD_binding_4
A1W3D8;(S)-2-hydroxy-acid	232721.Ajs_0513	1.2e-205	722.2	COG1304@1|root,COG1304@2|Bacteria,1MUEZ@1224|Proteobacteria,2VH77@28216|Betaproteobacteria,4ACGQ@80864|Comamonadaceae	28216|Betaproteobacteria	C	PFAM FMN-dependent alpha-hydroxy acid dehydrogenase	-	-	1.1.2.3,1.1.3.15,1.1.3.46	ko:K00101,ko:K00104,ko:K16422	ko00261,ko00620,ko00630,ko01055,ko01100,ko01110,ko01120,ko01130,map00261,map00620,map00630,map01055,map01100,map01110,map01120,map01130	-	R00196,R00475,R06633	RC00042,RC00044,RC00240	ko00000,ko00001,ko01000	-	-	-	FMN_dh
G6CCJ7;(S)-2-hydroxy-acid	1074451.CRL705_125	2.2e-207	728.0	COG1304@1|root,COG1304@2|Bacteria,1TPC4@1239|Firmicutes,4HAU5@91061|Bacilli,3F3N3@33958|Lactobacillaceae	91061|Bacilli	C	L-lactate dehydrogenase (FMN-dependent) and related alpha-hydroxy acid dehydrogenases	lctO	-	1.13.12.4	ko:K00467,ko:K10530	ko00620,map00620	-	R00319	RC01312	ko00000,ko00001,ko01000	-	-	-	FMN_dh
Q39640;(S)-2-hydroxy-acid	3656.XP_008439620.1	1.7e-196	691.8	COG1304@1|root,KOG0538@2759|Eukaryota,37QEA@33090|Viridiplantae,3GADE@35493|Streptophyta,4JKRC@91835|fabids	35493|Streptophyta	C	Peroxisomal (S)-2-hydroxy-acid oxidase	-	-	1.1.3.15	ko:K11517	ko00630,ko01100,ko01110,ko01120,ko01130,ko01200,ko04146,map00630,map01100,map01110,map01120,map01130,map01200,map04146	M00532	R00475	RC00042	ko00000,ko00001,ko00002,ko01000	-	-	-	FMN_dh
A0A0H2LZ12;(S)-2-hydroxy-acid	543728.Vapar_1558	2.1e-208	731.5	COG0665@1|root,COG0665@2|Bacteria,1MY0G@1224|Proteobacteria,2VM19@28216|Betaproteobacteria,4ABT0@80864|Comamonadaceae	28216|Betaproteobacteria	E	FAD dependent oxidoreductase	-	-	1.4.99.6	ko:K19746	ko00472,ko01100,map00472,map01100	-	R11018	RC00006	ko00000,ko00001,ko01000	-	-	-	DAO
Q0S3N6;(S)-2-hydroxy-acid	101510.RHA1_ro06073	3.3e-222	777.3	COG1304@1|root,COG1304@2|Bacteria,2GJA5@201174|Actinobacteria,4FU09@85025|Nocardiaceae	201174|Actinobacteria	C	FMN-dependent dehydrogenase	-	-	1.1.2.3,1.1.3.15	ko:K00101,ko:K00104	ko00620,ko00630,ko01100,ko01110,ko01120,ko01130,map00620,map00630,map01100,map01110,map01120,map01130	-	R00196,R00475	RC00042,RC00044	ko00000,ko00001,ko01000	-	-	-	FMN_dh
A0A0U7MNV1;(S)-2-hydroxy-acid	82995.CR62_03895	3e-194	684.5	COG0579@1|root,COG0579@2|Bacteria,1N0QB@1224|Proteobacteria,1RN24@1236|Gammaproteobacteria,402UQ@613|Serratia	1236|Gammaproteobacteria	S	FAD dependent oxidoreductase	lhgO	GO:0000166,GO:0003674,GO:0003824,GO:0003973,GO:0005488,GO:0005575,GO:0005622,GO:0005623,GO:0005737,GO:0005886,GO:0008150,GO:0008152,GO:0016020,GO:0016491,GO:0016614,GO:0016899,GO:0034419,GO:0036094,GO:0043167,GO:0043168,GO:0044424,GO:0044464,GO:0048037,GO:0050660,GO:0050662,GO:0055114,GO:0071944,GO:0097159,GO:1901265,GO:1901363	1.1.5.3	ko:K00111,ko:K15736	ko00564,ko01110,map00564,map01110	-	R00848	RC00029	ko00000,ko00001,ko01000	-	-	-	DAO
A0A024KQQ4;(S)-2-hydroxy-acid	155864.EDL933_3823	5.3e-242	843.2	COG0579@1|root,COG0579@2|Bacteria,1N0QB@1224|Proteobacteria,1RN24@1236|Gammaproteobacteria,3XPBR@561|Escherichia	1236|Gammaproteobacteria	C	L-2-hydroxyglutarate oxidase LhgO	lhgO	GO:0000166,GO:0003674,GO:0003824,GO:0003973,GO:0005488,GO:0005575,GO:0005622,GO:0005623,GO:0005737,GO:0005886,GO:0008150,GO:0008152,GO:0016020,GO:0016491,GO:0016614,GO:0016899,GO:0034419,GO:0036094,GO:0043167,GO:0043168,GO:0044424,GO:0044464,GO:0048037,GO:0050660,GO:0050662,GO:0055114,GO:0071944,GO:0097159,GO:1901265,GO:1901363	-	ko:K15736	-	-	-	-	ko00000,ko01000	-	-	-	DAO
K9PNA8;(S)-2-hydroxy-acid	99598.Cal7507_4047	4.7e-199	700.3	COG1304@1|root,COG1304@2|Bacteria,1G32Y@1117|Cyanobacteria,1HJ7B@1161|Nostocales	1117|Cyanobacteria	C	PFAM FMN-dependent dehydrogenase	lldD	-	1.1.2.3,1.1.3.46	ko:K00101,ko:K16422	ko00261,ko00620,ko01055,ko01100,ko01130,map00261,map00620,map01055,map01100,map01130	-	R00196,R06633	RC00044,RC00240	ko00000,ko00001,ko01000	-	-	-	FMN_dh
T9GWS7;(S)-2-hydroxy-acid	481805.EcolC_1046	6.7e-245	852.8	COG0579@1|root,COG0579@2|Bacteria,1N0QB@1224|Proteobacteria,1RN24@1236|Gammaproteobacteria,3XPBR@561|Escherichia	1236|Gammaproteobacteria	C	L-2-hydroxyglutarate oxidase LhgO	lhgO	GO:0000166,GO:0003674,GO:0003824,GO:0003973,GO:0005488,GO:0005575,GO:0005622,GO:0005623,GO:0005737,GO:0005886,GO:0008150,GO:0008152,GO:0016020,GO:0016491,GO:0016614,GO:0016899,GO:0034419,GO:0036094,GO:0043167,GO:0043168,GO:0044424,GO:0044464,GO:0048037,GO:0050660,GO:0050662,GO:0055114,GO:0071944,GO:0097159,GO:1901265,GO:1901363	-	ko:K15736	-	-	-	-	ko00000,ko01000	-	-	-	DAO
F5SJF4;(S)-2-hydroxy-acid	997346.HMPREF9374_3236	2.8e-145	521.2	COG0247@1|root,COG0247@2|Bacteria,1TR46@1239|Firmicutes,4HAY9@91061|Bacilli	91061|Bacilli	C	Glycolate oxidase	glcF	-	-	ko:K11473	ko00630,ko01100,ko01110,ko01120,ko01130,map00630,map01100,map01110,map01120,map01130	-	R00475	RC00042	ko00000,ko00001	-	-	-	CCG,Fer4_8
W1AXB1;(S)-2-hydroxy-acid	469008.B21_02480	1.2e-121	442.6	COG0579@1|root,COG0579@2|Bacteria,1N0QB@1224|Proteobacteria,1RN24@1236|Gammaproteobacteria,3XPBR@561|Escherichia	1236|Gammaproteobacteria	C	L-2-hydroxyglutarate oxidase LhgO	lhgO	GO:0000166,GO:0003674,GO:0003824,GO:0003973,GO:0005488,GO:0005575,GO:0005622,GO:0005623,GO:0005737,GO:0005886,GO:0008150,GO:0008152,GO:0016020,GO:0016491,GO:0016614,GO:0016899,GO:0034419,GO:0036094,GO:0043167,GO:0043168,GO:0044424,GO:0044464,GO:0048037,GO:0050660,GO:0050662,GO:0055114,GO:0071944,GO:0097159,GO:1901265,GO:1901363	-	ko:K15736	-	-	-	-	ko00000,ko01000	-	-	-	DAO
E5AM76;(S)-2-hydroxy-acid	882378.RBRH_01658	3.4e-288	996.9	COG0277@1|root,COG0277@2|Bacteria,1MU6Y@1224|Proteobacteria,2VH8M@28216|Betaproteobacteria,1K0Q5@119060|Burkholderiaceae	28216|Betaproteobacteria	C	PFAM FAD linked oxidase domain protein	glcD	-	1.1.2.4,1.1.3.15,1.1.5.12	ko:K00102,ko:K00104,ko:K03777	ko00620,ko00630,ko01100,ko01110,ko01120,ko01130,map00620,map00630,map01100,map01110,map01120,map01130	-	R00197,R00475,R00704,R11591	RC00042,RC00044	ko00000,ko00001,ko01000	-	-	-	FAD-oxidase_C,FAD_binding_4
M9IGS7;(S)-2-hydroxy-acid	155864.EDL933_3823	6.9e-242	842.8	COG0579@1|root,COG0579@2|Bacteria,1N0QB@1224|Proteobacteria,1RN24@1236|Gammaproteobacteria,3XPBR@561|Escherichia	1236|Gammaproteobacteria	C	L-2-hydroxyglutarate oxidase LhgO	lhgO	GO:0000166,GO:0003674,GO:0003824,GO:0003973,GO:0005488,GO:0005575,GO:0005622,GO:0005623,GO:0005737,GO:0005886,GO:0008150,GO:0008152,GO:0016020,GO:0016491,GO:0016614,GO:0016899,GO:0034419,GO:0036094,GO:0043167,GO:0043168,GO:0044424,GO:0044464,GO:0048037,GO:0050660,GO:0050662,GO:0055114,GO:0071944,GO:0097159,GO:1901265,GO:1901363	-	ko:K15736	-	-	-	-	ko00000,ko01000	-	-	-	DAO
P93260;(S)-2-hydroxy-acid	3983.cassava4.1_010148m	6e-189	666.8	COG1304@1|root,KOG0538@2759|Eukaryota,37QEA@33090|Viridiplantae,3GADE@35493|Streptophyta,4JKRC@91835|fabids	35493|Streptophyta	C	Peroxisomal (S)-2-hydroxy-acid oxidase	-	GO:0003674,GO:0003824,GO:0003973,GO:0005575,GO:0005576,GO:0005622,GO:0005623,GO:0005634,GO:0005737,GO:0005777,GO:0005829,GO:0005840,GO:0005911,GO:0006950,GO:0006952,GO:0008150,GO:0008152,GO:0008891,GO:0009058,GO:0009506,GO:0009507,GO:0009532,GO:0009536,GO:0009570,GO:0009605,GO:0009607,GO:0009617,GO:0009719,GO:0009725,GO:0009735,GO:0009987,GO:0010033,GO:0016020,GO:0016491,GO:0016614,GO:0016899,GO:…	1.1.3.15	ko:K11517	ko00630,ko01100,ko01110,ko01120,ko01130,ko01200,ko04146,map00630,map01100,map01110,map01120,map01130,map01200,map04146	M00532	R00475	RC00042	ko00000,ko00001,ko00002,ko01000	-	-	-	FMN_dh
I9WXT2;(S)-2-hydroxy-acid	85962.C694_00685	7.2e-135	486.5	COG0247@1|root,COG0247@2|Bacteria,1MWTK@1224|Proteobacteria,42PNX@68525|delta/epsilon subdivisions,2YP29@29547|Epsilonproteobacteria	29547|Epsilonproteobacteria	C	Fe-S oxidoreductase	lldE	-	-	ko:K18928	-	-	-	-	ko00000	-	-	-	CCG
A0A0E9FU67;(S)-2-hydroxy-acid	428127.EUBDOL_00677	7.8e-181	640.2	COG0579@1|root,COG0579@2|Bacteria,1TRDH@1239|Firmicutes,3VPRF@526524|Erysipelotrichia	526524|Erysipelotrichia	S	FAD dependent oxidoreductase	-	-	-	-	-	-	-	-	-	-	-	-	DAO,Fer2_BFD
D3QPL1;(S)-2-hydroxy-acid	199310.c3208	7.8e-252	875.9	COG0579@1|root,COG0579@2|Bacteria,1N0QB@1224|Proteobacteria,1RN24@1236|Gammaproteobacteria,3XPBR@561|Escherichia	1236|Gammaproteobacteria	C	L-2-hydroxyglutarate oxidase LhgO	lhgO	GO:0000166,GO:0003674,GO:0003824,GO:0003973,GO:0005488,GO:0005575,GO:0005622,GO:0005623,GO:0005737,GO:0005886,GO:0008150,GO:0008152,GO:0016020,GO:0016491,GO:0016614,GO:0016899,GO:0034419,GO:0036094,GO:0043167,GO:0043168,GO:0044424,GO:0044464,GO:0048037,GO:0050660,GO:0050662,GO:0055114,GO:0071944,GO:0097159,GO:1901265,GO:1901363	-	ko:K15736	-	-	-	-	ko00000,ko01000	-	-	-	DAO
D7FDJ3;(S)-2-hydroxy-acid	1345592.CBOM010000003_gene424	2.5e-261	907.5	COG0277@1|root,COG0277@2|Bacteria,1MU6Y@1224|Proteobacteria,42M0V@68525|delta/epsilon subdivisions,2YMAY@29547|Epsilonproteobacteria	29547|Epsilonproteobacteria	C	Glycolate oxidase subunit	glcD	-	1.1.3.15	ko:K00104	ko00630,ko01100,ko01110,ko01120,ko01130,map00630,map01100,map01110,map01120,map01130	-	R00475	RC00042	ko00000,ko00001,ko01000	-	-	-	FAD-oxidase_C,FAD_binding_4
A0A080LV49;(S)-2-hydroxy-acid	1454004.AW11_01282	5.6e-158	563.9	COG0579@1|root,COG0579@2|Bacteria,1N0QB@1224|Proteobacteria,2VIKG@28216|Betaproteobacteria,1KQD0@119066|unclassified Betaproteobacteria	28216|Betaproteobacteria	S	FAD dependent oxidoreductase	-	-	1.4.3.3	ko:K00273	ko00260,ko00311,ko00330,ko00472,ko01100,ko01130,ko04146,map00260,map00311,map00330,map00472,map01100,map01130,map04146	-	R00366,R02457,R02894,R02923,R04221,R07400	RC00006,RC00018,RC00135	ko00000,ko00001,ko01000	-	-	-	DAO
A0A0H6BK84;(S)-2-hydroxy-acid	243277.VC_A0147	1.2e-145	522.3	COG0579@1|root,COG0579@2|Bacteria,1N0QB@1224|Proteobacteria,1RN24@1236|Gammaproteobacteria,1XTAP@135623|Vibrionales	135623|Vibrionales	S	Hydroxyglutarate oxidase	-	-	-	ko:K15736	-	-	-	-	ko00000,ko01000	-	-	-	DAO
A0A080FVH2;(S)-2-hydroxy-acid	199310.c3208	2.6e-241	840.9	COG0579@1|root,COG0579@2|Bacteria,1N0QB@1224|Proteobacteria,1RN24@1236|Gammaproteobacteria,3XPBR@561|Escherichia	1236|Gammaproteobacteria	C	L-2-hydroxyglutarate oxidase LhgO	lhgO	GO:0000166,GO:0003674,GO:0003824,GO:0003973,GO:0005488,GO:0005575,GO:0005622,GO:0005623,GO:0005737,GO:0005886,GO:0008150,GO:0008152,GO:0016020,GO:0016491,GO:0016614,GO:0016899,GO:0034419,GO:0036094,GO:0043167,GO:0043168,GO:0044424,GO:0044464,GO:0048037,GO:0050660,GO:0050662,GO:0055114,GO:0071944,GO:0097159,GO:1901265,GO:1901363	-	ko:K15736	-	-	-	-	ko00000,ko01000	-	-	-	DAO
A0A0U5PE87;(S)-2-hydroxy-acid	742735.HMPREF9467_02901	3.9e-281	973.4	COG0579@1|root,COG0579@2|Bacteria,1TRDH@1239|Firmicutes,248IK@186801|Clostridia,21ZTM@1506553|Lachnoclostridium	186801|Clostridia	S	BFD-like [2Fe-2S] binding domain	-	-	1.1.5.3	ko:K00111	ko00564,ko01110,map00564,map01110	-	R00848	RC00029	ko00000,ko00001,ko01000	-	-	-	DAO,Fer2_BFD
I9VJ91;(S)-2-hydroxy-acid	85963.jhp_0127	8.6e-136	489.6	COG0247@1|root,COG0247@2|Bacteria,1MWTK@1224|Proteobacteria,42PNX@68525|delta/epsilon subdivisions,2YP29@29547|Epsilonproteobacteria	29547|Epsilonproteobacteria	C	Fe-S oxidoreductase	lldE	-	-	ko:K18928	-	-	-	-	ko00000	-	-	-	CCG
M4YUM8;(S)-2-hydroxy-acid	1054217.TALC_01288	3.3e-272	943.7	COG0277@1|root,arCOG00337@2157|Archaea,2XT5C@28890|Euryarchaeota,241N2@183967|Thermoplasmata	183967|Thermoplasmata	C	FAD binding domain	-	-	1.1.3.15	ko:K00104	ko00630,ko01100,ko01110,ko01120,ko01130,map00630,map01100,map01110,map01120,map01130	-	R00475	RC00042	ko00000,ko00001,ko01000	-	-	-	FAD-oxidase_C,FAD_binding_4
G4CXE1;(S)-2-hydroxy-acid	1170318.PALO_09810	2.5e-152	544.7	COG0247@1|root,COG0247@2|Bacteria,2GIVX@201174|Actinobacteria,4DNWX@85009|Propionibacteriales	201174|Actinobacteria	C	Cysteine-rich domain	-	-	-	ko:K18928	-	-	-	-	ko00000	-	-	-	CCG
Q0I8G2;(S)-2-hydroxy-acid	64471.sync_2057	4.5e-288	996.5	COG0277@1|root,COG0277@2|Bacteria,1G1U2@1117|Cyanobacteria,1GZG1@1129|Synechococcus	1117|Cyanobacteria	C	Glycolate oxidase subunit GlcD	glcD	-	1.1.3.15	ko:K00104	ko00630,ko01100,ko01110,ko01120,ko01130,map00630,map01100,map01110,map01120,map01130	-	R00475	RC00042	ko00000,ko00001,ko01000	-	-	-	FAD-oxidase_C,FAD_binding_4
B2U083;(S)-2-hydroxy-acid	199310.c3208	1e-240	839.0	COG0579@1|root,COG0579@2|Bacteria,1N0QB@1224|Proteobacteria,1RN24@1236|Gammaproteobacteria,3XPBR@561|Escherichia	1236|Gammaproteobacteria	C	L-2-hydroxyglutarate oxidase LhgO	lhgO	GO:0000166,GO:0003674,GO:0003824,GO:0003973,GO:0005488,GO:0005575,GO:0005622,GO:0005623,GO:0005737,GO:0005886,GO:0008150,GO:0008152,GO:0016020,GO:0016491,GO:0016614,GO:0016899,GO:0034419,GO:0036094,GO:0043167,GO:0043168,GO:0044424,GO:0044464,GO:0048037,GO:0050660,GO:0050662,GO:0055114,GO:0071944,GO:0097159,GO:1901265,GO:1901363	-	ko:K15736	-	-	-	-	ko00000,ko01000	-	-	-	DAO
A4FGG6;(S)-2-hydroxy-acid	405948.SACE_3870	5.6e-261	906.4	COG0277@1|root,COG0277@2|Bacteria,2GJ2T@201174|Actinobacteria,4DY68@85010|Pseudonocardiales	201174|Actinobacteria	C	FAD linked	-	-	1.1.3.15	ko:K00104	ko00630,ko01100,ko01110,ko01120,ko01130,map00630,map01100,map01110,map01120,map01130	-	R00475	RC00042	ko00000,ko00001,ko01000	-	-	-	FAD-oxidase_C,FAD_binding_4
Q8XW09;(S)-2-hydroxy-acid	267608.RSc2666	8.6e-284	982.2	COG0277@1|root,COG0277@2|Bacteria,1MU6Y@1224|Proteobacteria,2VH8M@28216|Betaproteobacteria,1K0Q5@119060|Burkholderiaceae	28216|Betaproteobacteria	C	PFAM FAD linked oxidase domain protein	glcD	-	1.1.2.4,1.1.3.15,1.1.5.12	ko:K00102,ko:K00104,ko:K03777	ko00620,ko00630,ko01100,ko01110,ko01120,ko01130,map00620,map00630,map01100,map01110,map01120,map01130	-	R00197,R00475,R00704,R11591	RC00042,RC00044	ko00000,ko00001,ko01000	-	-	-	FAD-oxidase_C,FAD_binding_4
A0A0D6B719;(S)-2-hydroxy-acid	1188256.BASI01000001_gene253	2.7e-274	950.7	COG0277@1|root,COG0277@2|Bacteria,1MU6Y@1224|Proteobacteria,2TSG6@28211|Alphaproteobacteria,3FCN9@34008|Rhodovulum	28211|Alphaproteobacteria	C	FAD linked oxidases, C-terminal domain	glcD	-	1.1.3.15	ko:K00104	ko00630,ko01100,ko01110,ko01120,ko01130,map00630,map01100,map01110,map01120,map01130	-	R00475	RC00042	ko00000,ko00001,ko01000	-	-	-	FAD-oxidase_C,FAD_binding_4
H5VDZ6;(S)-2-hydroxy-acid	1002804.HBZC1_01470	1.7e-257	894.8	COG0277@1|root,COG0277@2|Bacteria,1MU6Y@1224|Proteobacteria,42M0V@68525|delta/epsilon subdivisions,2YMAY@29547|Epsilonproteobacteria	29547|Epsilonproteobacteria	C	Glycolate oxidase subunit	glcD	-	1.1.3.15	ko:K00104	ko00630,ko01100,ko01110,ko01120,ko01130,map00630,map01100,map01110,map01120,map01130	-	R00475	RC00042	ko00000,ko00001,ko01000	-	-	-	FAD-oxidase_C,FAD_binding_4
A9IQN3;(S)-2-hydroxy-acid	94624.Bpet2736	7.8e-285	985.7	COG0277@1|root,COG0277@2|Bacteria,1MU6Y@1224|Proteobacteria,2VH8M@28216|Betaproteobacteria,3T26U@506|Alcaligenaceae	28216|Betaproteobacteria	C	Glycolate oxidase subunit	glcD	-	1.1.2.4,1.1.3.15,1.1.5.12	ko:K00102,ko:K00104,ko:K03777	ko00620,ko00630,ko01100,ko01110,ko01120,ko01130,map00620,map00630,map01100,map01110,map01120,map01130	-	R00197,R00475,R00704,R11591	RC00042,RC00044	ko00000,ko00001,ko01000	-	-	-	FAD-oxidase_C,FAD_binding_4
A0A080GNS8;(S)-2-hydroxy-acid	316407.1800044	3.9e-245	853.6	COG0579@1|root,COG0579@2|Bacteria,1N0QB@1224|Proteobacteria,1RN24@1236|Gammaproteobacteria,3XPBR@561|Escherichia	1236|Gammaproteobacteria	C	L-2-hydroxyglutarate oxidase LhgO	lhgO	GO:0000166,GO:0003674,GO:0003824,GO:0003973,GO:0005488,GO:0005575,GO:0005622,GO:0005623,GO:0005737,GO:0005886,GO:0008150,GO:0008152,GO:0016020,GO:0016491,GO:0016614,GO:0016899,GO:0034419,GO:0036094,GO:0043167,GO:0043168,GO:0044424,GO:0044464,GO:0048037,GO:0050660,GO:0050662,GO:0055114,GO:0071944,GO:0097159,GO:1901265,GO:1901363	-	ko:K15736	-	-	-	-	ko00000,ko01000	-	-	-	DAO
A0A073VDS5;(S)-2-hydroxy-acid	469595.CSAG_02495	2.4e-242	844.3	COG0579@1|root,COG0579@2|Bacteria,1N0QB@1224|Proteobacteria,1RN24@1236|Gammaproteobacteria,3WWC7@544|Citrobacter	1236|Gammaproteobacteria	S	L-2-hydroxyglutarate oxidase LhgO	lhgO	GO:0000166,GO:0003674,GO:0003824,GO:0003973,GO:0005488,GO:0005575,GO:0005622,GO:0005623,GO:0005737,GO:0005886,GO:0008150,GO:0008152,GO:0016020,GO:0016491,GO:0016614,GO:0016899,GO:0034419,GO:0036094,GO:0043167,GO:0043168,GO:0044424,GO:0044464,GO:0048037,GO:0050660,GO:0050662,GO:0055114,GO:0071944,GO:0097159,GO:1901265,GO:1901363	-	ko:K15736	-	-	-	-	ko00000,ko01000	-	-	-	DAO
V3K8Y9;(S)-2-hydroxy-acid	573.JG24_03460	1.4e-237	828.6	COG0579@1|root,COG0579@2|Bacteria,1N0QB@1224|Proteobacteria,1RN24@1236|Gammaproteobacteria	1236|Gammaproteobacteria	S	L-2-hydroxyglutarate oxidase LhgO	lhgO	GO:0000166,GO:0003674,GO:0003824,GO:0003973,GO:0005488,GO:0005575,GO:0005622,GO:0005623,GO:0005737,GO:0005886,GO:0008150,GO:0008152,GO:0016020,GO:0016491,GO:0016614,GO:0016899,GO:0034419,GO:0036094,GO:0043167,GO:0043168,GO:0044424,GO:0044464,GO:0048037,GO:0050660,GO:0050662,GO:0055114,GO:0071944,GO:0097159,GO:1901265,GO:1901363	-	ko:K15736	-	-	-	-	ko00000,ko01000	-	-	-	DAO
A0A0K3BPM4;(S)-2-hydroxy-acid	1449347.JQLN01000004_gene6512	1.4e-46	193.4	COG0332@1|root,COG0332@2|Bacteria,2I35E@201174|Actinobacteria	201174|Actinobacteria	I	Catalyzes the condensation reaction of fatty acid synthesis by the addition to an acyl acceptor of two carbons from malonyl-ACP. Catalyzes the first condensation reaction which initiates fatty acid synthesis and may therefore play a role in governing the total rate of fatty acid production. Possesses both acetoacetyl-ACP synthase and acetyl transacylase activities. Its substrate specificity deter…	-	-	-	-	-	-	-	-	-	-	-	-	-
Q1LJ75;(S)-2-hydroxy-acid	266264.Rmet_2928	2.4e-206	724.5	COG0277@1|root,COG0277@2|Bacteria,1MVYV@1224|Proteobacteria,2VHUQ@28216|Betaproteobacteria,1K1XC@119060|Burkholderiaceae	28216|Betaproteobacteria	C	PFAM FAD linked oxidase domain protein	glcE	-	-	ko:K11472	ko00630,ko01100,ko01110,ko01120,ko01130,map00630,map01100,map01110,map01120,map01130	-	R00475	RC00042	ko00000,ko00001	-	-	-	FAD-oxidase_C,FAD_binding_4
A0A0A7DLL0;(S)-2-hydroxy-acid	161934.XP_010694574.1	3.1e-193	681.0	COG1304@1|root,KOG0538@2759|Eukaryota,37QEA@33090|Viridiplantae,3GADE@35493|Streptophyta	35493|Streptophyta	C	peroxisomal (S)-2-hydroxy-acid oxidase	-	GO:0003674,GO:0003824,GO:0003973,GO:0005575,GO:0005576,GO:0005622,GO:0005623,GO:0005634,GO:0005737,GO:0005777,GO:0005829,GO:0005840,GO:0005911,GO:0006950,GO:0006952,GO:0008150,GO:0008152,GO:0008891,GO:0009058,GO:0009506,GO:0009507,GO:0009532,GO:0009536,GO:0009570,GO:0009605,GO:0009607,GO:0009617,GO:0009719,GO:0009725,GO:0009735,GO:0009987,GO:0010033,GO:0016020,GO:0016491,GO:0016614,GO:0016899,GO:…	1.1.3.15	ko:K11517	ko00630,ko01100,ko01110,ko01120,ko01130,ko01200,ko04146,map00630,map01100,map01110,map01120,map01130,map01200,map04146	M00532	R00475	RC00042	ko00000,ko00001,ko00002,ko01000	-	-	-	FMN_dh
S0EYS9;(S)-2-hydroxy-acid	1303518.CCALI_01855	1.4e-275	954.9	COG0277@1|root,COG0277@2|Bacteria	2|Bacteria	C	FAD linked oxidase domain protein	glcD	GO:0003674,GO:0003824,GO:0006066,GO:0006082,GO:0006950,GO:0006974,GO:0008150,GO:0008152,GO:0009056,GO:0009441,GO:0009987,GO:0016054,GO:0016491,GO:0016614,GO:0017144,GO:0019154,GO:0019752,GO:0032787,GO:0033554,GO:0034308,GO:0034310,GO:0042737,GO:0043436,GO:0044237,GO:0044248,GO:0044281,GO:0044282,GO:0046164,GO:0046296,GO:0046395,GO:0050896,GO:0051716,GO:0055114,GO:0071704,GO:0072329,GO:1901575,GO:…	1.1.2.4,1.1.3.15	ko:K00102,ko:K00104	ko00620,ko00630,ko01100,ko01110,ko01120,ko01130,map00620,map00630,map01100,map01110,map01120,map01130	-	R00197,R00475	RC00042,RC00044	ko00000,ko00001,ko01000	-	-	iJN746.PP_3745,iLF82_1304.LF82_0831,iNRG857_1313.NRG857_14750	FAD-oxidase_C,FAD_binding_4
A2SED3;(S)-2-hydroxy-acid	420662.Mpe_A0960	4.4e-208	730.3	COG0277@1|root,COG0277@2|Bacteria,1MVYV@1224|Proteobacteria,2VHUQ@28216|Betaproteobacteria,1KK50@119065|unclassified Burkholderiales	28216|Betaproteobacteria	C	PFAM FAD linked oxidase domain protein	glcE	-	1.1.3.15	ko:K00104,ko:K11472	ko00630,ko01100,ko01110,ko01120,ko01130,map00630,map01100,map01110,map01120,map01130	-	R00475	RC00042	ko00000,ko00001,ko01000	-	-	-	FAD-oxidase_C,FAD_binding_4
A0A0M2N5Q0;(S)-2-hydroxy-acid	1453496.AT03_18555	1.8e-237	828.2	COG0579@1|root,COG0579@2|Bacteria,1N0QB@1224|Proteobacteria,1RN24@1236|Gammaproteobacteria	1236|Gammaproteobacteria	S	L-2-hydroxyglutarate oxidase LhgO	lhgO	GO:0000166,GO:0003674,GO:0003824,GO:0003973,GO:0005488,GO:0005575,GO:0005622,GO:0005623,GO:0005737,GO:0005886,GO:0008150,GO:0008152,GO:0016020,GO:0016491,GO:0016614,GO:0016899,GO:0034419,GO:0036094,GO:0043167,GO:0043168,GO:0044424,GO:0044464,GO:0048037,GO:0050660,GO:0050662,GO:0055114,GO:0071944,GO:0097159,GO:1901265,GO:1901363	-	ko:K15736	-	-	-	-	ko00000,ko01000	-	-	-	DAO
A0A0L6Y4N7;(S)-2-hydroxy-acid	155864.EDL933_3823	1.8e-242	844.7	COG0579@1|root,COG0579@2|Bacteria,1N0QB@1224|Proteobacteria,1RN24@1236|Gammaproteobacteria,3XPBR@561|Escherichia	1236|Gammaproteobacteria	C	L-2-hydroxyglutarate oxidase LhgO	lhgO	GO:0000166,GO:0003674,GO:0003824,GO:0003973,GO:0005488,GO:0005575,GO:0005622,GO:0005623,GO:0005737,GO:0005886,GO:0008150,GO:0008152,GO:0016020,GO:0016491,GO:0016614,GO:0016899,GO:0034419,GO:0036094,GO:0043167,GO:0043168,GO:0044424,GO:0044464,GO:0048037,GO:0050660,GO:0050662,GO:0055114,GO:0071944,GO:0097159,GO:1901265,GO:1901363	-	ko:K15736	-	-	-	-	ko00000,ko01000	-	-	-	DAO
F4CZ97;(S)-2-hydroxy-acid	675635.Psed_2598	3.1e-231	807.4	COG1304@1|root,COG1304@2|Bacteria,2GJA5@201174|Actinobacteria,4DXF2@85010|Pseudonocardiales	201174|Actinobacteria	C	FMN-dependent dehydrogenase	-	-	1.1.2.3,1.1.3.46,1.1.99.31	ko:K00101,ko:K15054,ko:K16422	ko00261,ko00620,ko00627,ko01055,ko01100,ko01120,ko01130,map00261,map00620,map00627,map01055,map01100,map01120,map01130	-	R00196,R04160,R06633,R07664	RC00044,RC00240	ko00000,ko00001,ko01000	-	-	-	FMN_dh
Q82WJ9;(S)-2-hydroxy-acid	228410.NE0675	9.3e-275	952.2	COG0277@1|root,COG0277@2|Bacteria,1MU6Y@1224|Proteobacteria,2VH8M@28216|Betaproteobacteria,371M5@32003|Nitrosomonadales	28216|Betaproteobacteria	C	FAD linked oxidases, C-terminal domain	glcD	-	1.1.2.4,1.1.3.15,1.1.5.12	ko:K00102,ko:K00104,ko:K03777	ko00620,ko00630,ko01100,ko01110,ko01120,ko01130,map00620,map00630,map01100,map01110,map01120,map01130	-	R00197,R00475,R00704,R11591	RC00042,RC00044	ko00000,ko00001,ko01000	-	-	-	FAD-oxidase_C,FAD_binding_4
D8B5M2;(S)-2-hydroxy-acid	316407.1800044	3.9e-245	853.6	COG0579@1|root,COG0579@2|Bacteria,1N0QB@1224|Proteobacteria,1RN24@1236|Gammaproteobacteria,3XPBR@561|Escherichia	1236|Gammaproteobacteria	C	L-2-hydroxyglutarate oxidase LhgO	lhgO	GO:0000166,GO:0003674,GO:0003824,GO:0003973,GO:0005488,GO:0005575,GO:0005622,GO:0005623,GO:0005737,GO:0005886,GO:0008150,GO:0008152,GO:0016020,GO:0016491,GO:0016614,GO:0016899,GO:0034419,GO:0036094,GO:0043167,GO:0043168,GO:0044424,GO:0044464,GO:0048037,GO:0050660,GO:0050662,GO:0055114,GO:0071944,GO:0097159,GO:1901265,GO:1901363	-	ko:K15736	-	-	-	-	ko00000,ko01000	-	-	-	DAO
I6GYD6;(S)-2-hydroxy-acid	198214.SF2687	3e-167	594.3	COG0579@1|root,COG0579@2|Bacteria,1N0QB@1224|Proteobacteria,1RN24@1236|Gammaproteobacteria	1236|Gammaproteobacteria	S	L-2-hydroxyglutarate oxidase LhgO	lhgO	GO:0000166,GO:0003674,GO:0003824,GO:0003973,GO:0005488,GO:0005575,GO:0005622,GO:0005623,GO:0005737,GO:0005886,GO:0008150,GO:0008152,GO:0016020,GO:0016491,GO:0016614,GO:0016899,GO:0034419,GO:0036094,GO:0043167,GO:0043168,GO:0044424,GO:0044464,GO:0048037,GO:0050660,GO:0050662,GO:0055114,GO:0071944,GO:0097159,GO:1901265,GO:1901363	-	ko:K15736	-	-	-	-	ko00000,ko01000	-	-	-	DAO
E9XHJ7;(S)-2-hydroxy-acid	199310.c3208	2.6e-241	840.9	COG0579@1|root,COG0579@2|Bacteria,1N0QB@1224|Proteobacteria,1RN24@1236|Gammaproteobacteria,3XPBR@561|Escherichia	1236|Gammaproteobacteria	C	L-2-hydroxyglutarate oxidase LhgO	lhgO	GO:0000166,GO:0003674,GO:0003824,GO:0003973,GO:0005488,GO:0005575,GO:0005622,GO:0005623,GO:0005737,GO:0005886,GO:0008150,GO:0008152,GO:0016020,GO:0016491,GO:0016614,GO:0016899,GO:0034419,GO:0036094,GO:0043167,GO:0043168,GO:0044424,GO:0044464,GO:0048037,GO:0050660,GO:0050662,GO:0055114,GO:0071944,GO:0097159,GO:1901265,GO:1901363	-	ko:K15736	-	-	-	-	ko00000,ko01000	-	-	-	DAO
A0A0E1M0K0;(S)-2-hydroxy-acid	316407.1800044	1.5e-244	851.7	COG0579@1|root,COG0579@2|Bacteria,1N0QB@1224|Proteobacteria,1RN24@1236|Gammaproteobacteria,3XPBR@561|Escherichia	1236|Gammaproteobacteria	C	L-2-hydroxyglutarate oxidase LhgO	lhgO	GO:0000166,GO:0003674,GO:0003824,GO:0003973,GO:0005488,GO:0005575,GO:0005622,GO:0005623,GO:0005737,GO:0005886,GO:0008150,GO:0008152,GO:0016020,GO:0016491,GO:0016614,GO:0016899,GO:0034419,GO:0036094,GO:0043167,GO:0043168,GO:0044424,GO:0044464,GO:0048037,GO:0050660,GO:0050662,GO:0055114,GO:0071944,GO:0097159,GO:1901265,GO:1901363	-	ko:K15736	-	-	-	-	ko00000,ko01000	-	-	-	DAO
A0A093E7P8;(S)-2-hydroxy-acid	155864.EDL933_3823	6.9e-242	842.8	COG0579@1|root,COG0579@2|Bacteria,1N0QB@1224|Proteobacteria,1RN24@1236|Gammaproteobacteria,3XPBR@561|Escherichia	1236|Gammaproteobacteria	C	L-2-hydroxyglutarate oxidase LhgO	lhgO	GO:0000166,GO:0003674,GO:0003824,GO:0003973,GO:0005488,GO:0005575,GO:0005622,GO:0005623,GO:0005737,GO:0005886,GO:0008150,GO:0008152,GO:0016020,GO:0016491,GO:0016614,GO:0016899,GO:0034419,GO:0036094,GO:0043167,GO:0043168,GO:0044424,GO:0044464,GO:0048037,GO:0050660,GO:0050662,GO:0055114,GO:0071944,GO:0097159,GO:1901265,GO:1901363	-	ko:K15736	-	-	-	-	ko00000,ko01000	-	-	-	DAO
A0A0A1A8N4;(S)-2-hydroxy-acid	199310.c3208	1.2e-241	842.0	COG0579@1|root,COG0579@2|Bacteria,1N0QB@1224|Proteobacteria,1RN24@1236|Gammaproteobacteria,3XPBR@561|Escherichia	1236|Gammaproteobacteria	C	L-2-hydroxyglutarate oxidase LhgO	lhgO	GO:0000166,GO:0003674,GO:0003824,GO:0003973,GO:0005488,GO:0005575,GO:0005622,GO:0005623,GO:0005737,GO:0005886,GO:0008150,GO:0008152,GO:0016020,GO:0016491,GO:0016614,GO:0016899,GO:0034419,GO:0036094,GO:0043167,GO:0043168,GO:0044424,GO:0044464,GO:0048037,GO:0050660,GO:0050662,GO:0055114,GO:0071944,GO:0097159,GO:1901265,GO:1901363	-	ko:K15736	-	-	-	-	ko00000,ko01000	-	-	-	DAO
A0A0F4HJR2;(S)-2-hydroxy-acid	198214.SF2687	1.7e-243	848.2	COG0579@1|root,COG0579@2|Bacteria,1N0QB@1224|Proteobacteria,1RN24@1236|Gammaproteobacteria	1236|Gammaproteobacteria	S	L-2-hydroxyglutarate oxidase LhgO	lhgO	GO:0000166,GO:0003674,GO:0003824,GO:0003973,GO:0005488,GO:0005575,GO:0005622,GO:0005623,GO:0005737,GO:0005886,GO:0008150,GO:0008152,GO:0016020,GO:0016491,GO:0016614,GO:0016899,GO:0034419,GO:0036094,GO:0043167,GO:0043168,GO:0044424,GO:0044464,GO:0048037,GO:0050660,GO:0050662,GO:0055114,GO:0071944,GO:0097159,GO:1901265,GO:1901363	-	ko:K15736	-	-	-	-	ko00000,ko01000	-	-	-	DAO
A0A0F7PEF6;(S)-2-hydroxy-acid	751944.HALDL1_08000	6.1e-147	527.3	COG0579@1|root,arCOG00754@2157|Archaea,2Y8CD@28890|Euryarchaeota,23UYY@183963|Halobacteria	183963|Halobacteria	C	FAD dependent oxidoreductase	-	-	1.1.5.3	ko:K00111,ko:K15736	ko00564,ko01110,map00564,map01110	-	R00848	RC00029	ko00000,ko00001,ko01000	-	-	-	DAO
A0A0H2V341;(S)-2-hydroxy-acid	198214.SF2687	1.4e-256	891.7	COG0579@1|root,COG0579@2|Bacteria,1N0QB@1224|Proteobacteria,1RN24@1236|Gammaproteobacteria	1236|Gammaproteobacteria	S	L-2-hydroxyglutarate oxidase LhgO	lhgO	GO:0000166,GO:0003674,GO:0003824,GO:0003973,GO:0005488,GO:0005575,GO:0005622,GO:0005623,GO:0005737,GO:0005886,GO:0008150,GO:0008152,GO:0016020,GO:0016491,GO:0016614,GO:0016899,GO:0034419,GO:0036094,GO:0043167,GO:0043168,GO:0044424,GO:0044464,GO:0048037,GO:0050660,GO:0050662,GO:0055114,GO:0071944,GO:0097159,GO:1901265,GO:1901363	-	ko:K15736	-	-	-	-	ko00000,ko01000	-	-	-	DAO
I9THB2;(S)-2-hydroxy-acid	85962.C694_00685	7.2e-135	486.5	COG0247@1|root,COG0247@2|Bacteria,1MWTK@1224|Proteobacteria,42PNX@68525|delta/epsilon subdivisions,2YP29@29547|Epsilonproteobacteria	29547|Epsilonproteobacteria	C	Fe-S oxidoreductase	lldE	-	-	ko:K18928	-	-	-	-	ko00000	-	-	-	CCG
A4YVE0;(S)-2-hydroxy-acid	114615.BRADO4114	3.9e-212	743.8	COG1304@1|root,COG1304@2|Bacteria,1MUEZ@1224|Proteobacteria,2TU4F@28211|Alphaproteobacteria,3JQPK@41294|Bradyrhizobiaceae	28211|Alphaproteobacteria	C	FMN-dependent dehydrogenase	MA20_37755	-	1.1.3.15	ko:K00104	ko00630,ko01100,ko01110,ko01120,ko01130,map00630,map01100,map01110,map01120,map01130	-	R00475	RC00042	ko00000,ko00001,ko01000	-	-	-	FMN_dh
G9Y0V0;(S)-2-hydroxy-acid	1453496.AT03_18555	5.9e-225	786.6	COG0579@1|root,COG0579@2|Bacteria,1N0QB@1224|Proteobacteria,1RN24@1236|Gammaproteobacteria	1236|Gammaproteobacteria	S	L-2-hydroxyglutarate oxidase LhgO	lhgO	GO:0000166,GO:0003674,GO:0003824,GO:0003973,GO:0005488,GO:0005575,GO:0005622,GO:0005623,GO:0005737,GO:0005886,GO:0008150,GO:0008152,GO:0016020,GO:0016491,GO:0016614,GO:0016899,GO:0034419,GO:0036094,GO:0043167,GO:0043168,GO:0044424,GO:0044464,GO:0048037,GO:0050660,GO:0050662,GO:0055114,GO:0071944,GO:0097159,GO:1901265,GO:1901363	-	ko:K15736	-	-	-	-	ko00000,ko01000	-	-	-	DAO
W6RA91;(S)-2-hydroxy-acid	1182590.BN5_00127	8.4e-287	992.3	COG0277@1|root,COG0277@2|Bacteria,1MU6Y@1224|Proteobacteria,1RQX2@1236|Gammaproteobacteria,1YEID@136841|Pseudomonas aeruginosa group	1236|Gammaproteobacteria	C	Glycolate oxidase subunit GlcD	glcD	GO:0003674,GO:0003824,GO:0006066,GO:0006082,GO:0006950,GO:0006974,GO:0008150,GO:0008152,GO:0009056,GO:0009441,GO:0009987,GO:0016054,GO:0016491,GO:0016614,GO:0017144,GO:0019154,GO:0019752,GO:0032787,GO:0033554,GO:0034308,GO:0034310,GO:0042737,GO:0043436,GO:0044237,GO:0044248,GO:0044281,GO:0044282,GO:0046164,GO:0046296,GO:0046395,GO:0050896,GO:0051716,GO:0055114,GO:0071704,GO:0072329,GO:1901575,GO:…	1.1.3.15	ko:K00104	ko00630,ko01100,ko01110,ko01120,ko01130,map00630,map01100,map01110,map01120,map01130	-	R00475	RC00042	ko00000,ko00001,ko01000	-	-	iJN746.PP_3745,iLF82_1304.LF82_0831,iNRG857_1313.NRG857_14750	FAD-oxidase_C,FAD_binding_4
H0T9T4;(S)-2-hydroxy-acid	114615.BRADO6131	4.7e-282	976.5	COG0277@1|root,COG0277@2|Bacteria,1MU6Y@1224|Proteobacteria,2TSG6@28211|Alphaproteobacteria,3JRIA@41294|Bradyrhizobiaceae	28211|Alphaproteobacteria	C	FAD linked oxidases, C-terminal domain	glcD	-	1.1.3.15	ko:K00104	ko00630,ko01100,ko01110,ko01120,ko01130,map00630,map01100,map01110,map01120,map01130	-	R00475	RC00042	ko00000,ko00001,ko01000	-	-	-	FAD-oxidase_C,FAD_binding_4
V0UTT8;(S)-2-hydroxy-acid	199310.c3208	2e-244	851.3	COG0579@1|root,COG0579@2|Bacteria,1N0QB@1224|Proteobacteria,1RN24@1236|Gammaproteobacteria,3XPBR@561|Escherichia	1236|Gammaproteobacteria	C	L-2-hydroxyglutarate oxidase LhgO	lhgO	GO:0000166,GO:0003674,GO:0003824,GO:0003973,GO:0005488,GO:0005575,GO:0005622,GO:0005623,GO:0005737,GO:0005886,GO:0008150,GO:0008152,GO:0016020,GO:0016491,GO:0016614,GO:0016899,GO:0034419,GO:0036094,GO:0043167,GO:0043168,GO:0044424,GO:0044464,GO:0048037,GO:0050660,GO:0050662,GO:0055114,GO:0071944,GO:0097159,GO:1901265,GO:1901363	-	ko:K15736	-	-	-	-	ko00000,ko01000	-	-	-	DAO
D7FMI7;(S)-2-hydroxy-acid	2880.D7FMI7	1.5e-225	788.5	COG1304@1|root,KOG0538@2759|Eukaryota	2759|Eukaryota	C	very-long-chain-(S)-2-hydroxy-acid oxidase activity	GOX	GO:0002218,GO:0002253,GO:0002376,GO:0002682,GO:0002684,GO:0003674,GO:0003824,GO:0003973,GO:0005575,GO:0005576,GO:0005622,GO:0005623,GO:0005634,GO:0005737,GO:0005777,GO:0005829,GO:0005840,GO:0005911,GO:0006950,GO:0006952,GO:0007154,GO:0007165,GO:0008150,GO:0008152,GO:0008891,GO:0009058,GO:0009506,GO:0009507,GO:0009532,GO:0009536,GO:0009570,GO:0009605,GO:0009607,GO:0009617,GO:0009719,GO:0009725,GO:…	1.1.3.15	ko:K11517,ko:K13344	ko00630,ko01100,ko01110,ko01120,ko01130,ko01200,ko04146,map00630,map01100,map01110,map01120,map01130,map01200,map04146	M00532	R00475	RC00042	ko00000,ko00001,ko00002,ko01000	3.A.20.1	-	-	FMN_dh
B9S0Y9;(S)-2-hydroxy-acid	3988.XP_002519658.1	1.9e-203	714.9	COG1304@1|root,KOG0538@2759|Eukaryota,37QEA@33090|Viridiplantae,3GADE@35493|Streptophyta,4JKRC@91835|fabids	35493|Streptophyta	C	Peroxisomal (S)-2-hydroxy-acid oxidase	-	GO:0003674,GO:0003824,GO:0003973,GO:0005575,GO:0005576,GO:0005622,GO:0005623,GO:0005634,GO:0005737,GO:0005777,GO:0005829,GO:0005840,GO:0005911,GO:0006950,GO:0006952,GO:0008150,GO:0008152,GO:0008891,GO:0009058,GO:0009506,GO:0009507,GO:0009532,GO:0009536,GO:0009570,GO:0009605,GO:0009607,GO:0009617,GO:0009719,GO:0009725,GO:0009735,GO:0009987,GO:0010033,GO:0016020,GO:0016491,GO:0016614,GO:0016899,GO:…	1.1.3.15	ko:K11517	ko00630,ko01100,ko01110,ko01120,ko01130,ko01200,ko04146,map00630,map01100,map01110,map01120,map01130,map01200,map04146	M00532	R00475	RC00042	ko00000,ko00001,ko00002,ko01000	-	-	-	FMN_dh
A0A090PSU2;(S)-2-hydroxy-acid	945550.VISI1226_15121	1e-205	722.6	COG0579@1|root,COG0579@2|Bacteria,1N0QB@1224|Proteobacteria,1RN24@1236|Gammaproteobacteria,1XTAP@135623|Vibrionales	135623|Vibrionales	S	Hydroxyglutarate oxidase	-	-	-	ko:K15736	-	-	-	-	ko00000,ko01000	-	-	-	DAO
A0A0W0TN02;(S)-2-hydroxy-acid	1408445.JHXP01000001_gene1591	4.2e-131	474.6	COG1304@1|root,COG1304@2|Bacteria,1MUEZ@1224|Proteobacteria,1RPA1@1236|Gammaproteobacteria,1JDHJ@118969|Legionellales	118969|Legionellales	C	FMN-dependent dehydrogenase	-	-	-	-	-	-	-	-	-	-	-	-	FMN_dh
Q8RIN5;(S)-2-hydroxy-acid	190304.FN1536	4e-270	936.8	COG0277@1|root,COG0277@2|Bacteria,3789C@32066|Fusobacteria	32066|Fusobacteria	C	FAD linked oxidases, C-terminal domain	-	-	1.1.3.15	ko:K00104	ko00630,ko01100,ko01110,ko01120,ko01130,map00630,map01100,map01110,map01120,map01130	-	R00475	RC00042	ko00000,ko00001,ko01000	-	-	-	FAD-oxidase_C,FAD_binding_4
V2TAI0;(S)-2-hydroxy-acid	199310.c3208	2.4e-242	844.3	COG0579@1|root,COG0579@2|Bacteria,1N0QB@1224|Proteobacteria,1RN24@1236|Gammaproteobacteria,3XPBR@561|Escherichia	1236|Gammaproteobacteria	C	L-2-hydroxyglutarate oxidase LhgO	lhgO	GO:0000166,GO:0003674,GO:0003824,GO:0003973,GO:0005488,GO:0005575,GO:0005622,GO:0005623,GO:0005737,GO:0005886,GO:0008150,GO:0008152,GO:0016020,GO:0016491,GO:0016614,GO:0016899,GO:0034419,GO:0036094,GO:0043167,GO:0043168,GO:0044424,GO:0044464,GO:0048037,GO:0050660,GO:0050662,GO:0055114,GO:0071944,GO:0097159,GO:1901265,GO:1901363	-	ko:K15736	-	-	-	-	ko00000,ko01000	-	-	-	DAO
C0PWI7;(S)-2-hydroxy-acid	220341.16503873	3.4e-241	840.5	COG0579@1|root,COG0579@2|Bacteria,1N0QB@1224|Proteobacteria,1RN24@1236|Gammaproteobacteria,3ZIW5@590|Salmonella	1236|Gammaproteobacteria	S	L-2-hydroxyglutarate oxidase LhgO	lhgO	GO:0000166,GO:0003674,GO:0003824,GO:0003973,GO:0005488,GO:0005575,GO:0005622,GO:0005623,GO:0005737,GO:0005886,GO:0008150,GO:0008152,GO:0016020,GO:0016491,GO:0016614,GO:0016899,GO:0034419,GO:0036094,GO:0043167,GO:0043168,GO:0044424,GO:0044464,GO:0048037,GO:0050660,GO:0050662,GO:0055114,GO:0071944,GO:0097159,GO:1901265,GO:1901363	-	ko:K15736	-	-	-	-	ko00000,ko01000	-	-	-	DAO
A0A0F6GRF2;(S)-2-hydroxy-acid	362663.ECP_2623	6.3e-243	846.3	COG0579@1|root,COG0579@2|Bacteria,1N0QB@1224|Proteobacteria,1RN24@1236|Gammaproteobacteria,3XPBR@561|Escherichia	1236|Gammaproteobacteria	C	L-2-hydroxyglutarate oxidase LhgO	lhgO	GO:0000166,GO:0003674,GO:0003824,GO:0003973,GO:0005488,GO:0005575,GO:0005622,GO:0005623,GO:0005737,GO:0005886,GO:0008150,GO:0008152,GO:0016020,GO:0016491,GO:0016614,GO:0016899,GO:0034419,GO:0036094,GO:0043167,GO:0043168,GO:0044424,GO:0044464,GO:0048037,GO:0050660,GO:0050662,GO:0055114,GO:0071944,GO:0097159,GO:1901265,GO:1901363	-	ko:K15736	-	-	-	-	ko00000,ko01000	-	-	-	DAO
A0A0P7Z009;(S)-2-hydroxy-acid	1479239.JQMU01000001_gene420	1.8e-239	835.1	COG0277@1|root,COG0277@2|Bacteria,1N22A@1224|Proteobacteria,2TUDT@28211|Alphaproteobacteria,2KDBJ@204457|Sphingomonadales	204457|Sphingomonadales	C	FAD binding domain	-	-	-	-	-	-	-	-	-	-	-	-	FAD-oxidase_C,FAD_binding_4
A0A0B2PXL7;(S)-2-hydroxy-acid	3847.GLYMA08G10250.1	2e-183	648.3	COG1304@1|root,KOG0538@2759|Eukaryota,37QEA@33090|Viridiplantae,3GADE@35493|Streptophyta,4JKRC@91835|fabids	35493|Streptophyta	C	Peroxisomal (S)-2-hydroxy-acid oxidase	-	GO:0003674,GO:0003824,GO:0003973,GO:0005575,GO:0005576,GO:0005622,GO:0005623,GO:0005634,GO:0005737,GO:0005777,GO:0005829,GO:0005840,GO:0005911,GO:0006950,GO:0006952,GO:0008150,GO:0008152,GO:0008891,GO:0009058,GO:0009506,GO:0009507,GO:0009532,GO:0009536,GO:0009570,GO:0009605,GO:0009607,GO:0009617,GO:0009719,GO:0009725,GO:0009735,GO:0009853,GO:0009987,GO:0010033,GO:0010109,GO:0016020,GO:0016032,GO:…	1.1.3.15	ko:K11517	ko00630,ko01100,ko01110,ko01120,ko01130,ko01200,ko04146,map00630,map01100,map01110,map01120,map01130,map01200,map04146	M00532	R00475	RC00042	ko00000,ko00001,ko00002,ko01000	-	-	-	FMN_dh
A0A0B2QZ39;(S)-2-hydroxy-acid	3847.GLYMA08G18750.5	6.6e-204	716.5	COG1304@1|root,KOG0538@2759|Eukaryota,37QEA@33090|Viridiplantae,3GADE@35493|Streptophyta,4JKRC@91835|fabids	35493|Streptophyta	C	Peroxisomal (S)-2-hydroxy-acid oxidase	-	-	1.1.3.15	ko:K11517	ko00630,ko01100,ko01110,ko01120,ko01130,ko01200,ko04146,map00630,map01100,map01110,map01120,map01130,map01200,map04146	M00532	R00475	RC00042	ko00000,ko00001,ko00002,ko01000	-	-	-	FMN_dh
Q3IZ31;(S)-2-hydroxy-acid	272943.RSP_1020	5e-273	946.4	COG0277@1|root,COG0277@2|Bacteria,1MU6Y@1224|Proteobacteria,2TSG6@28211|Alphaproteobacteria,1FBEA@1060|Rhodobacter	28211|Alphaproteobacteria	C	PFAM FAD linked oxidase domain protein	glcD	-	1.1.3.15	ko:K00104	ko00630,ko01100,ko01110,ko01120,ko01130,map00630,map01100,map01110,map01120,map01130	-	R00475	RC00042	ko00000,ko00001,ko01000	-	-	-	FAD-oxidase_C,FAD_binding_4
A0A0I9NKE4;(S)-2-hydroxy-acid	573.JG24_03460	7.7e-241	839.3	COG0579@1|root,COG0579@2|Bacteria,1N0QB@1224|Proteobacteria,1RN24@1236|Gammaproteobacteria	1236|Gammaproteobacteria	S	L-2-hydroxyglutarate oxidase LhgO	lhgO	GO:0000166,GO:0003674,GO:0003824,GO:0003973,GO:0005488,GO:0005575,GO:0005622,GO:0005623,GO:0005737,GO:0005886,GO:0008150,GO:0008152,GO:0016020,GO:0016491,GO:0016614,GO:0016899,GO:0034419,GO:0036094,GO:0043167,GO:0043168,GO:0044424,GO:0044464,GO:0048037,GO:0050660,GO:0050662,GO:0055114,GO:0071944,GO:0097159,GO:1901265,GO:1901363	-	ko:K15736	-	-	-	-	ko00000,ko01000	-	-	-	DAO
Q98DF1;(S)-2-hydroxy-acid	266835.14024717	6.3e-196	689.9	COG1304@1|root,COG1304@2|Bacteria,1MUEZ@1224|Proteobacteria,2TQNW@28211|Alphaproteobacteria,43P03@69277|Phyllobacteriaceae	28211|Alphaproteobacteria	C	IMP dehydrogenase / GMP reductase domain	-	-	1.1.2.3,1.1.3.46	ko:K00101,ko:K16422	ko00261,ko00620,ko01055,ko01100,ko01130,map00261,map00620,map01055,map01100,map01130	-	R00196,R06633	RC00044,RC00240	ko00000,ko00001,ko01000	-	-	-	FMN_dh
I0VTU9;(S)-2-hydroxy-acid	198214.SF2687	1.1e-242	845.5	COG0579@1|root,COG0579@2|Bacteria,1N0QB@1224|Proteobacteria,1RN24@1236|Gammaproteobacteria	1236|Gammaproteobacteria	S	L-2-hydroxyglutarate oxidase LhgO	lhgO	GO:0000166,GO:0003674,GO:0003824,GO:0003973,GO:0005488,GO:0005575,GO:0005622,GO:0005623,GO:0005737,GO:0005886,GO:0008150,GO:0008152,GO:0016020,GO:0016491,GO:0016614,GO:0016899,GO:0034419,GO:0036094,GO:0043167,GO:0043168,GO:0044424,GO:0044464,GO:0048037,GO:0050660,GO:0050662,GO:0055114,GO:0071944,GO:0097159,GO:1901265,GO:1901363	-	ko:K15736	-	-	-	-	ko00000,ko01000	-	-	-	DAO
I2XAR0;(S)-2-hydroxy-acid	316407.1800044	1.5e-244	851.7	COG0579@1|root,COG0579@2|Bacteria,1N0QB@1224|Proteobacteria,1RN24@1236|Gammaproteobacteria,3XPBR@561|Escherichia	1236|Gammaproteobacteria	C	L-2-hydroxyglutarate oxidase LhgO	lhgO	GO:0000166,GO:0003674,GO:0003824,GO:0003973,GO:0005488,GO:0005575,GO:0005622,GO:0005623,GO:0005737,GO:0005886,GO:0008150,GO:0008152,GO:0016020,GO:0016491,GO:0016614,GO:0016899,GO:0034419,GO:0036094,GO:0043167,GO:0043168,GO:0044424,GO:0044464,GO:0048037,GO:0050660,GO:0050662,GO:0055114,GO:0071944,GO:0097159,GO:1901265,GO:1901363	-	ko:K15736	-	-	-	-	ko00000,ko01000	-	-	-	DAO
A9AUI7;(S)-2-hydroxy-acid	316274.Haur_1871	4.6e-202	710.3	COG1304@1|root,COG1304@2|Bacteria,2G8E7@200795|Chloroflexi	200795|Chloroflexi	C	PFAM FMN-dependent alpha-hydroxy acid dehydrogenase	-	-	1.1.2.3,1.1.3.46	ko:K00101,ko:K16422	ko00261,ko00620,ko01055,ko01100,ko01130,map00261,map00620,map01055,map01100,map01130	-	R00196,R06633	RC00044,RC00240	ko00000,ko00001,ko01000	-	-	-	FMN_dh
D8N7C8;(S)-2-hydroxy-acid	267608.RSc2666	2e-280	971.1	COG0277@1|root,COG0277@2|Bacteria,1MU6Y@1224|Proteobacteria,2VH8M@28216|Betaproteobacteria,1K0Q5@119060|Burkholderiaceae	28216|Betaproteobacteria	C	PFAM FAD linked oxidase domain protein	glcD	-	1.1.2.4,1.1.3.15,1.1.5.12	ko:K00102,ko:K00104,ko:K03777	ko00620,ko00630,ko01100,ko01110,ko01120,ko01130,map00620,map00630,map01100,map01110,map01120,map01130	-	R00197,R00475,R00704,R11591	RC00042,RC00044	ko00000,ko00001,ko01000	-	-	-	FAD-oxidase_C,FAD_binding_4
A0A0H2VBC2;(S)-2-hydroxy-acid	199310.c3208	1.2e-257	895.2	COG0579@1|root,COG0579@2|Bacteria,1N0QB@1224|Proteobacteria,1RN24@1236|Gammaproteobacteria,3XPBR@561|Escherichia	1236|Gammaproteobacteria	C	L-2-hydroxyglutarate oxidase LhgO	lhgO	GO:0000166,GO:0003674,GO:0003824,GO:0003973,GO:0005488,GO:0005575,GO:0005622,GO:0005623,GO:0005737,GO:0005886,GO:0008150,GO:0008152,GO:0016020,GO:0016491,GO:0016614,GO:0016899,GO:0034419,GO:0036094,GO:0043167,GO:0043168,GO:0044424,GO:0044464,GO:0048037,GO:0050660,GO:0050662,GO:0055114,GO:0071944,GO:0097159,GO:1901265,GO:1901363	-	ko:K15736	-	-	-	-	ko00000,ko01000	-	-	-	DAO
A0RBC1;(S)-2-hydroxy-acid	1396.DJ87_3380	1.4e-262	911.8	COG0277@1|root,COG0277@2|Bacteria,1TPBC@1239|Firmicutes,4H9UU@91061|Bacilli,1ZCQN@1386|Bacillus	91061|Bacilli	C	Glycolate oxidase subunit	glcD	-	1.1.3.15	ko:K00104	ko00630,ko01100,ko01110,ko01120,ko01130,map00630,map01100,map01110,map01120,map01130	-	R00475	RC00042	ko00000,ko00001,ko01000	-	-	iYO844.BSU28680	FAD-oxidase_C,FAD_binding_4
D8EIN0;(S)-2-hydroxy-acid	155864.EDL933_3823	6.9e-242	842.8	COG0579@1|root,COG0579@2|Bacteria,1N0QB@1224|Proteobacteria,1RN24@1236|Gammaproteobacteria,3XPBR@561|Escherichia	1236|Gammaproteobacteria	C	L-2-hydroxyglutarate oxidase LhgO	lhgO	GO:0000166,GO:0003674,GO:0003824,GO:0003973,GO:0005488,GO:0005575,GO:0005622,GO:0005623,GO:0005737,GO:0005886,GO:0008150,GO:0008152,GO:0016020,GO:0016491,GO:0016614,GO:0016899,GO:0034419,GO:0036094,GO:0043167,GO:0043168,GO:0044424,GO:0044464,GO:0048037,GO:0050660,GO:0050662,GO:0055114,GO:0071944,GO:0097159,GO:1901265,GO:1901363	-	ko:K15736	-	-	-	-	ko00000,ko01000	-	-	-	DAO
A0A0G3J0W6;(S)-2-hydroxy-acid	199310.c3208	4.7e-257	893.3	COG0579@1|root,COG0579@2|Bacteria,1N0QB@1224|Proteobacteria,1RN24@1236|Gammaproteobacteria,3XPBR@561|Escherichia	1236|Gammaproteobacteria	C	L-2-hydroxyglutarate oxidase LhgO	lhgO	GO:0000166,GO:0003674,GO:0003824,GO:0003973,GO:0005488,GO:0005575,GO:0005622,GO:0005623,GO:0005737,GO:0005886,GO:0008150,GO:0008152,GO:0016020,GO:0016491,GO:0016614,GO:0016899,GO:0034419,GO:0036094,GO:0043167,GO:0043168,GO:0044424,GO:0044464,GO:0048037,GO:0050660,GO:0050662,GO:0055114,GO:0071944,GO:0097159,GO:1901265,GO:1901363	-	ko:K15736	-	-	-	-	ko00000,ko01000	-	-	-	DAO
H0RSU3;(S)-2-hydroxy-acid	114615.BRADO6122	1.3e-131	475.7	COG0247@1|root,COG0247@2|Bacteria,1MWTK@1224|Proteobacteria,2TR9H@28211|Alphaproteobacteria,3JSJD@41294|Bradyrhizobiaceae	28211|Alphaproteobacteria	C	Cysteine-rich domain	glcF	-	-	ko:K11473	ko00630,ko01100,ko01110,ko01120,ko01130,map00630,map01100,map01110,map01120,map01130	-	R00475	RC00042	ko00000,ko00001	-	-	-	CCG,Fer4_7
F4VIN9;(S)-2-hydroxy-acid	198214.SF2687	2.6e-255	887.5	COG0579@1|root,COG0579@2|Bacteria,1N0QB@1224|Proteobacteria,1RN24@1236|Gammaproteobacteria	1236|Gammaproteobacteria	S	L-2-hydroxyglutarate oxidase LhgO	lhgO	GO:0000166,GO:0003674,GO:0003824,GO:0003973,GO:0005488,GO:0005575,GO:0005622,GO:0005623,GO:0005737,GO:0005886,GO:0008150,GO:0008152,GO:0016020,GO:0016491,GO:0016614,GO:0016899,GO:0034419,GO:0036094,GO:0043167,GO:0043168,GO:0044424,GO:0044464,GO:0048037,GO:0050660,GO:0050662,GO:0055114,GO:0071944,GO:0097159,GO:1901265,GO:1901363	-	ko:K15736	-	-	-	-	ko00000,ko01000	-	-	-	DAO
A0A0M7LBC1;(S)-2-hydroxy-acid	762376.AXYL_00924	3.5e-205	720.7	COG0579@1|root,COG0579@2|Bacteria,1N0QB@1224|Proteobacteria,2VIKG@28216|Betaproteobacteria,3T20H@506|Alcaligenaceae	28216|Betaproteobacteria	S	Oxidoreductase	lhgO	-	-	-	-	-	-	-	-	-	-	-	DAO
A2CCV2;(S)-2-hydroxy-acid	74547.PMT_1939	3.6e-228	797.3	COG0277@1|root,COG0277@2|Bacteria,1G176@1117|Cyanobacteria,1MMPX@1212|Prochloraceae	1117|Cyanobacteria	C	FAD binding domain	glcE	-	-	ko:K11472	ko00630,ko01100,ko01110,ko01120,ko01130,map00630,map01100,map01110,map01120,map01130	-	R00475	RC00042	ko00000,ko00001	-	-	-	FAD-oxidase_C,FAD_binding_4
K4LGZ0;(S)-2-hydroxy-acid	1089553.Tph_c19590	1.1e-283	981.9	COG0277@1|root,COG0277@2|Bacteria	2|Bacteria	C	FAD linked oxidase domain protein	-	-	1.1.3.15	ko:K00104	ko00630,ko01100,ko01110,ko01120,ko01130,map00630,map01100,map01110,map01120,map01130	-	R00475	RC00042	ko00000,ko00001,ko01000	-	-	-	FAD_binding_4
J0I969;(S)-2-hydroxy-acid	85963.jhp_0127	1.1e-135	489.2	COG0247@1|root,COG0247@2|Bacteria,1MWTK@1224|Proteobacteria,42PNX@68525|delta/epsilon subdivisions,2YP29@29547|Epsilonproteobacteria	29547|Epsilonproteobacteria	C	Fe-S oxidoreductase	lldE	-	-	ko:K18928	-	-	-	-	ko00000	-	-	-	CCG
L3C3U3;(S)-2-hydroxy-acid	155864.EDL933_3823	6.9e-242	842.8	COG0579@1|root,COG0579@2|Bacteria,1N0QB@1224|Proteobacteria,1RN24@1236|Gammaproteobacteria,3XPBR@561|Escherichia	1236|Gammaproteobacteria	C	L-2-hydroxyglutarate oxidase LhgO	lhgO	GO:0000166,GO:0003674,GO:0003824,GO:0003973,GO:0005488,GO:0005575,GO:0005622,GO:0005623,GO:0005737,GO:0005886,GO:0008150,GO:0008152,GO:0016020,GO:0016491,GO:0016614,GO:0016899,GO:0034419,GO:0036094,GO:0043167,GO:0043168,GO:0044424,GO:0044464,GO:0048037,GO:0050660,GO:0050662,GO:0055114,GO:0071944,GO:0097159,GO:1901265,GO:1901363	-	ko:K15736	-	-	-	-	ko00000,ko01000	-	-	-	DAO
S0FVM6;(S)-2-hydroxy-acid	1265505.ATUG01000001_gene3046	1.6e-196	692.2	COG0277@1|root,COG0277@2|Bacteria,1MU6Y@1224|Proteobacteria,42M0V@68525|delta/epsilon subdivisions,2WIQ1@28221|Deltaproteobacteria,2MJ6F@213118|Desulfobacterales	28221|Deltaproteobacteria	C	FAD linked oxidases, C-terminal domain	glcD1	-	1.1.3.15	ko:K00104	ko00630,ko01100,ko01110,ko01120,ko01130,map00630,map01100,map01110,map01120,map01130	-	R00475	RC00042	ko00000,ko00001,ko01000	-	-	-	FAD-oxidase_C,FAD_binding_4
A0A0H2M0K0;(S)-2-hydroxy-acid	543728.Vapar_2152	4.1e-198	697.2	COG0579@1|root,COG0579@2|Bacteria,1N0QB@1224|Proteobacteria,2VIKG@28216|Betaproteobacteria,4AC8S@80864|Comamonadaceae	28216|Betaproteobacteria	S	Fad dependent oxidoreductase	lhgO	-	1.1.5.3	ko:K00111	ko00564,ko01110,map00564,map01110	-	R00848	RC00029	ko00000,ko00001,ko01000	-	-	-	DAO
M9E775;(S)-2-hydroxy-acid	481805.EcolC_1046	6.7e-245	852.8	COG0579@1|root,COG0579@2|Bacteria,1N0QB@1224|Proteobacteria,1RN24@1236|Gammaproteobacteria,3XPBR@561|Escherichia	1236|Gammaproteobacteria	C	L-2-hydroxyglutarate oxidase LhgO	lhgO	GO:0000166,GO:0003674,GO:0003824,GO:0003973,GO:0005488,GO:0005575,GO:0005622,GO:0005623,GO:0005737,GO:0005886,GO:0008150,GO:0008152,GO:0016020,GO:0016491,GO:0016614,GO:0016899,GO:0034419,GO:0036094,GO:0043167,GO:0043168,GO:0044424,GO:0044464,GO:0048037,GO:0050660,GO:0050662,GO:0055114,GO:0071944,GO:0097159,GO:1901265,GO:1901363	-	ko:K15736	-	-	-	-	ko00000,ko01000	-	-	-	DAO
C8X9C2;(S)-2-hydroxy-acid	479431.Namu_0776	4.1e-220	770.4	COG1304@1|root,COG1304@2|Bacteria,2GJA5@201174|Actinobacteria,4ES98@85013|Frankiales	201174|Actinobacteria	C	Conserved region in glutamate synthase	-	-	1.1.2.3,1.1.3.15	ko:K00101,ko:K00104	ko00620,ko00630,ko01100,ko01110,ko01120,ko01130,map00620,map00630,map01100,map01110,map01120,map01130	-	R00196,R00475	RC00042,RC00044	ko00000,ko00001,ko01000	-	-	-	FMN_dh
A0A0K2XCH6;(S)-2-hydroxy-acid	936155.HFELIS_11850	1.1e-190	672.5	COG0277@1|root,COG0277@2|Bacteria,1MU6Y@1224|Proteobacteria,42M0V@68525|delta/epsilon subdivisions,2YMAY@29547|Epsilonproteobacteria	29547|Epsilonproteobacteria	C	Glycolate oxidase subunit	glcD	-	1.1.3.15	ko:K00104	ko00630,ko01100,ko01110,ko01120,ko01130,map00630,map01100,map01110,map01120,map01130	-	R00475	RC00042	ko00000,ko00001,ko01000	-	-	-	FAD-oxidase_C,FAD_binding_4
A0A0L2K657;(S)-2-hydroxy-acid	220341.16503873	3.4e-241	840.5	COG0579@1|root,COG0579@2|Bacteria,1N0QB@1224|Proteobacteria,1RN24@1236|Gammaproteobacteria,3ZIW5@590|Salmonella	1236|Gammaproteobacteria	S	L-2-hydroxyglutarate oxidase LhgO	lhgO	GO:0000166,GO:0003674,GO:0003824,GO:0003973,GO:0005488,GO:0005575,GO:0005622,GO:0005623,GO:0005737,GO:0005886,GO:0008150,GO:0008152,GO:0016020,GO:0016491,GO:0016614,GO:0016899,GO:0034419,GO:0036094,GO:0043167,GO:0043168,GO:0044424,GO:0044464,GO:0048037,GO:0050660,GO:0050662,GO:0055114,GO:0071944,GO:0097159,GO:1901265,GO:1901363	-	ko:K15736	-	-	-	-	ko00000,ko01000	-	-	-	DAO
A0A0I0YAM2;(S)-2-hydroxy-acid	198214.SF2687	5.7e-244	849.7	COG0579@1|root,COG0579@2|Bacteria,1N0QB@1224|Proteobacteria,1RN24@1236|Gammaproteobacteria	1236|Gammaproteobacteria	S	L-2-hydroxyglutarate oxidase LhgO	lhgO	GO:0000166,GO:0003674,GO:0003824,GO:0003973,GO:0005488,GO:0005575,GO:0005622,GO:0005623,GO:0005737,GO:0005886,GO:0008150,GO:0008152,GO:0016020,GO:0016491,GO:0016614,GO:0016899,GO:0034419,GO:0036094,GO:0043167,GO:0043168,GO:0044424,GO:0044464,GO:0048037,GO:0050660,GO:0050662,GO:0055114,GO:0071944,GO:0097159,GO:1901265,GO:1901363	-	ko:K15736	-	-	-	-	ko00000,ko01000	-	-	-	DAO
A0A0S2NCC0;(S)-2-hydroxy-acid	220341.16503873	2.9e-240	837.4	COG0579@1|root,COG0579@2|Bacteria,1N0QB@1224|Proteobacteria,1RN24@1236|Gammaproteobacteria,3ZIW5@590|Salmonella	1236|Gammaproteobacteria	S	L-2-hydroxyglutarate oxidase LhgO	lhgO	GO:0000166,GO:0003674,GO:0003824,GO:0003973,GO:0005488,GO:0005575,GO:0005622,GO:0005623,GO:0005737,GO:0005886,GO:0008150,GO:0008152,GO:0016020,GO:0016491,GO:0016614,GO:0016899,GO:0034419,GO:0036094,GO:0043167,GO:0043168,GO:0044424,GO:0044464,GO:0048037,GO:0050660,GO:0050662,GO:0055114,GO:0071944,GO:0097159,GO:1901265,GO:1901363	-	ko:K15736	-	-	-	-	ko00000,ko01000	-	-	-	DAO
A0A0K2YE40;(S)-2-hydroxy-acid	710393.HSUHS1_0404	7.8e-231	806.2	COG0277@1|root,COG0277@2|Bacteria,1MU6Y@1224|Proteobacteria,42M0V@68525|delta/epsilon subdivisions,2YMAY@29547|Epsilonproteobacteria	29547|Epsilonproteobacteria	C	Glycolate oxidase subunit	glcD	-	1.1.3.15	ko:K00104	ko00630,ko01100,ko01110,ko01120,ko01130,map00630,map01100,map01110,map01120,map01130	-	R00475	RC00042	ko00000,ko00001,ko01000	-	-	-	FAD-oxidase_C,FAD_binding_4
A0A0K2XUN8;(S)-2-hydroxy-acid	710393.HSUHS1_0404	1.3e-230	805.4	COG0277@1|root,COG0277@2|Bacteria,1MU6Y@1224|Proteobacteria,42M0V@68525|delta/epsilon subdivisions,2YMAY@29547|Epsilonproteobacteria	29547|Epsilonproteobacteria	C	Glycolate oxidase subunit	glcD	-	1.1.3.15	ko:K00104	ko00630,ko01100,ko01110,ko01120,ko01130,map00630,map01100,map01110,map01120,map01130	-	R00475	RC00042	ko00000,ko00001,ko01000	-	-	-	FAD-oxidase_C,FAD_binding_4
A6Q1U6;(S)-2-hydroxy-acid	387092.NIS_0341	8.9e-259	899.0	COG0277@1|root,COG0277@2|Bacteria,1MU6Y@1224|Proteobacteria,42M0V@68525|delta/epsilon subdivisions,2YMAY@29547|Epsilonproteobacteria	29547|Epsilonproteobacteria	C	Glycolate oxidase subunit	glcD	-	1.1.3.15	ko:K00104	ko00630,ko01100,ko01110,ko01120,ko01130,map00630,map01100,map01110,map01120,map01130	-	R00475	RC00042	ko00000,ko00001,ko01000	-	-	-	FAD-oxidase_C,FAD_binding_4
Q1CU22;(S)-2-hydroxy-acid	1345592.CBOM010000003_gene424	4.3e-261	906.7	COG0277@1|root,COG0277@2|Bacteria,1MU6Y@1224|Proteobacteria,42M0V@68525|delta/epsilon subdivisions,2YMAY@29547|Epsilonproteobacteria	29547|Epsilonproteobacteria	C	Glycolate oxidase subunit	glcD	-	1.1.3.15	ko:K00104	ko00630,ko01100,ko01110,ko01120,ko01130,map00630,map01100,map01110,map01120,map01130	-	R00475	RC00042	ko00000,ko00001,ko01000	-	-	-	FAD-oxidase_C,FAD_binding_4
W1AS28;(S)-2-hydroxy-acid	573.JG24_03460	1e-237	828.9	COG0579@1|root,COG0579@2|Bacteria,1N0QB@1224|Proteobacteria,1RN24@1236|Gammaproteobacteria	1236|Gammaproteobacteria	S	L-2-hydroxyglutarate oxidase LhgO	lhgO	GO:0000166,GO:0003674,GO:0003824,GO:0003973,GO:0005488,GO:0005575,GO:0005622,GO:0005623,GO:0005737,GO:0005886,GO:0008150,GO:0008152,GO:0016020,GO:0016491,GO:0016614,GO:0016899,GO:0034419,GO:0036094,GO:0043167,GO:0043168,GO:0044424,GO:0044464,GO:0048037,GO:0050660,GO:0050662,GO:0055114,GO:0071944,GO:0097159,GO:1901265,GO:1901363	-	ko:K15736	-	-	-	-	ko00000,ko01000	-	-	-	DAO
M2WRR8;(S)-2-hydroxy-acid	130081.XP_005703045.1	9.6e-225	785.8	COG1304@1|root,KOG0538@2759|Eukaryota	2759|Eukaryota	C	very-long-chain-(S)-2-hydroxy-acid oxidase activity	GOX	GO:0002218,GO:0002253,GO:0002376,GO:0002682,GO:0002684,GO:0003674,GO:0003824,GO:0003973,GO:0005575,GO:0005576,GO:0005622,GO:0005623,GO:0005634,GO:0005737,GO:0005777,GO:0005829,GO:0005840,GO:0005911,GO:0006950,GO:0006952,GO:0007154,GO:0007165,GO:0008150,GO:0008152,GO:0008891,GO:0009058,GO:0009506,GO:0009507,GO:0009532,GO:0009536,GO:0009570,GO:0009605,GO:0009607,GO:0009617,GO:0009719,GO:0009725,GO:…	1.1.3.15	ko:K11517,ko:K13344	ko00630,ko01100,ko01110,ko01120,ko01130,ko01200,ko04146,map00630,map01100,map01110,map01120,map01130,map01200,map04146	M00532	R00475	RC00042	ko00000,ko00001,ko00002,ko01000	3.A.20.1	-	-	FMN_dh
S7WFA4;(S)-2-hydroxy-acid	641524.ADICYQ_5643	8.6e-226	789.3	COG0579@1|root,COG0579@2|Bacteria,4NE0B@976|Bacteroidetes,47JS1@768503|Cytophagia	976|Bacteroidetes	S	PFAM FAD dependent oxidoreductase	lhgO	-	-	ko:K15736	-	-	-	-	ko00000,ko01000	-	-	-	DAO
D8BZW2;(S)-2-hydroxy-acid	316407.1800044	3.9e-245	853.6	COG0579@1|root,COG0579@2|Bacteria,1N0QB@1224|Proteobacteria,1RN24@1236|Gammaproteobacteria,3XPBR@561|Escherichia	1236|Gammaproteobacteria	C	L-2-hydroxyglutarate oxidase LhgO	lhgO	GO:0000166,GO:0003674,GO:0003824,GO:0003973,GO:0005488,GO:0005575,GO:0005622,GO:0005623,GO:0005737,GO:0005886,GO:0008150,GO:0008152,GO:0016020,GO:0016491,GO:0016614,GO:0016899,GO:0034419,GO:0036094,GO:0043167,GO:0043168,GO:0044424,GO:0044464,GO:0048037,GO:0050660,GO:0050662,GO:0055114,GO:0071944,GO:0097159,GO:1901265,GO:1901363	-	ko:K15736	-	-	-	-	ko00000,ko01000	-	-	-	DAO
T8K2V6;(S)-2-hydroxy-acid	481805.EcolC_1046	4.1e-242	843.6	COG0579@1|root,COG0579@2|Bacteria,1N0QB@1224|Proteobacteria,1RN24@1236|Gammaproteobacteria,3XPBR@561|Escherichia	1236|Gammaproteobacteria	C	L-2-hydroxyglutarate oxidase LhgO	lhgO	GO:0000166,GO:0003674,GO:0003824,GO:0003973,GO:0005488,GO:0005575,GO:0005622,GO:0005623,GO:0005737,GO:0005886,GO:0008150,GO:0008152,GO:0016020,GO:0016491,GO:0016614,GO:0016899,GO:0034419,GO:0036094,GO:0043167,GO:0043168,GO:0044424,GO:0044464,GO:0048037,GO:0050660,GO:0050662,GO:0055114,GO:0071944,GO:0097159,GO:1901265,GO:1901363	-	ko:K15736	-	-	-	-	ko00000,ko01000	-	-	-	DAO
K5VRB7;(S)-2-hydroxy-acid	1219076.N646_3623	5e-237	826.6	COG0579@1|root,COG0579@2|Bacteria,1N0QB@1224|Proteobacteria,1RN24@1236|Gammaproteobacteria,1XTAP@135623|Vibrionales	135623|Vibrionales	S	Hydroxyglutarate oxidase	-	-	-	ko:K15736	-	-	-	-	ko00000,ko01000	-	-	-	DAO
A0A0K0TUB1;(S)-2-hydroxy-acid	1535287.JP74_13835	8.7e-178	629.8	COG0579@1|root,COG0579@2|Bacteria,1N0QB@1224|Proteobacteria,2TU6K@28211|Alphaproteobacteria,3N7MZ@45401|Hyphomicrobiaceae	28211|Alphaproteobacteria	S	FAD dependent oxidoreductase	ygaF	-	-	ko:K15736	-	-	-	-	ko00000,ko01000	-	-	-	DAO
G0ESW4;(S)-2-hydroxy-acid	381666.H16_A1387	9.4e-264	915.6	COG0277@1|root,COG0277@2|Bacteria,1MU6Y@1224|Proteobacteria,2VH5A@28216|Betaproteobacteria,1K6KP@119060|Burkholderiaceae	28216|Betaproteobacteria	C	FAD linked oxidases, C-terminal domain	-	-	-	-	-	-	-	-	-	-	-	-	FAD-oxidase_C,FAD_binding_4
A2R0X2;(S)-2-hydroxy-acid	5061.CADANGAP00010243	4.3e-222	776.9	COG1304@1|root,KOG0538@2759|Eukaryota,38BCT@33154|Opisthokonta,3NYZQ@4751|Fungi,3QMUP@4890|Ascomycota,20DPA@147545|Eurotiomycetes,3S7I2@5042|Eurotiales	4751|Fungi	C	FMN-dependent dehydrogenase	-	-	1.1.3.15	ko:K11517	ko00630,ko01100,ko01110,ko01120,ko01130,ko01200,ko04146,map00630,map01100,map01110,map01120,map01130,map01200,map04146	M00532	R00475	RC00042	ko00000,ko00001,ko00002,ko01000	-	-	-	FMN_dh
Q0T194;(S)-2-hydroxy-acid	198214.SF2687	5.7e-244	849.7	COG0579@1|root,COG0579@2|Bacteria,1N0QB@1224|Proteobacteria,1RN24@1236|Gammaproteobacteria	1236|Gammaproteobacteria	S	L-2-hydroxyglutarate oxidase LhgO	lhgO	GO:0000166,GO:0003674,GO:0003824,GO:0003973,GO:0005488,GO:0005575,GO:0005622,GO:0005623,GO:0005737,GO:0005886,GO:0008150,GO:0008152,GO:0016020,GO:0016491,GO:0016614,GO:0016899,GO:0034419,GO:0036094,GO:0043167,GO:0043168,GO:0044424,GO:0044464,GO:0048037,GO:0050660,GO:0050662,GO:0055114,GO:0071944,GO:0097159,GO:1901265,GO:1901363	-	ko:K15736	-	-	-	-	ko00000,ko01000	-	-	-	DAO
A0A0U5DT85;(S)-2-hydroxy-acid	1429851.X548_01530	1.4e-251	875.2	COG0277@1|root,COG0277@2|Bacteria,1MU6Y@1224|Proteobacteria,1RQX2@1236|Gammaproteobacteria,1X3SQ@135614|Xanthomonadales	135614|Xanthomonadales	C	FAD FMN-containing dehydrogenases	dld	-	1.1.2.4,1.1.5.12	ko:K00102,ko:K03777	ko00620,ko01120,map00620,map01120	-	R00197,R00704,R11591	RC00044	ko00000,ko00001,ko01000	-	-	-	FAD-oxidase_C,FAD_binding_4
I4EZV3;(S)-2-hydroxy-acid	477641.MODMU_3504	1.6e-213	748.4	COG1304@1|root,COG1304@2|Bacteria,2GJA5@201174|Actinobacteria,4ESKC@85013|Frankiales	201174|Actinobacteria	C	Evidence 2a Function of homologous gene experimentally demonstrated in an other organism	-	-	1.1.3.46	ko:K16422	ko00261,ko01055,ko01130,map00261,map01055,map01130	-	R06633	RC00240	ko00000,ko00001,ko01000	-	-	-	FMN_dh
Q5WFZ5;(S)-2-hydroxy-acid	66692.ABC2175	8.2e-279	965.7	COG0277@1|root,COG0277@2|Bacteria,1TPBC@1239|Firmicutes,4H9UU@91061|Bacilli,1ZCHD@1386|Bacillus	91061|Bacilli	C	FAD linked oxidases, C-terminal domain	glcD	-	1.1.3.15	ko:K00104	ko00630,ko01100,ko01110,ko01120,ko01130,map00630,map01100,map01110,map01120,map01130	-	R00475	RC00042	ko00000,ko00001,ko01000	-	-	-	FAD-oxidase_C,FAD_binding_4
E1JCE8;(S)-2-hydroxy-acid	481805.EcolC_1046	4.1e-242	843.6	COG0579@1|root,COG0579@2|Bacteria,1N0QB@1224|Proteobacteria,1RN24@1236|Gammaproteobacteria,3XPBR@561|Escherichia	1236|Gammaproteobacteria	C	L-2-hydroxyglutarate oxidase LhgO	lhgO	GO:0000166,GO:0003674,GO:0003824,GO:0003973,GO:0005488,GO:0005575,GO:0005622,GO:0005623,GO:0005737,GO:0005886,GO:0008150,GO:0008152,GO:0016020,GO:0016491,GO:0016614,GO:0016899,GO:0034419,GO:0036094,GO:0043167,GO:0043168,GO:0044424,GO:0044464,GO:0048037,GO:0050660,GO:0050662,GO:0055114,GO:0071944,GO:0097159,GO:1901265,GO:1901363	-	ko:K15736	-	-	-	-	ko00000,ko01000	-	-	-	DAO
N4PG13;(S)-2-hydroxy-acid	316407.1800044	1e-240	839.0	COG0579@1|root,COG0579@2|Bacteria,1N0QB@1224|Proteobacteria,1RN24@1236|Gammaproteobacteria,3XPBR@561|Escherichia	1236|Gammaproteobacteria	C	L-2-hydroxyglutarate oxidase LhgO	lhgO	GO:0000166,GO:0003674,GO:0003824,GO:0003973,GO:0005488,GO:0005575,GO:0005622,GO:0005623,GO:0005737,GO:0005886,GO:0008150,GO:0008152,GO:0016020,GO:0016491,GO:0016614,GO:0016899,GO:0034419,GO:0036094,GO:0043167,GO:0043168,GO:0044424,GO:0044464,GO:0048037,GO:0050660,GO:0050662,GO:0055114,GO:0071944,GO:0097159,GO:1901265,GO:1901363	-	ko:K15736	-	-	-	-	ko00000,ko01000	-	-	-	DAO
A0A0J1FVG5;(S)-2-hydroxy-acid	646529.Desaci_0410	1.8e-185	655.2	COG0579@1|root,COG0579@2|Bacteria,1TRDH@1239|Firmicutes,248IK@186801|Clostridia	186801|Clostridia	P	FAD dependent oxidoreductase	-	-	1.1.5.3	ko:K00111	ko00564,ko01110,map00564,map01110	-	R00848	RC00029	ko00000,ko00001,ko01000	-	-	-	DAO,Fer2_BFD
M9G390;(S)-2-hydroxy-acid	316407.1800044	1.5e-244	851.7	COG0579@1|root,COG0579@2|Bacteria,1N0QB@1224|Proteobacteria,1RN24@1236|Gammaproteobacteria,3XPBR@561|Escherichia	1236|Gammaproteobacteria	C	L-2-hydroxyglutarate oxidase LhgO	lhgO	GO:0000166,GO:0003674,GO:0003824,GO:0003973,GO:0005488,GO:0005575,GO:0005622,GO:0005623,GO:0005737,GO:0005886,GO:0008150,GO:0008152,GO:0016020,GO:0016491,GO:0016614,GO:0016899,GO:0034419,GO:0036094,GO:0043167,GO:0043168,GO:0044424,GO:0044464,GO:0048037,GO:0050660,GO:0050662,GO:0055114,GO:0071944,GO:0097159,GO:1901265,GO:1901363	-	ko:K15736	-	-	-	-	ko00000,ko01000	-	-	-	DAO
A0A090FKU8;(S)-2-hydroxy-acid	1040986.ATYO01000001_gene1517	4.3e-283	979.9	COG0277@1|root,COG0277@2|Bacteria,1MU6Y@1224|Proteobacteria,2TSG6@28211|Alphaproteobacteria,43GWF@69277|Phyllobacteriaceae	28211|Alphaproteobacteria	C	Glycolate oxidase subunit GlcD	glcD	-	1.1.3.15	ko:K00104	ko00630,ko01100,ko01110,ko01120,ko01130,map00630,map01100,map01110,map01120,map01130	-	R00475	RC00042	ko00000,ko00001,ko01000	-	-	-	FAD-oxidase_C,FAD_binding_4
G4HQU0;(S)-2-hydroxy-acid	931627.MycrhDRAFT_1274	5.2e-212	743.4	COG1304@1|root,COG1304@2|Bacteria,2IHII@201174|Actinobacteria,23DKD@1762|Mycobacteriaceae	201174|Actinobacteria	C	FMN-dependent dehydrogenase	-	-	1.1.2.3	ko:K00101	ko00620,ko01100,map00620,map01100	-	R00196	RC00044	ko00000,ko00001,ko01000	-	-	-	FMN_dh
G8SBJ3;(S)-2-hydroxy-acid	134676.ACPL_3077	1.4e-273	948.3	COG0277@1|root,COG0277@2|Bacteria,2GJ2T@201174|Actinobacteria,4DBYC@85008|Micromonosporales	201174|Actinobacteria	C	FAD linked oxidases, C-terminal domain	glcD	-	1.1.3.15	ko:K00104	ko00630,ko01100,ko01110,ko01120,ko01130,map00630,map01100,map01110,map01120,map01130	-	R00475	RC00042	ko00000,ko00001,ko01000	-	-	-	FAD-oxidase_C,FAD_binding_4
A0A0A8UI60;(S)-2-hydroxy-acid	199310.c3208	9.1e-242	842.4	COG0579@1|root,COG0579@2|Bacteria,1N0QB@1224|Proteobacteria,1RN24@1236|Gammaproteobacteria,3XPBR@561|Escherichia	1236|Gammaproteobacteria	C	L-2-hydroxyglutarate oxidase LhgO	lhgO	GO:0000166,GO:0003674,GO:0003824,GO:0003973,GO:0005488,GO:0005575,GO:0005622,GO:0005623,GO:0005737,GO:0005886,GO:0008150,GO:0008152,GO:0016020,GO:0016491,GO:0016614,GO:0016899,GO:0034419,GO:0036094,GO:0043167,GO:0043168,GO:0044424,GO:0044464,GO:0048037,GO:0050660,GO:0050662,GO:0055114,GO:0071944,GO:0097159,GO:1901265,GO:1901363	-	ko:K15736	-	-	-	-	ko00000,ko01000	-	-	-	DAO
E0QJI9;(S)-2-hydroxy-acid	864565.HMPREF0379_1187	8.9e-270	935.6	COG0277@1|root,COG0277@2|Bacteria,1TPBC@1239|Firmicutes,24A99@186801|Clostridia,25SG3@186804|Peptostreptococcaceae	186801|Clostridia	C	FAD linked oxidases, C-terminal domain	glcD	-	1.1.3.15	ko:K00104	ko00630,ko01100,ko01110,ko01120,ko01130,map00630,map01100,map01110,map01120,map01130	-	R00475	RC00042	ko00000,ko00001,ko01000	-	-	-	FAD-oxidase_C,FAD_binding_4
U9ZVC7;(S)-2-hydroxy-acid	316407.1800044	6.9e-242	842.8	COG0579@1|root,COG0579@2|Bacteria,1N0QB@1224|Proteobacteria,1RN24@1236|Gammaproteobacteria,3XPBR@561|Escherichia	1236|Gammaproteobacteria	C	L-2-hydroxyglutarate oxidase LhgO	lhgO	GO:0000166,GO:0003674,GO:0003824,GO:0003973,GO:0005488,GO:0005575,GO:0005622,GO:0005623,GO:0005737,GO:0005886,GO:0008150,GO:0008152,GO:0016020,GO:0016491,GO:0016614,GO:0016899,GO:0034419,GO:0036094,GO:0043167,GO:0043168,GO:0044424,GO:0044464,GO:0048037,GO:0050660,GO:0050662,GO:0055114,GO:0071944,GO:0097159,GO:1901265,GO:1901363	-	ko:K15736	-	-	-	-	ko00000,ko01000	-	-	-	DAO
A6SUS9;(S)-2-hydroxy-acid	375286.mma_0336	3.3e-197	694.1	COG0277@1|root,COG0277@2|Bacteria,1MVYV@1224|Proteobacteria,2VHUQ@28216|Betaproteobacteria,4725H@75682|Oxalobacteraceae	28216|Betaproteobacteria	C	FAD binding domain	glcE	-	-	ko:K11472	ko00630,ko01100,ko01110,ko01120,ko01130,map00630,map01100,map01110,map01120,map01130	-	R00475	RC00042	ko00000,ko00001	-	-	-	FAD_binding_4
K1L399;(S)-2-hydroxy-acid	1002809.SSIL_0996	2.9e-221	774.2	COG0579@1|root,COG0579@2|Bacteria,1TRDH@1239|Firmicutes,4HDAR@91061|Bacilli	91061|Bacilli	S	FAD dependent oxidoreductase	lhgO	-	1.1.5.3	ko:K00111,ko:K15736	ko00564,ko01110,map00564,map01110	-	R00848	RC00029	ko00000,ko00001,ko01000	-	-	-	DAO,Fer2_BFD
A0A028BRR3;(S)-2-hydroxy-acid	199310.c3208	9.1e-242	842.4	COG0579@1|root,COG0579@2|Bacteria,1N0QB@1224|Proteobacteria,1RN24@1236|Gammaproteobacteria,3XPBR@561|Escherichia	1236|Gammaproteobacteria	C	L-2-hydroxyglutarate oxidase LhgO	lhgO	GO:0000166,GO:0003674,GO:0003824,GO:0003973,GO:0005488,GO:0005575,GO:0005622,GO:0005623,GO:0005737,GO:0005886,GO:0008150,GO:0008152,GO:0016020,GO:0016491,GO:0016614,GO:0016899,GO:0034419,GO:0036094,GO:0043167,GO:0043168,GO:0044424,GO:0044464,GO:0048037,GO:0050660,GO:0050662,GO:0055114,GO:0071944,GO:0097159,GO:1901265,GO:1901363	-	ko:K15736	-	-	-	-	ko00000,ko01000	-	-	-	DAO
L3KGT8;(S)-2-hydroxy-acid	316407.1800044	3.9e-245	853.6	COG0579@1|root,COG0579@2|Bacteria,1N0QB@1224|Proteobacteria,1RN24@1236|Gammaproteobacteria,3XPBR@561|Escherichia	1236|Gammaproteobacteria	C	L-2-hydroxyglutarate oxidase LhgO	lhgO	GO:0000166,GO:0003674,GO:0003824,GO:0003973,GO:0005488,GO:0005575,GO:0005622,GO:0005623,GO:0005737,GO:0005886,GO:0008150,GO:0008152,GO:0016020,GO:0016491,GO:0016614,GO:0016899,GO:0034419,GO:0036094,GO:0043167,GO:0043168,GO:0044424,GO:0044464,GO:0048037,GO:0050660,GO:0050662,GO:0055114,GO:0071944,GO:0097159,GO:1901265,GO:1901363	-	ko:K15736	-	-	-	-	ko00000,ko01000	-	-	-	DAO
S0XM79;(S)-2-hydroxy-acid	199310.c3208	1.2e-241	842.0	COG0579@1|root,COG0579@2|Bacteria,1N0QB@1224|Proteobacteria,1RN24@1236|Gammaproteobacteria,3XPBR@561|Escherichia	1236|Gammaproteobacteria	C	L-2-hydroxyglutarate oxidase LhgO	lhgO	GO:0000166,GO:0003674,GO:0003824,GO:0003973,GO:0005488,GO:0005575,GO:0005622,GO:0005623,GO:0005737,GO:0005886,GO:0008150,GO:0008152,GO:0016020,GO:0016491,GO:0016614,GO:0016899,GO:0034419,GO:0036094,GO:0043167,GO:0043168,GO:0044424,GO:0044464,GO:0048037,GO:0050660,GO:0050662,GO:0055114,GO:0071944,GO:0097159,GO:1901265,GO:1901363	-	ko:K15736	-	-	-	-	ko00000,ko01000	-	-	-	DAO
V0XV30;(S)-2-hydroxy-acid	481805.EcolC_1046	4.1e-242	843.6	COG0579@1|root,COG0579@2|Bacteria,1N0QB@1224|Proteobacteria,1RN24@1236|Gammaproteobacteria,3XPBR@561|Escherichia	1236|Gammaproteobacteria	C	L-2-hydroxyglutarate oxidase LhgO	lhgO	GO:0000166,GO:0003674,GO:0003824,GO:0003973,GO:0005488,GO:0005575,GO:0005622,GO:0005623,GO:0005737,GO:0005886,GO:0008150,GO:0008152,GO:0016020,GO:0016491,GO:0016614,GO:0016899,GO:0034419,GO:0036094,GO:0043167,GO:0043168,GO:0044424,GO:0044464,GO:0048037,GO:0050660,GO:0050662,GO:0055114,GO:0071944,GO:0097159,GO:1901265,GO:1901363	-	ko:K15736	-	-	-	-	ko00000,ko01000	-	-	-	DAO
E5YJ45;(S)-2-hydroxy-acid	1453496.AT03_18555	5.9e-225	786.6	COG0579@1|root,COG0579@2|Bacteria,1N0QB@1224|Proteobacteria,1RN24@1236|Gammaproteobacteria	1236|Gammaproteobacteria	S	L-2-hydroxyglutarate oxidase LhgO	lhgO	GO:0000166,GO:0003674,GO:0003824,GO:0003973,GO:0005488,GO:0005575,GO:0005622,GO:0005623,GO:0005737,GO:0005886,GO:0008150,GO:0008152,GO:0016020,GO:0016491,GO:0016614,GO:0016899,GO:0034419,GO:0036094,GO:0043167,GO:0043168,GO:0044424,GO:0044464,GO:0048037,GO:0050660,GO:0050662,GO:0055114,GO:0071944,GO:0097159,GO:1901265,GO:1901363	-	ko:K15736	-	-	-	-	ko00000,ko01000	-	-	-	DAO
Q3EWG9;(S)-2-hydroxy-acid	1396.DJ87_3380	2.2e-260	904.4	COG0277@1|root,COG0277@2|Bacteria,1TPBC@1239|Firmicutes,4H9UU@91061|Bacilli,1ZCQN@1386|Bacillus	91061|Bacilli	C	Glycolate oxidase subunit	glcD	-	1.1.3.15	ko:K00104	ko00630,ko01100,ko01110,ko01120,ko01130,map00630,map01100,map01110,map01120,map01130	-	R00475	RC00042	ko00000,ko00001,ko01000	-	-	iYO844.BSU28680	FAD-oxidase_C,FAD_binding_4
D7XUN5;(S)-2-hydroxy-acid	481805.EcolC_1046	4.1e-242	843.6	COG0579@1|root,COG0579@2|Bacteria,1N0QB@1224|Proteobacteria,1RN24@1236|Gammaproteobacteria,3XPBR@561|Escherichia	1236|Gammaproteobacteria	C	L-2-hydroxyglutarate oxidase LhgO	lhgO	GO:0000166,GO:0003674,GO:0003824,GO:0003973,GO:0005488,GO:0005575,GO:0005622,GO:0005623,GO:0005737,GO:0005886,GO:0008150,GO:0008152,GO:0016020,GO:0016491,GO:0016614,GO:0016899,GO:0034419,GO:0036094,GO:0043167,GO:0043168,GO:0044424,GO:0044464,GO:0048037,GO:0050660,GO:0050662,GO:0055114,GO:0071944,GO:0097159,GO:1901265,GO:1901363	-	ko:K15736	-	-	-	-	ko00000,ko01000	-	-	-	DAO
I9QQ35;(S)-2-hydroxy-acid	85962.C694_00685	7.2e-135	486.5	COG0247@1|root,COG0247@2|Bacteria,1MWTK@1224|Proteobacteria,42PNX@68525|delta/epsilon subdivisions,2YP29@29547|Epsilonproteobacteria	29547|Epsilonproteobacteria	C	Fe-S oxidoreductase	lldE	-	-	ko:K18928	-	-	-	-	ko00000	-	-	-	CCG
A2SM02;(S)-2-hydroxy-acid	420662.Mpe_A3638	7.2e-286	989.2	COG0277@1|root,COG0277@2|Bacteria,1MU6Y@1224|Proteobacteria,2VH8M@28216|Betaproteobacteria,1KIZS@119065|unclassified Burkholderiales	28216|Betaproteobacteria	C	PFAM FAD linked oxidase domain protein	glcD	-	1.1.2.4,1.1.3.15,1.1.5.12	ko:K00102,ko:K00104,ko:K03777	ko00620,ko00630,ko01100,ko01110,ko01120,ko01130,map00620,map00630,map01100,map01110,map01120,map01130	-	R00197,R00475,R00704,R11591	RC00042,RC00044	ko00000,ko00001,ko01000	-	-	-	FAD-oxidase_C,FAD_binding_4
E1V7C1;(S)-2-hydroxy-acid	768066.HELO_1587	2.4e-286	990.7	COG0277@1|root,COG0277@2|Bacteria,1MU6Y@1224|Proteobacteria,1RQX2@1236|Gammaproteobacteria,1XIY5@135619|Oceanospirillales	135619|Oceanospirillales	C	Glycolate oxidase subunit GlcD	glcD	-	1.1.3.15	ko:K00104	ko00630,ko01100,ko01110,ko01120,ko01130,map00630,map01100,map01110,map01120,map01130	-	R00475	RC00042	ko00000,ko00001,ko01000	-	-	-	FAD-oxidase_C,FAD_binding_4
B8MKR3;(S)-2-hydroxy-acid	28564.XP_002484865.1	4.3e-283	979.9	COG1304@1|root,COG5274@1|root,KOG0537@2759|Eukaryota,KOG0538@2759|Eukaryota,39T5X@33154|Opisthokonta,3NVI4@4751|Fungi,3QM7R@4890|Ascomycota,20FZD@147545|Eurotiomycetes,3S57X@5042|Eurotiales	4751|Fungi	C	Belongs to the cytochrome b5 family	-	-	1.1.2.3	ko:K00101	ko00620,ko01100,map00620,map01100	-	R00196	RC00044	ko00000,ko00001,ko01000	-	-	-	Cyt-b5,FMN_dh
D8AGJ5;(S)-2-hydroxy-acid	199310.c3208	1.2e-241	842.0	COG0579@1|root,COG0579@2|Bacteria,1N0QB@1224|Proteobacteria,1RN24@1236|Gammaproteobacteria,3XPBR@561|Escherichia	1236|Gammaproteobacteria	C	L-2-hydroxyglutarate oxidase LhgO	lhgO	GO:0000166,GO:0003674,GO:0003824,GO:0003973,GO:0005488,GO:0005575,GO:0005622,GO:0005623,GO:0005737,GO:0005886,GO:0008150,GO:0008152,GO:0016020,GO:0016491,GO:0016614,GO:0016899,GO:0034419,GO:0036094,GO:0043167,GO:0043168,GO:0044424,GO:0044464,GO:0048037,GO:0050660,GO:0050662,GO:0055114,GO:0071944,GO:0097159,GO:1901265,GO:1901363	-	ko:K15736	-	-	-	-	ko00000,ko01000	-	-	-	DAO
V0YJN5;(S)-2-hydroxy-acid	481805.EcolC_1046	6.9e-242	842.8	COG0579@1|root,COG0579@2|Bacteria,1N0QB@1224|Proteobacteria,1RN24@1236|Gammaproteobacteria,3XPBR@561|Escherichia	1236|Gammaproteobacteria	C	L-2-hydroxyglutarate oxidase LhgO	lhgO	GO:0000166,GO:0003674,GO:0003824,GO:0003973,GO:0005488,GO:0005575,GO:0005622,GO:0005623,GO:0005737,GO:0005886,GO:0008150,GO:0008152,GO:0016020,GO:0016491,GO:0016614,GO:0016899,GO:0034419,GO:0036094,GO:0043167,GO:0043168,GO:0044424,GO:0044464,GO:0048037,GO:0050660,GO:0050662,GO:0055114,GO:0071944,GO:0097159,GO:1901265,GO:1901363	-	ko:K15736	-	-	-	-	ko00000,ko01000	-	-	-	DAO
L0M7M1;(S)-2-hydroxy-acid	693444.D782_2800	1.1e-244	852.0	COG0579@1|root,COG0579@2|Bacteria,1N0QB@1224|Proteobacteria,1RN24@1236|Gammaproteobacteria	1236|Gammaproteobacteria	S	L-2-hydroxyglutarate oxidase LhgO	lhgO	GO:0000166,GO:0003674,GO:0003824,GO:0003973,GO:0005488,GO:0005575,GO:0005622,GO:0005623,GO:0005737,GO:0005886,GO:0008150,GO:0008152,GO:0016020,GO:0016491,GO:0016614,GO:0016899,GO:0034419,GO:0036094,GO:0043167,GO:0043168,GO:0044424,GO:0044464,GO:0048037,GO:0050660,GO:0050662,GO:0055114,GO:0071944,GO:0097159,GO:1901265,GO:1901363	-	ko:K15736	-	-	-	-	ko00000,ko01000	-	-	-	DAO
J0JI36;(S)-2-hydroxy-acid	85963.jhp_0127	1.1e-135	489.2	COG0247@1|root,COG0247@2|Bacteria,1MWTK@1224|Proteobacteria,42PNX@68525|delta/epsilon subdivisions,2YP29@29547|Epsilonproteobacteria	29547|Epsilonproteobacteria	C	Fe-S oxidoreductase	lldE	-	-	ko:K18928	-	-	-	-	ko00000	-	-	-	CCG
D4XA33;(S)-2-hydroxy-acid	742159.HMPREF0004_2330	1.7e-212	745.0	COG0277@1|root,COG0277@2|Bacteria,1MVYV@1224|Proteobacteria,2VHUQ@28216|Betaproteobacteria,3T2HV@506|Alcaligenaceae	28216|Betaproteobacteria	C	Glycolate oxidase	glcE	-	-	ko:K11472	ko00630,ko01100,ko01110,ko01120,ko01130,map00630,map01100,map01110,map01120,map01130	-	R00475	RC00042	ko00000,ko00001	-	-	-	FAD_binding_4
D4XA32;(S)-2-hydroxy-acid	742159.HMPREF0004_2329	9.3e-286	988.8	COG0277@1|root,COG0277@2|Bacteria,1MU6Y@1224|Proteobacteria,2VH8M@28216|Betaproteobacteria,3T26U@506|Alcaligenaceae	28216|Betaproteobacteria	C	Glycolate oxidase subunit	glcD	-	1.1.2.4,1.1.3.15,1.1.5.12	ko:K00102,ko:K00104,ko:K03777	ko00620,ko00630,ko01100,ko01110,ko01120,ko01130,map00620,map00630,map01100,map01110,map01120,map01130	-	R00197,R00475,R00704,R11591	RC00042,RC00044	ko00000,ko00001,ko01000	-	-	-	FAD-oxidase_C,FAD_binding_4
W9D4X9;(S)-2-hydroxy-acid	106370.Francci3_2414	2.1e-231	808.1	COG0277@1|root,COG0277@2|Bacteria,2GJ2T@201174|Actinobacteria,4ETS6@85013|Frankiales	201174|Actinobacteria	C	PFAM FAD linked oxidase domain protein	-	-	1.1.3.15	ko:K00104,ko:K11472	ko00630,ko01100,ko01110,ko01120,ko01130,map00630,map01100,map01110,map01120,map01130	-	R00475	RC00042	ko00000,ko00001,ko01000	-	-	-	FAD-oxidase_C,FAD_binding_4
A0A075KIL9;(S)-2-hydroxy-acid	484770.UFO1_4337	1.8e-187	661.8	COG1304@1|root,COG1304@2|Bacteria,1TPC4@1239|Firmicutes,4H283@909932|Negativicutes	909932|Negativicutes	C	dehydrogenase (FMN-dependent)	-	-	-	-	-	-	-	-	-	-	-	-	FMN_dh
C2JYX2;(S)-2-hydroxy-acid	568703.LGG_02356	2.4e-206	724.5	COG1304@1|root,COG1304@2|Bacteria,1TPC4@1239|Firmicutes,4HAU5@91061|Bacilli,3F3N3@33958|Lactobacillaceae	91061|Bacilli	C	L-lactate dehydrogenase (FMN-dependent) and related alpha-hydroxy acid dehydrogenases	lctO	-	1.13.12.4	ko:K00467,ko:K10530	ko00620,map00620	-	R00319	RC01312	ko00000,ko00001,ko01000	-	-	-	FMN_dh
A0A0F7Y5G1;(S)-2-hydroxy-acid	1388763.O165_014880	5.6e-225	786.6	COG0579@1|root,COG0579@2|Bacteria,1N0QB@1224|Proteobacteria,1RN24@1236|Gammaproteobacteria,1YW1G@136845|Pseudomonas putida group	1236|Gammaproteobacteria	S	FAD dependent oxidoreductase	lhgO	-	-	ko:K15736	-	-	-	-	ko00000,ko01000	-	-	-	DAO
K5V8K6;(S)-2-hydroxy-acid	1219076.N646_3623	1.5e-236	825.1	COG0579@1|root,COG0579@2|Bacteria,1N0QB@1224|Proteobacteria,1RN24@1236|Gammaproteobacteria,1XTAP@135623|Vibrionales	135623|Vibrionales	S	Hydroxyglutarate oxidase	-	-	-	ko:K15736	-	-	-	-	ko00000,ko01000	-	-	-	DAO
F4NHG4;(S)-2-hydroxy-acid	198214.SF2687	1.4e-253	881.7	COG0579@1|root,COG0579@2|Bacteria,1N0QB@1224|Proteobacteria,1RN24@1236|Gammaproteobacteria	1236|Gammaproteobacteria	S	L-2-hydroxyglutarate oxidase LhgO	lhgO	GO:0000166,GO:0003674,GO:0003824,GO:0003973,GO:0005488,GO:0005575,GO:0005622,GO:0005623,GO:0005737,GO:0005886,GO:0008150,GO:0008152,GO:0016020,GO:0016491,GO:0016614,GO:0016899,GO:0034419,GO:0036094,GO:0043167,GO:0043168,GO:0044424,GO:0044464,GO:0048037,GO:0050660,GO:0050662,GO:0055114,GO:0071944,GO:0097159,GO:1901265,GO:1901363	-	ko:K15736	-	-	-	-	ko00000,ko01000	-	-	-	DAO
I6HD20;(S)-2-hydroxy-acid	500640.CIT292_09990	2.2e-240	837.8	COG0579@1|root,COG0579@2|Bacteria,1N0QB@1224|Proteobacteria,1RN24@1236|Gammaproteobacteria,3WWC7@544|Citrobacter	1236|Gammaproteobacteria	S	L-2-hydroxyglutarate oxidase LhgO	lhgO	GO:0000166,GO:0003674,GO:0003824,GO:0003973,GO:0005488,GO:0005575,GO:0005622,GO:0005623,GO:0005737,GO:0005886,GO:0008150,GO:0008152,GO:0016020,GO:0016491,GO:0016614,GO:0016899,GO:0034419,GO:0036094,GO:0043167,GO:0043168,GO:0044424,GO:0044464,GO:0048037,GO:0050660,GO:0050662,GO:0055114,GO:0071944,GO:0097159,GO:1901265,GO:1901363	-	ko:K15736	-	-	-	-	ko00000,ko01000	-	-	-	DAO
I9VIR9;(S)-2-hydroxy-acid	85962.C694_00685	7.2e-135	486.5	COG0247@1|root,COG0247@2|Bacteria,1MWTK@1224|Proteobacteria,42PNX@68525|delta/epsilon subdivisions,2YP29@29547|Epsilonproteobacteria	29547|Epsilonproteobacteria	C	Fe-S oxidoreductase	lldE	-	-	ko:K18928	-	-	-	-	ko00000	-	-	-	CCG
I9TFH2;(S)-2-hydroxy-acid	85962.C694_00685	7.2e-135	486.5	COG0247@1|root,COG0247@2|Bacteria,1MWTK@1224|Proteobacteria,42PNX@68525|delta/epsilon subdivisions,2YP29@29547|Epsilonproteobacteria	29547|Epsilonproteobacteria	C	Fe-S oxidoreductase	lldE	-	-	ko:K18928	-	-	-	-	ko00000	-	-	-	CCG
K5U2K2;(S)-2-hydroxy-acid	1219076.N646_3623	1.4e-236	825.1	COG0579@1|root,COG0579@2|Bacteria,1N0QB@1224|Proteobacteria,1RN24@1236|Gammaproteobacteria,1XTAP@135623|Vibrionales	135623|Vibrionales	S	Hydroxyglutarate oxidase	-	-	-	ko:K15736	-	-	-	-	ko00000,ko01000	-	-	-	DAO
W6I5R7;(S)-2-hydroxy-acid	391165.GbCGDNIH1_1229	8.3e-219	766.1	COG0277@1|root,COG0277@2|Bacteria,1MVYV@1224|Proteobacteria,2TRA7@28211|Alphaproteobacteria,2JPFB@204441|Rhodospirillales	204441|Rhodospirillales	C	FAD binding domain	glcE	-	-	ko:K11472	ko00630,ko01100,ko01110,ko01120,ko01130,map00630,map01100,map01110,map01120,map01130	-	R00475	RC00042	ko00000,ko00001	-	-	-	FAD-oxidase_C,FAD_binding_4
A0A0L4HLC8;(S)-2-hydroxy-acid	220341.16503873	5e-240	836.6	COG0579@1|root,COG0579@2|Bacteria,1N0QB@1224|Proteobacteria,1RN24@1236|Gammaproteobacteria,3ZIW5@590|Salmonella	1236|Gammaproteobacteria	S	L-2-hydroxyglutarate oxidase LhgO	lhgO	GO:0000166,GO:0003674,GO:0003824,GO:0003973,GO:0005488,GO:0005575,GO:0005622,GO:0005623,GO:0005737,GO:0005886,GO:0008150,GO:0008152,GO:0016020,GO:0016491,GO:0016614,GO:0016899,GO:0034419,GO:0036094,GO:0043167,GO:0043168,GO:0044424,GO:0044464,GO:0048037,GO:0050660,GO:0050662,GO:0055114,GO:0071944,GO:0097159,GO:1901265,GO:1901363	-	ko:K15736	-	-	-	-	ko00000,ko01000	-	-	-	DAO
A0A0R9MW69;(S)-2-hydroxy-acid	220341.16503873	1.9e-239	834.7	COG0579@1|root,COG0579@2|Bacteria,1N0QB@1224|Proteobacteria,1RN24@1236|Gammaproteobacteria,3ZIW5@590|Salmonella	1236|Gammaproteobacteria	S	L-2-hydroxyglutarate oxidase LhgO	lhgO	GO:0000166,GO:0003674,GO:0003824,GO:0003973,GO:0005488,GO:0005575,GO:0005622,GO:0005623,GO:0005737,GO:0005886,GO:0008150,GO:0008152,GO:0016020,GO:0016491,GO:0016614,GO:0016899,GO:0034419,GO:0036094,GO:0043167,GO:0043168,GO:0044424,GO:0044464,GO:0048037,GO:0050660,GO:0050662,GO:0055114,GO:0071944,GO:0097159,GO:1901265,GO:1901363	-	ko:K15736	-	-	-	-	ko00000,ko01000	-	-	-	DAO
Q1CV18;(S)-2-hydroxy-acid	85962.C694_00685	7.2e-135	486.5	COG0247@1|root,COG0247@2|Bacteria,1MWTK@1224|Proteobacteria,42PNX@68525|delta/epsilon subdivisions,2YP29@29547|Epsilonproteobacteria	29547|Epsilonproteobacteria	C	Fe-S oxidoreductase	lldE	-	-	ko:K18928	-	-	-	-	ko00000	-	-	-	CCG
H6L109;(S)-2-hydroxy-acid	984262.SGRA_3318	4.6e-263	913.3	COG0277@1|root,COG0277@2|Bacteria,4NEK3@976|Bacteroidetes,1IPKT@117747|Sphingobacteriia	976|Bacteroidetes	C	Dehydrogenase	glcD	-	1.1.2.4,1.1.3.15	ko:K00102,ko:K00104	ko00620,ko00630,ko01100,ko01110,ko01120,ko01130,map00620,map00630,map01100,map01110,map01120,map01130	-	R00197,R00475	RC00042,RC00044	ko00000,ko00001,ko01000	-	-	-	FAD-oxidase_C,FAD_binding_4
A0A0P0USS3;(S)-2-hydroxy-acid	413404.Rmag_0313	1.1e-230	805.8	COG0277@1|root,COG0277@2|Bacteria,1MU6Y@1224|Proteobacteria,1RQX2@1236|Gammaproteobacteria,1J4C9@118884|unclassified Gammaproteobacteria	1236|Gammaproteobacteria	C	Glycolate oxidase subunit	glcD	GO:0003674,GO:0003824,GO:0006066,GO:0006082,GO:0006950,GO:0006974,GO:0008150,GO:0008152,GO:0009056,GO:0009441,GO:0009987,GO:0016054,GO:0016491,GO:0016614,GO:0017144,GO:0019154,GO:0019752,GO:0032787,GO:0033554,GO:0034308,GO:0034310,GO:0042737,GO:0043436,GO:0044237,GO:0044248,GO:0044281,GO:0044282,GO:0046164,GO:0046296,GO:0046395,GO:0050896,GO:0051716,GO:0055114,GO:0071704,GO:0072329,GO:1901575,GO:…	1.1.3.15	ko:K00104	ko00630,ko01100,ko01110,ko01120,ko01130,map00630,map01100,map01110,map01120,map01130	-	R00475	RC00042	ko00000,ko00001,ko01000	-	-	iJN746.PP_3745,iLF82_1304.LF82_0831,iNRG857_1313.NRG857_14750	FAD-oxidase_C,FAD_binding_4
A0A0W0WNB8;(S)-2-hydroxy-acid	1488328.JMCL01000051_gene3430	1e-159	569.7	COG1304@1|root,COG1304@2|Bacteria,1MUEZ@1224|Proteobacteria,1RPA1@1236|Gammaproteobacteria	1236|Gammaproteobacteria	C	Catalyzes the conversion of L-lactate to pyruvate. Is coupled to the respiratory chain	lldD	GO:0000166,GO:0003674,GO:0003824,GO:0004457,GO:0004459,GO:0004460,GO:0005488,GO:0005575,GO:0005623,GO:0005886,GO:0005975,GO:0005996,GO:0006004,GO:0006082,GO:0006089,GO:0006090,GO:0006091,GO:0006096,GO:0006139,GO:0006163,GO:0006164,GO:0006165,GO:0006725,GO:0006732,GO:0006733,GO:0006753,GO:0006754,GO:0006757,GO:0006793,GO:0006796,GO:0006807,GO:0008150,GO:0008152,GO:0009056,GO:0009058,GO:0009060,GO:…	1.1.2.3	ko:K00101	ko00620,ko01100,map00620,map01100	-	R00196	RC00044	ko00000,ko00001,ko01000	-	-	iECOK1_1307.ECOK1_4049,iJN746.PP_4736	FMN_dh
I4T3P9;(S)-2-hydroxy-acid	316407.1800044	3.4e-241	840.5	COG0579@1|root,COG0579@2|Bacteria,1N0QB@1224|Proteobacteria,1RN24@1236|Gammaproteobacteria,3XPBR@561|Escherichia	1236|Gammaproteobacteria	C	L-2-hydroxyglutarate oxidase LhgO	lhgO	GO:0000166,GO:0003674,GO:0003824,GO:0003973,GO:0005488,GO:0005575,GO:0005622,GO:0005623,GO:0005737,GO:0005886,GO:0008150,GO:0008152,GO:0016020,GO:0016491,GO:0016614,GO:0016899,GO:0034419,GO:0036094,GO:0043167,GO:0043168,GO:0044424,GO:0044464,GO:0048037,GO:0050660,GO:0050662,GO:0055114,GO:0071944,GO:0097159,GO:1901265,GO:1901363	-	ko:K15736	-	-	-	-	ko00000,ko01000	-	-	-	DAO
E5AM77;(S)-2-hydroxy-acid	882378.RBRH_01657	2.2e-287	994.2	COG0277@1|root,COG0277@2|Bacteria,1MU6Y@1224|Proteobacteria,2VI85@28216|Betaproteobacteria,1K241@119060|Burkholderiaceae	28216|Betaproteobacteria	C	PFAM FAD linked oxidase domain protein	dld	-	1.1.2.4,1.1.5.12	ko:K00102,ko:K03777	ko00620,ko01120,map00620,map01120	-	R00197,R00704,R11591	RC00044	ko00000,ko00001,ko01000	-	-	-	FAD-oxidase_C,FAD_binding_4
A0A0E3ML85;(S)-2-hydroxy-acid	1415630.U771_14670	6.8e-223	779.6	COG0579@1|root,COG0579@2|Bacteria,1N0QB@1224|Proteobacteria,1RN24@1236|Gammaproteobacteria	1236|Gammaproteobacteria	S	L-2-hydroxyglutarate oxidase LhgO	lhgO	-	-	ko:K15736	-	-	-	-	ko00000,ko01000	-	-	-	DAO
W5VYK6;(S)-2-hydroxy-acid	1449976.KALB_153	1.2e-222	778.9	COG0579@1|root,COG0579@2|Bacteria,2GKFB@201174|Actinobacteria,4DX9F@85010|Pseudonocardiales	201174|Actinobacteria	S	PFAM FAD dependent oxidoreductase	-	-	1.1.5.4	ko:K00116,ko:K15736	ko00020,ko00620,ko01100,ko01110,ko01120,ko01130,ko01200,map00020,map00620,map01100,map01110,map01120,map01130,map01200	M00009,M00011	R00360,R00361,R01257	RC00031	ko00000,ko00001,ko00002,ko01000	-	-	-	DAO
M5FIH9;(S)-2-hydroxy-acid	1297570.MESS4_340176	1.2e-288	998.4	COG0277@1|root,COG0277@2|Bacteria,1MU6Y@1224|Proteobacteria,2TSG6@28211|Alphaproteobacteria,43GWF@69277|Phyllobacteriaceae	28211|Alphaproteobacteria	C	Glycolate oxidase subunit GlcD	glcD	-	1.1.3.15	ko:K00104	ko00630,ko01100,ko01110,ko01120,ko01130,map00630,map01100,map01110,map01120,map01130	-	R00475	RC00042	ko00000,ko00001,ko01000	-	-	-	FAD-oxidase_C,FAD_binding_4
H8I743;(S)-2-hydroxy-acid	1041930.Mtc_1542	7.2e-261	906.0	COG0277@1|root,arCOG00337@2157|Archaea,2XT5C@28890|Euryarchaeota,2N96T@224756|Methanomicrobia	224756|Methanomicrobia	C	FAD linked oxidases, C-terminal domain	-	-	1.1.3.15	ko:K00104	ko00630,ko01100,ko01110,ko01120,ko01130,map00630,map01100,map01110,map01120,map01130	-	R00475	RC00042	ko00000,ko00001,ko01000	-	-	-	FAD-oxidase_C,FAD_binding_4
G0ES38;(S)-2-hydroxy-acid	381666.H16_A1319	4.7e-202	710.3	COG0579@1|root,COG0579@2|Bacteria,1N0QB@1224|Proteobacteria,2VIKG@28216|Betaproteobacteria,1K411@119060|Burkholderiaceae	28216|Betaproteobacteria	S	Fad dependent oxidoreductase	-	-	-	-	-	-	-	-	-	-	-	-	DAO
W6QQV7;(S)-2-hydroxy-acid	1182590.BN5_03321	1.5e-200	705.3	COG1304@1|root,COG1304@2|Bacteria,1MUEZ@1224|Proteobacteria,1RPA1@1236|Gammaproteobacteria,1YHG3@136841|Pseudomonas aeruginosa group	1236|Gammaproteobacteria	C	Conserved region in glutamate synthase	-	-	1.1.3.15,1.1.3.46	ko:K00104,ko:K10530,ko:K16422	ko00261,ko00630,ko01055,ko01100,ko01110,ko01120,ko01130,map00261,map00630,map01055,map01100,map01110,map01120,map01130	-	R00475,R06633	RC00042,RC00240	ko00000,ko00001,ko01000	-	-	-	FMN_dh
I9YBY4;(S)-2-hydroxy-acid	85962.C694_00685	3.6e-134	484.2	COG0247@1|root,COG0247@2|Bacteria,1MWTK@1224|Proteobacteria,42PNX@68525|delta/epsilon subdivisions,2YP29@29547|Epsilonproteobacteria	29547|Epsilonproteobacteria	C	Fe-S oxidoreductase	lldE	-	-	ko:K18928	-	-	-	-	ko00000	-	-	-	CCG
D8LSB4;(S)-2-hydroxy-acid	2850.Phatr22568	2.5e-105	389.0	COG1304@1|root,KOG0538@2759|Eukaryota,2XAHV@2836|Bacillariophyta	2836|Bacillariophyta	C	FMN-dependent dehydrogenase	GOX	-	1.1.3.15	ko:K11517	ko00630,ko01100,ko01110,ko01120,ko01130,ko01200,ko04146,map00630,map01100,map01110,map01120,map01130,map01200,map04146	M00532	R00475	RC00042	ko00000,ko00001,ko00002,ko01000	-	-	-	FMN_dh
A0A0H7PWY0;(S)-2-hydroxy-acid	198214.SF2687	3.6e-182	644.0	COG0579@1|root,COG0579@2|Bacteria,1N0QB@1224|Proteobacteria,1RN24@1236|Gammaproteobacteria	1236|Gammaproteobacteria	S	L-2-hydroxyglutarate oxidase LhgO	lhgO	GO:0000166,GO:0003674,GO:0003824,GO:0003973,GO:0005488,GO:0005575,GO:0005622,GO:0005623,GO:0005737,GO:0005886,GO:0008150,GO:0008152,GO:0016020,GO:0016491,GO:0016614,GO:0016899,GO:0034419,GO:0036094,GO:0043167,GO:0043168,GO:0044424,GO:0044464,GO:0048037,GO:0050660,GO:0050662,GO:0055114,GO:0071944,GO:0097159,GO:1901265,GO:1901363	-	ko:K15736	-	-	-	-	ko00000,ko01000	-	-	-	DAO
S6BUT8;(S)-2-hydroxy-acid	870187.Thini_2169	3.3e-71	275.0	COG0247@1|root,COG0247@2|Bacteria,1MWTK@1224|Proteobacteria,1RMVZ@1236|Gammaproteobacteria	1236|Gammaproteobacteria	C	Fe-S oxidoreductase	lutA	-	-	ko:K18928	-	-	-	-	ko00000	-	-	-	CCG
U9Y847;(S)-2-hydroxy-acid	155864.EDL933_3823	1.8e-242	844.7	COG0579@1|root,COG0579@2|Bacteria,1N0QB@1224|Proteobacteria,1RN24@1236|Gammaproteobacteria,3XPBR@561|Escherichia	1236|Gammaproteobacteria	C	L-2-hydroxyglutarate oxidase LhgO	lhgO	GO:0000166,GO:0003674,GO:0003824,GO:0003973,GO:0005488,GO:0005575,GO:0005622,GO:0005623,GO:0005737,GO:0005886,GO:0008150,GO:0008152,GO:0016020,GO:0016491,GO:0016614,GO:0016899,GO:0034419,GO:0036094,GO:0043167,GO:0043168,GO:0044424,GO:0044464,GO:0048037,GO:0050660,GO:0050662,GO:0055114,GO:0071944,GO:0097159,GO:1901265,GO:1901363	-	ko:K15736	-	-	-	-	ko00000,ko01000	-	-	-	DAO
A0A075WBB5;(S)-2-hydroxy-acid	224325.AF_0808	5.4e-256	889.8	COG0277@1|root,arCOG00337@2157|Archaea,2XT5C@28890|Euryarchaeota,245UV@183980|Archaeoglobi	183980|Archaeoglobi	C	Glycolate oxidase subunit (GlcD)	-	-	1.1.3.15	ko:K00104	ko00630,ko01100,ko01110,ko01120,ko01130,map00630,map01100,map01110,map01120,map01130	-	R00475	RC00042	ko00000,ko00001,ko01000	-	-	-	FAD-oxidase_C,FAD_binding_4
E3G4Z8;(S)-2-hydroxy-acid	701347.Entcl_0875	5.7e-244	849.7	COG0579@1|root,COG0579@2|Bacteria,1N0QB@1224|Proteobacteria,1RN24@1236|Gammaproteobacteria,3X334@547|Enterobacter	1236|Gammaproteobacteria	C	FAD dependent oxidoreductase	lhgO	GO:0000166,GO:0003674,GO:0003824,GO:0003973,GO:0005488,GO:0005575,GO:0005622,GO:0005623,GO:0005737,GO:0005886,GO:0008150,GO:0008152,GO:0016020,GO:0016491,GO:0016614,GO:0016899,GO:0034419,GO:0036094,GO:0043167,GO:0043168,GO:0044424,GO:0044464,GO:0048037,GO:0050660,GO:0050662,GO:0055114,GO:0071944,GO:0097159,GO:1901265,GO:1901363	-	ko:K15736	-	-	-	-	ko00000,ko01000	-	-	-	DAO
B1EGB1;(S)-2-hydroxy-acid	502347.ESCAB7627_1162	3e-245	854.0	COG0579@1|root,COG0579@2|Bacteria,1N0QB@1224|Proteobacteria,1RN24@1236|Gammaproteobacteria,3XPBR@561|Escherichia	1236|Gammaproteobacteria	C	L-2-hydroxyglutarate oxidase LhgO	lhgO	GO:0000166,GO:0003674,GO:0003824,GO:0003973,GO:0005488,GO:0005575,GO:0005622,GO:0005623,GO:0005737,GO:0005886,GO:0008150,GO:0008152,GO:0016020,GO:0016491,GO:0016614,GO:0016899,GO:0034419,GO:0036094,GO:0043167,GO:0043168,GO:0044424,GO:0044464,GO:0048037,GO:0050660,GO:0050662,GO:0055114,GO:0071944,GO:0097159,GO:1901265,GO:1901363	-	ko:K15736	-	-	-	-	ko00000,ko01000	-	-	-	DAO
S4HT06;(S)-2-hydroxy-acid	220341.16503873	2e-241	841.3	COG0579@1|root,COG0579@2|Bacteria,1N0QB@1224|Proteobacteria,1RN24@1236|Gammaproteobacteria,3ZIW5@590|Salmonella	1236|Gammaproteobacteria	S	L-2-hydroxyglutarate oxidase LhgO	lhgO	GO:0000166,GO:0003674,GO:0003824,GO:0003973,GO:0005488,GO:0005575,GO:0005622,GO:0005623,GO:0005737,GO:0005886,GO:0008150,GO:0008152,GO:0016020,GO:0016491,GO:0016614,GO:0016899,GO:0034419,GO:0036094,GO:0043167,GO:0043168,GO:0044424,GO:0044464,GO:0048037,GO:0050660,GO:0050662,GO:0055114,GO:0071944,GO:0097159,GO:1901265,GO:1901363	-	ko:K15736	-	-	-	-	ko00000,ko01000	-	-	-	DAO
A0A011R8E6;(S)-2-hydroxy-acid	1454004.AW11_02542	2.8e-218	764.2	COG0665@1|root,COG0665@2|Bacteria,1MY0G@1224|Proteobacteria,2VM19@28216|Betaproteobacteria	28216|Betaproteobacteria	E	fad dependent oxidoreductase	-	-	1.4.99.6	ko:K19746	ko00472,ko01100,map00472,map01100	-	R11018	RC00006	ko00000,ko00001,ko01000	-	-	-	DAO
A0A0W1ABM0;(S)-2-hydroxy-acid	1408445.JHXP01000004_gene674	7.5e-179	633.3	COG1304@1|root,COG1304@2|Bacteria,1MUEZ@1224|Proteobacteria,1RPA1@1236|Gammaproteobacteria,1JDHJ@118969|Legionellales	118969|Legionellales	C	FMN-dependent dehydrogenase	-	-	1.1.2.3	ko:K00101	ko00620,ko01100,map00620,map01100	-	R00196	RC00044	ko00000,ko00001,ko01000	-	-	-	FMN_dh
A0A080M6P8;(S)-2-hydroxy-acid	1454004.AW11_01282	7.6e-155	553.5	COG0579@1|root,COG0579@2|Bacteria,1N0QB@1224|Proteobacteria,2VIKG@28216|Betaproteobacteria,1KQD0@119066|unclassified Betaproteobacteria	28216|Betaproteobacteria	S	FAD dependent oxidoreductase	-	-	1.4.3.3	ko:K00273	ko00260,ko00311,ko00330,ko00472,ko01100,ko01130,ko04146,map00260,map00311,map00330,map00472,map01100,map01130,map04146	-	R00366,R02457,R02894,R02923,R04221,R07400	RC00006,RC00018,RC00135	ko00000,ko00001,ko01000	-	-	-	DAO
H7EB43;(S)-2-hydroxy-acid	220341.16503873	5.5e-239	833.2	COG0579@1|root,COG0579@2|Bacteria,1N0QB@1224|Proteobacteria,1RN24@1236|Gammaproteobacteria,3ZIW5@590|Salmonella	1236|Gammaproteobacteria	S	L-2-hydroxyglutarate oxidase LhgO	lhgO	GO:0000166,GO:0003674,GO:0003824,GO:0003973,GO:0005488,GO:0005575,GO:0005622,GO:0005623,GO:0005737,GO:0005886,GO:0008150,GO:0008152,GO:0016020,GO:0016491,GO:0016614,GO:0016899,GO:0034419,GO:0036094,GO:0043167,GO:0043168,GO:0044424,GO:0044464,GO:0048037,GO:0050660,GO:0050662,GO:0055114,GO:0071944,GO:0097159,GO:1901265,GO:1901363	-	ko:K15736	-	-	-	-	ko00000,ko01000	-	-	-	DAO
C4VMW0;(S)-2-hydroxy-acid	575605.ACQN01000032_gene25	1e-229	802.4	COG1304@1|root,COG1304@2|Bacteria,1TPC4@1239|Firmicutes,4HAU5@91061|Bacilli,3F3N3@33958|Lactobacillaceae	91061|Bacilli	C	L-lactate dehydrogenase (FMN-dependent) and related alpha-hydroxy acid dehydrogenases	lctO	-	1.13.12.4	ko:K00467,ko:K10530	ko00620,map00620	-	R00319	RC01312	ko00000,ko00001,ko01000	-	-	-	FMN_dh
I9UMF5;(S)-2-hydroxy-acid	85963.jhp_0127	5.5e-135	486.9	COG0247@1|root,COG0247@2|Bacteria,1MWTK@1224|Proteobacteria,42PNX@68525|delta/epsilon subdivisions,2YP29@29547|Epsilonproteobacteria	29547|Epsilonproteobacteria	C	Fe-S oxidoreductase	lldE	-	-	ko:K18928	-	-	-	-	ko00000	-	-	-	CCG
B9NTK6;(S)-2-hydroxy-acid	467661.RKLH11_2537	9.3e-203	712.6	COG0277@1|root,COG0277@2|Bacteria,1MVYV@1224|Proteobacteria,2TRA7@28211|Alphaproteobacteria,3ZG7A@58840|unclassified Rhodobacteraceae	28211|Alphaproteobacteria	C	COG0277 FAD FMN-containing dehydrogenases	glcE	-	-	ko:K11472	ko00630,ko01100,ko01110,ko01120,ko01130,map00630,map01100,map01110,map01120,map01130	-	R00475	RC00042	ko00000,ko00001	-	-	-	FAD-oxidase_C,FAD_binding_4
A5GI75;(S)-2-hydroxy-acid	32051.SynWH7803_0214	1.6e-232	811.6	COG0277@1|root,COG0277@2|Bacteria,1G176@1117|Cyanobacteria,1GYXW@1129|Synechococcus	1117|Cyanobacteria	C	Glycolate oxidase subunit GlcE	glcE	-	-	ko:K11472	ko00630,ko01100,ko01110,ko01120,ko01130,map00630,map01100,map01110,map01120,map01130	-	R00475	RC00042	ko00000,ko00001	-	-	-	FAD-oxidase_C,FAD_binding_4
E9YFU1;(S)-2-hydroxy-acid	481805.EcolC_1046	6.7e-245	852.8	COG0579@1|root,COG0579@2|Bacteria,1N0QB@1224|Proteobacteria,1RN24@1236|Gammaproteobacteria,3XPBR@561|Escherichia	1236|Gammaproteobacteria	C	L-2-hydroxyglutarate oxidase LhgO	lhgO	GO:0000166,GO:0003674,GO:0003824,GO:0003973,GO:0005488,GO:0005575,GO:0005622,GO:0005623,GO:0005737,GO:0005886,GO:0008150,GO:0008152,GO:0016020,GO:0016491,GO:0016614,GO:0016899,GO:0034419,GO:0036094,GO:0043167,GO:0043168,GO:0044424,GO:0044464,GO:0048037,GO:0050660,GO:0050662,GO:0055114,GO:0071944,GO:0097159,GO:1901265,GO:1901363	-	ko:K15736	-	-	-	-	ko00000,ko01000	-	-	-	DAO
Q0KBU8;(S)-2-hydroxy-acid	381666.H16_A1387	1.8e-267	927.9	COG0277@1|root,COG0277@2|Bacteria,1MU6Y@1224|Proteobacteria,2VH5A@28216|Betaproteobacteria,1K6KP@119060|Burkholderiaceae	28216|Betaproteobacteria	C	FAD linked oxidases, C-terminal domain	-	-	-	-	-	-	-	-	-	-	-	-	FAD-oxidase_C,FAD_binding_4
D2PUB9;(S)-2-hydroxy-acid	479435.Kfla_6167	5.6e-189	666.8	COG1304@1|root,COG1304@2|Bacteria,2GJA5@201174|Actinobacteria,4DPNA@85009|Propionibacteriales	201174|Actinobacteria	C	FMN-dependent dehydrogenase	-	-	1.1.3.46	ko:K16422	ko00261,ko01055,ko01130,map00261,map01055,map01130	-	R06633	RC00240	ko00000,ko00001,ko01000	-	-	-	FMN_dh
Q6L2S0;(S)-2-hydroxy-acid	263820.PTO0147	1e-234	818.9	COG0247@1|root,arCOG00333@2157|Archaea,2Y695@28890|Euryarchaeota,241ZB@183967|Thermoplasmata	2157|Archaea	C	4Fe-4S dicluster domain	-	-	-	ko:K11473	ko00630,ko01100,ko01110,ko01120,ko01130,map00630,map01100,map01110,map01120,map01130	-	R00475	RC00042	ko00000,ko00001	-	-	-	CCG,Fer4_8
V9WB78;(S)-2-hydroxy-acid	1423144.Gal_00459	1.3e-276	958.4	COG0277@1|root,COG0277@2|Bacteria,1MU6Y@1224|Proteobacteria,2TSG6@28211|Alphaproteobacteria,34EHW@302485|Phaeobacter	28211|Alphaproteobacteria	C	FAD linked oxidases, C-terminal domain	glcD	-	1.1.3.15	ko:K00104	ko00630,ko01100,ko01110,ko01120,ko01130,map00630,map01100,map01110,map01120,map01130	-	R00475	RC00042	ko00000,ko00001,ko01000	-	-	-	FAD-oxidase_C,FAD_binding_4
A0A0M2J3Z8;(S)-2-hydroxy-acid	90371.CY43_14585	5.3e-242	843.2	COG0579@1|root,COG0579@2|Bacteria,1N0QB@1224|Proteobacteria,1RN24@1236|Gammaproteobacteria,3ZIW5@590|Salmonella	1236|Gammaproteobacteria	S	L-2-hydroxyglutarate oxidase LhgO	lhgO	GO:0000166,GO:0003674,GO:0003824,GO:0003973,GO:0005488,GO:0005575,GO:0005622,GO:0005623,GO:0005737,GO:0005886,GO:0008150,GO:0008152,GO:0016020,GO:0016491,GO:0016614,GO:0016899,GO:0034419,GO:0036094,GO:0043167,GO:0043168,GO:0044424,GO:0044464,GO:0048037,GO:0050660,GO:0050662,GO:0055114,GO:0071944,GO:0097159,GO:1901265,GO:1901363	-	ko:K15736	-	-	-	-	ko00000,ko01000	-	-	-	DAO
Q0BSS5;(S)-2-hydroxy-acid	391165.GbCGDNIH1_1229	1.4e-223	781.9	COG0277@1|root,COG0277@2|Bacteria,1MVYV@1224|Proteobacteria,2TRA7@28211|Alphaproteobacteria,2JPFB@204441|Rhodospirillales	204441|Rhodospirillales	C	FAD binding domain	glcE	-	-	ko:K11472	ko00630,ko01100,ko01110,ko01120,ko01130,map00630,map01100,map01110,map01120,map01130	-	R00475	RC00042	ko00000,ko00001	-	-	-	FAD-oxidase_C,FAD_binding_4
A0A029PFX4;(S)-2-hydroxy-acid	481805.EcolC_1046	2.2e-243	847.8	COG0579@1|root,COG0579@2|Bacteria,1N0QB@1224|Proteobacteria,1RN24@1236|Gammaproteobacteria,3XPBR@561|Escherichia	1236|Gammaproteobacteria	C	L-2-hydroxyglutarate oxidase LhgO	lhgO	GO:0000166,GO:0003674,GO:0003824,GO:0003973,GO:0005488,GO:0005575,GO:0005622,GO:0005623,GO:0005737,GO:0005886,GO:0008150,GO:0008152,GO:0016020,GO:0016491,GO:0016614,GO:0016899,GO:0034419,GO:0036094,GO:0043167,GO:0043168,GO:0044424,GO:0044464,GO:0048037,GO:0050660,GO:0050662,GO:0055114,GO:0071944,GO:0097159,GO:1901265,GO:1901363	-	ko:K15736	-	-	-	-	ko00000,ko01000	-	-	-	DAO
Q1R843;(S)-2-hydroxy-acid	199310.c3208	4.7e-257	893.3	COG0579@1|root,COG0579@2|Bacteria,1N0QB@1224|Proteobacteria,1RN24@1236|Gammaproteobacteria,3XPBR@561|Escherichia	1236|Gammaproteobacteria	C	L-2-hydroxyglutarate oxidase LhgO	lhgO	GO:0000166,GO:0003674,GO:0003824,GO:0003973,GO:0005488,GO:0005575,GO:0005622,GO:0005623,GO:0005737,GO:0005886,GO:0008150,GO:0008152,GO:0016020,GO:0016491,GO:0016614,GO:0016899,GO:0034419,GO:0036094,GO:0043167,GO:0043168,GO:0044424,GO:0044464,GO:0048037,GO:0050660,GO:0050662,GO:0055114,GO:0071944,GO:0097159,GO:1901265,GO:1901363	-	ko:K15736	-	-	-	-	ko00000,ko01000	-	-	-	DAO
J0C7Q0;(S)-2-hydroxy-acid	85962.C694_00685	2.8e-134	484.6	COG0247@1|root,COG0247@2|Bacteria,1MWTK@1224|Proteobacteria,42PNX@68525|delta/epsilon subdivisions,2YP29@29547|Epsilonproteobacteria	29547|Epsilonproteobacteria	C	Fe-S oxidoreductase	lldE	-	-	ko:K18928	-	-	-	-	ko00000	-	-	-	CCG
S1GPA6;(S)-2-hydroxy-acid	199310.c3208	1.2e-241	842.0	COG0579@1|root,COG0579@2|Bacteria,1N0QB@1224|Proteobacteria,1RN24@1236|Gammaproteobacteria,3XPBR@561|Escherichia	1236|Gammaproteobacteria	C	L-2-hydroxyglutarate oxidase LhgO	lhgO	GO:0000166,GO:0003674,GO:0003824,GO:0003973,GO:0005488,GO:0005575,GO:0005622,GO:0005623,GO:0005737,GO:0005886,GO:0008150,GO:0008152,GO:0016020,GO:0016491,GO:0016614,GO:0016899,GO:0034419,GO:0036094,GO:0043167,GO:0043168,GO:0044424,GO:0044464,GO:0048037,GO:0050660,GO:0050662,GO:0055114,GO:0071944,GO:0097159,GO:1901265,GO:1901363	-	ko:K15736	-	-	-	-	ko00000,ko01000	-	-	-	DAO
B7QY07;(S)-2-hydroxy-acid	439497.RR11_1598	1.3e-199	702.2	COG0277@1|root,COG0277@2|Bacteria,1MVYV@1224|Proteobacteria,2TRA7@28211|Alphaproteobacteria,4NBE6@97050|Ruegeria	28211|Alphaproteobacteria	C	Glycolate oxidase, GlcE subunit	glcE	-	-	ko:K11472	ko00630,ko01100,ko01110,ko01120,ko01130,map00630,map01100,map01110,map01120,map01130	-	R00475	RC00042	ko00000,ko00001	-	-	-	FAD-oxidase_C,FAD_binding_4
A0A025CWD0;(S)-2-hydroxy-acid	481805.EcolC_1046	1.3e-240	838.6	COG0579@1|root,COG0579@2|Bacteria,1N0QB@1224|Proteobacteria,1RN24@1236|Gammaproteobacteria,3XPBR@561|Escherichia	1236|Gammaproteobacteria	C	L-2-hydroxyglutarate oxidase LhgO	lhgO	GO:0000166,GO:0003674,GO:0003824,GO:0003973,GO:0005488,GO:0005575,GO:0005622,GO:0005623,GO:0005737,GO:0005886,GO:0008150,GO:0008152,GO:0016020,GO:0016491,GO:0016614,GO:0016899,GO:0034419,GO:0036094,GO:0043167,GO:0043168,GO:0044424,GO:0044464,GO:0048037,GO:0050660,GO:0050662,GO:0055114,GO:0071944,GO:0097159,GO:1901265,GO:1901363	-	ko:K15736	-	-	-	-	ko00000,ko01000	-	-	-	DAO
V6DZG1;(S)-2-hydroxy-acid	199310.c3208	6.3e-243	846.3	COG0579@1|root,COG0579@2|Bacteria,1N0QB@1224|Proteobacteria,1RN24@1236|Gammaproteobacteria,3XPBR@561|Escherichia	1236|Gammaproteobacteria	C	L-2-hydroxyglutarate oxidase LhgO	lhgO	GO:0000166,GO:0003674,GO:0003824,GO:0003973,GO:0005488,GO:0005575,GO:0005622,GO:0005623,GO:0005737,GO:0005886,GO:0008150,GO:0008152,GO:0016020,GO:0016491,GO:0016614,GO:0016899,GO:0034419,GO:0036094,GO:0043167,GO:0043168,GO:0044424,GO:0044464,GO:0048037,GO:0050660,GO:0050662,GO:0055114,GO:0071944,GO:0097159,GO:1901265,GO:1901363	-	ko:K15736	-	-	-	-	ko00000,ko01000	-	-	-	DAO
K9TUB7;(S)-2-hydroxy-acid	251229.Chro_0042	7.1e-203	713.0	COG1304@1|root,COG1304@2|Bacteria,1G32Y@1117|Cyanobacteria,3VITX@52604|Pleurocapsales	1117|Cyanobacteria	C	FMN-dependent dehydrogenase	lldD	-	1.1.2.3,1.1.3.46	ko:K00101,ko:K16422	ko00261,ko00620,ko01055,ko01100,ko01130,map00261,map00620,map01055,map01100,map01130	-	R00196,R06633	RC00044,RC00240	ko00000,ko00001,ko01000	-	-	-	FMN_dh
A0A0F7PF49;(S)-2-hydroxy-acid	1342299.Z947_1508	2.2e-106	392.5	COG1304@1|root,COG1304@2|Bacteria,1MUEZ@1224|Proteobacteria,2TQNW@28211|Alphaproteobacteria,3ZUWH@60136|Sulfitobacter	28211|Alphaproteobacteria	C	FMN-dependent dehydrogenase	-	-	1.1.2.3,1.1.3.46	ko:K00101,ko:K16422	ko00261,ko00620,ko01055,ko01100,ko01130,map00261,map00620,map01055,map01100,map01130	-	R00196,R06633	RC00044,RC00240	ko00000,ko00001,ko01000	-	-	-	FMN_dh
A0A021XIZ9;(S)-2-hydroxy-acid	1410620.SHLA_2c001270	2.4e-228	797.7	COG0579@1|root,COG0579@2|Bacteria,1N0QB@1224|Proteobacteria,2TU6K@28211|Alphaproteobacteria,4BBRW@82115|Rhizobiaceae	28211|Alphaproteobacteria	S	FAD dependent oxidoreductase	ygaF	-	-	ko:K15736	-	-	-	-	ko00000,ko01000	-	-	-	DAO
Q5P1Z3;(S)-2-hydroxy-acid	76114.ebA4491	9.8e-197	692.6	COG0277@1|root,COG0277@2|Bacteria,1MVYV@1224|Proteobacteria,2VHUQ@28216|Betaproteobacteria,2KUSX@206389|Rhodocyclales	206389|Rhodocyclales	C	FAD binding	glcE	-	-	ko:K11472	ko00630,ko01100,ko01110,ko01120,ko01130,map00630,map01100,map01110,map01120,map01130	-	R00475	RC00042	ko00000,ko00001	-	-	-	FAD-oxidase_C,FAD_binding_4
A0A0H2XTD0;(S)-2-hydroxy-acid	216591.BCAM2277	9.4e-214	749.2	COG1304@1|root,COG1304@2|Bacteria,1MUEZ@1224|Proteobacteria,2VH77@28216|Betaproteobacteria,1K13W@119060|Burkholderiaceae	28216|Betaproteobacteria	C	Dehydrogenase	-	-	1.1.2.3,1.1.99.31	ko:K00101,ko:K15054	ko00620,ko00627,ko01100,ko01120,map00620,map00627,map01100,map01120	-	R00196,R04160,R07664	RC00044,RC00240	ko00000,ko00001,ko01000	-	-	-	FMN_dh
G2ZL38;(S)-2-hydroxy-acid	859657.RPSI07_0848	2.3e-209	734.6	COG0277@1|root,COG0277@2|Bacteria,1MVYV@1224|Proteobacteria,2VHUQ@28216|Betaproteobacteria,1K1XC@119060|Burkholderiaceae	28216|Betaproteobacteria	C	PFAM FAD linked oxidase domain protein	glcE	-	-	ko:K11472	ko00630,ko01100,ko01110,ko01120,ko01130,map00630,map01100,map01110,map01120,map01130	-	R00475	RC00042	ko00000,ko00001	-	-	-	FAD-oxidase_C,FAD_binding_4
Q84LB8;(S)-2-hydroxy-acid	28532.XP_010542340.1	5.5e-187	660.2	COG1304@1|root,KOG0538@2759|Eukaryota,37QEA@33090|Viridiplantae,3GADE@35493|Streptophyta,3HYSX@3699|Brassicales	35493|Streptophyta	C	Peroxisomal (S)-2-hydroxy-acid oxidase	-	GO:0003674,GO:0003824,GO:0003973,GO:0005575,GO:0005576,GO:0005622,GO:0005623,GO:0005634,GO:0005737,GO:0005777,GO:0005829,GO:0005840,GO:0005911,GO:0006950,GO:0006952,GO:0008150,GO:0008152,GO:0008891,GO:0009058,GO:0009506,GO:0009507,GO:0009532,GO:0009536,GO:0009570,GO:0009605,GO:0009607,GO:0009617,GO:0009719,GO:0009725,GO:0009735,GO:0009987,GO:0010033,GO:0016020,GO:0016491,GO:0016614,GO:0016899,GO:…	1.1.3.15	ko:K11517	ko00630,ko01100,ko01110,ko01120,ko01130,ko01200,ko04146,map00630,map01100,map01110,map01120,map01130,map01200,map04146	M00532	R00475	RC00042	ko00000,ko00001,ko00002,ko01000	-	-	-	FMN_dh
A0A0K2X9C5;(S)-2-hydroxy-acid	710393.HSUHS1_0404	3.1e-210	737.6	COG0277@1|root,COG0277@2|Bacteria,1MU6Y@1224|Proteobacteria,42M0V@68525|delta/epsilon subdivisions,2YMAY@29547|Epsilonproteobacteria	29547|Epsilonproteobacteria	C	Glycolate oxidase subunit	glcD	-	1.1.3.15	ko:K00104	ko00630,ko01100,ko01110,ko01120,ko01130,map00630,map01100,map01110,map01120,map01130	-	R00475	RC00042	ko00000,ko00001,ko01000	-	-	-	FAD-oxidase_C,FAD_binding_4
A0A095S1N0;(S)-2-hydroxy-acid	243160.BMA3297	1.3e-207	728.8	COG0579@1|root,COG0579@2|Bacteria,1N0QB@1224|Proteobacteria,2VIKG@28216|Betaproteobacteria,1K411@119060|Burkholderiaceae	28216|Betaproteobacteria	S	Fad dependent oxidoreductase	lhgO	-	-	-	-	-	-	-	-	-	-	-	DAO
I7IZ16;(S)-2-hydroxy-acid	1423790.BN53_01800	2.5e-186	657.9	COG1304@1|root,COG1304@2|Bacteria,1TPC4@1239|Firmicutes,4HJM8@91061|Bacilli,3F577@33958|Lactobacillaceae	91061|Bacilli	C	FMN-dependent dehydrogenase	-	-	-	-	-	-	-	-	-	-	-	-	FMN_dh
J7Q9M2;(S)-2-hydroxy-acid	199310.c3709	1.1e-289	1001.9	COG0277@1|root,COG0277@2|Bacteria,1MU6Y@1224|Proteobacteria,1RQX2@1236|Gammaproteobacteria,3XN6A@561|Escherichia	1236|Gammaproteobacteria	C	Glycolate oxidase subunit	glcD	GO:0003674,GO:0003824,GO:0006066,GO:0006082,GO:0006950,GO:0006974,GO:0008150,GO:0008152,GO:0009056,GO:0009441,GO:0009987,GO:0016054,GO:0016491,GO:0016614,GO:0017144,GO:0019154,GO:0019752,GO:0032787,GO:0033554,GO:0034308,GO:0034310,GO:0042737,GO:0043436,GO:0044237,GO:0044248,GO:0044281,GO:0044282,GO:0046164,GO:0046296,GO:0046395,GO:0050896,GO:0051716,GO:0055114,GO:0071704,GO:0072329,GO:1901575,GO:…	1.1.3.15	ko:K00104	ko00630,ko01100,ko01110,ko01120,ko01130,map00630,map01100,map01110,map01120,map01130	-	R00475	RC00042	ko00000,ko00001,ko01000	-	-	iJN746.PP_3745,iLF82_1304.LF82_0831,iNRG857_1313.NRG857_14750	FAD-oxidase_C,FAD_binding_4
A0A0M0PXR3;(S)-2-hydroxy-acid	220341.16503873	3.4e-241	840.5	COG0579@1|root,COG0579@2|Bacteria,1N0QB@1224|Proteobacteria,1RN24@1236|Gammaproteobacteria,3ZIW5@590|Salmonella	1236|Gammaproteobacteria	S	L-2-hydroxyglutarate oxidase LhgO	lhgO	GO:0000166,GO:0003674,GO:0003824,GO:0003973,GO:0005488,GO:0005575,GO:0005622,GO:0005623,GO:0005737,GO:0005886,GO:0008150,GO:0008152,GO:0016020,GO:0016491,GO:0016614,GO:0016899,GO:0034419,GO:0036094,GO:0043167,GO:0043168,GO:0044424,GO:0044464,GO:0048037,GO:0050660,GO:0050662,GO:0055114,GO:0071944,GO:0097159,GO:1901265,GO:1901363	-	ko:K15736	-	-	-	-	ko00000,ko01000	-	-	-	DAO
A0A0F6RW60;(S)-2-hydroxy-acid	287.DR97_2501	2.8e-207	727.6	COG0579@1|root,COG0579@2|Bacteria,1N0QB@1224|Proteobacteria,1RN24@1236|Gammaproteobacteria,1YGT5@136841|Pseudomonas aeruginosa group	1236|Gammaproteobacteria	S	FAD dependent oxidoreductase	-	-	-	ko:K15736	-	-	-	-	ko00000,ko01000	-	-	-	DAO
I9U1D8;(S)-2-hydroxy-acid	85963.jhp_0127	8.6e-136	489.6	COG0247@1|root,COG0247@2|Bacteria,1MWTK@1224|Proteobacteria,42PNX@68525|delta/epsilon subdivisions,2YP29@29547|Epsilonproteobacteria	29547|Epsilonproteobacteria	C	Fe-S oxidoreductase	lldE	-	-	ko:K18928	-	-	-	-	ko00000	-	-	-	CCG
S4I0R5;(S)-2-hydroxy-acid	220341.16503873	2e-241	841.3	COG0579@1|root,COG0579@2|Bacteria,1N0QB@1224|Proteobacteria,1RN24@1236|Gammaproteobacteria,3ZIW5@590|Salmonella	1236|Gammaproteobacteria	S	L-2-hydroxyglutarate oxidase LhgO	lhgO	GO:0000166,GO:0003674,GO:0003824,GO:0003973,GO:0005488,GO:0005575,GO:0005622,GO:0005623,GO:0005737,GO:0005886,GO:0008150,GO:0008152,GO:0016020,GO:0016491,GO:0016614,GO:0016899,GO:0034419,GO:0036094,GO:0043167,GO:0043168,GO:0044424,GO:0044464,GO:0048037,GO:0050660,GO:0050662,GO:0055114,GO:0071944,GO:0097159,GO:1901265,GO:1901363	-	ko:K15736	-	-	-	-	ko00000,ko01000	-	-	-	DAO
A0A070KFP2;(S)-2-hydroxy-acid	693444.D782_2800	8.5e-240	835.9	COG0579@1|root,COG0579@2|Bacteria,1N0QB@1224|Proteobacteria,1RN24@1236|Gammaproteobacteria	1236|Gammaproteobacteria	S	L-2-hydroxyglutarate oxidase LhgO	lhgO	GO:0000166,GO:0003674,GO:0003824,GO:0003973,GO:0005488,GO:0005575,GO:0005622,GO:0005623,GO:0005737,GO:0005886,GO:0008150,GO:0008152,GO:0016020,GO:0016491,GO:0016614,GO:0016899,GO:0034419,GO:0036094,GO:0043167,GO:0043168,GO:0044424,GO:0044464,GO:0048037,GO:0050660,GO:0050662,GO:0055114,GO:0071944,GO:0097159,GO:1901265,GO:1901363	-	ko:K15736	-	-	-	-	ko00000,ko01000	-	-	-	DAO
A0A0M7A909;(S)-2-hydroxy-acid	744980.TRICHSKD4_5170	7e-150	537.0	COG0579@1|root,COG0579@2|Bacteria,1N0QB@1224|Proteobacteria,2TU6K@28211|Alphaproteobacteria	28211|Alphaproteobacteria	S	FAD dependent oxidoreductase	-	-	-	-	-	-	-	-	-	-	-	-	DAO
B7G7W1;(S)-2-hydroxy-acid	2850.Phatr22568	8.2e-218	762.7	COG1304@1|root,KOG0538@2759|Eukaryota,2XAHV@2836|Bacillariophyta	2836|Bacillariophyta	C	FMN-dependent dehydrogenase	GOX	-	1.1.3.15	ko:K11517	ko00630,ko01100,ko01110,ko01120,ko01130,ko01200,ko04146,map00630,map01100,map01110,map01120,map01130,map01200,map04146	M00532	R00475	RC00042	ko00000,ko00001,ko00002,ko01000	-	-	-	FMN_dh
W1WV69;(S)-2-hydroxy-acid	198214.SF2687	4.1e-242	843.6	COG0579@1|root,COG0579@2|Bacteria,1N0QB@1224|Proteobacteria,1RN24@1236|Gammaproteobacteria	1236|Gammaproteobacteria	S	L-2-hydroxyglutarate oxidase LhgO	lhgO	GO:0000166,GO:0003674,GO:0003824,GO:0003973,GO:0005488,GO:0005575,GO:0005622,GO:0005623,GO:0005737,GO:0005886,GO:0008150,GO:0008152,GO:0016020,GO:0016491,GO:0016614,GO:0016899,GO:0034419,GO:0036094,GO:0043167,GO:0043168,GO:0044424,GO:0044464,GO:0048037,GO:0050660,GO:0050662,GO:0055114,GO:0071944,GO:0097159,GO:1901265,GO:1901363	-	ko:K15736	-	-	-	-	ko00000,ko01000	-	-	-	DAO
G5SFM4;(S)-2-hydroxy-acid	220341.16503873	2.1e-238	831.2	COG0579@1|root,COG0579@2|Bacteria,1N0QB@1224|Proteobacteria,1RN24@1236|Gammaproteobacteria,3ZIW5@590|Salmonella	1236|Gammaproteobacteria	S	L-2-hydroxyglutarate oxidase LhgO	lhgO	GO:0000166,GO:0003674,GO:0003824,GO:0003973,GO:0005488,GO:0005575,GO:0005622,GO:0005623,GO:0005737,GO:0005886,GO:0008150,GO:0008152,GO:0016020,GO:0016491,GO:0016614,GO:0016899,GO:0034419,GO:0036094,GO:0043167,GO:0043168,GO:0044424,GO:0044464,GO:0048037,GO:0050660,GO:0050662,GO:0055114,GO:0071944,GO:0097159,GO:1901265,GO:1901363	-	ko:K15736	-	-	-	-	ko00000,ko01000	-	-	-	DAO
F0JSX3;(S)-2-hydroxy-acid	199310.c3208	1.2e-238	832.0	COG0579@1|root,COG0579@2|Bacteria,1N0QB@1224|Proteobacteria,1RN24@1236|Gammaproteobacteria,3XPBR@561|Escherichia	1236|Gammaproteobacteria	C	L-2-hydroxyglutarate oxidase LhgO	lhgO	GO:0000166,GO:0003674,GO:0003824,GO:0003973,GO:0005488,GO:0005575,GO:0005622,GO:0005623,GO:0005737,GO:0005886,GO:0008150,GO:0008152,GO:0016020,GO:0016491,GO:0016614,GO:0016899,GO:0034419,GO:0036094,GO:0043167,GO:0043168,GO:0044424,GO:0044464,GO:0048037,GO:0050660,GO:0050662,GO:0055114,GO:0071944,GO:0097159,GO:1901265,GO:1901363	-	ko:K15736	-	-	-	-	ko00000,ko01000	-	-	-	DAO
W1GT05;(S)-2-hydroxy-acid	362663.ECP_2623	6.3e-243	846.3	COG0579@1|root,COG0579@2|Bacteria,1N0QB@1224|Proteobacteria,1RN24@1236|Gammaproteobacteria,3XPBR@561|Escherichia	1236|Gammaproteobacteria	C	L-2-hydroxyglutarate oxidase LhgO	lhgO	GO:0000166,GO:0003674,GO:0003824,GO:0003973,GO:0005488,GO:0005575,GO:0005622,GO:0005623,GO:0005737,GO:0005886,GO:0008150,GO:0008152,GO:0016020,GO:0016491,GO:0016614,GO:0016899,GO:0034419,GO:0036094,GO:0043167,GO:0043168,GO:0044424,GO:0044464,GO:0048037,GO:0050660,GO:0050662,GO:0055114,GO:0071944,GO:0097159,GO:1901265,GO:1901363	-	ko:K15736	-	-	-	-	ko00000,ko01000	-	-	-	DAO
I2RYZ9;(S)-2-hydroxy-acid	199310.c3208	9.1e-242	842.4	COG0579@1|root,COG0579@2|Bacteria,1N0QB@1224|Proteobacteria,1RN24@1236|Gammaproteobacteria,3XPBR@561|Escherichia	1236|Gammaproteobacteria	C	L-2-hydroxyglutarate oxidase LhgO	lhgO	GO:0000166,GO:0003674,GO:0003824,GO:0003973,GO:0005488,GO:0005575,GO:0005622,GO:0005623,GO:0005737,GO:0005886,GO:0008150,GO:0008152,GO:0016020,GO:0016491,GO:0016614,GO:0016899,GO:0034419,GO:0036094,GO:0043167,GO:0043168,GO:0044424,GO:0044464,GO:0048037,GO:0050660,GO:0050662,GO:0055114,GO:0071944,GO:0097159,GO:1901265,GO:1901363	-	ko:K15736	-	-	-	-	ko00000,ko01000	-	-	-	DAO
A0A0D6T4H7;(S)-2-hydroxy-acid	315730.BcerKBAB4_0798	1.1e-225	788.9	COG0579@1|root,COG0579@2|Bacteria,1TRDH@1239|Firmicutes,4HDAR@91061|Bacilli,1ZBMB@1386|Bacillus	91061|Bacilli	S	FAD dependent oxidoreductase	lhgO	-	1.1.5.3	ko:K00111,ko:K15736	ko00564,ko01110,map00564,map01110	-	R00848	RC00029	ko00000,ko00001,ko01000	-	-	-	DAO,Fer2_BFD
B5YHA7;(S)-2-hydroxy-acid	289376.THEYE_A0075	1.9e-186	658.3	COG1304@1|root,COG1304@2|Bacteria	2|Bacteria	C	FMN binding	lldD	-	-	-	-	-	-	-	-	-	-	-	FMN_dh
Q92NB8;(S)-2-hydroxy-acid	266834.SMc01740	8.5e-204	716.1	COG1304@1|root,COG1304@2|Bacteria,1MUEZ@1224|Proteobacteria,2TQNW@28211|Alphaproteobacteria,4B8SA@82115|Rhizobiaceae	28211|Alphaproteobacteria	C	L-lactate dehydrogenase	-	-	1.1.2.3,1.1.99.31	ko:K00101,ko:K15054	ko00620,ko00627,ko01100,ko01120,map00620,map00627,map01100,map01120	-	R00196,R04160,R07664	RC00044,RC00240	ko00000,ko00001,ko01000	-	-	-	FMN_dh
X2KHV3;(S)-2-hydroxy-acid	220341.16503873	1.5e-241	841.6	COG0579@1|root,COG0579@2|Bacteria,1N0QB@1224|Proteobacteria,1RN24@1236|Gammaproteobacteria,3ZIW5@590|Salmonella	1236|Gammaproteobacteria	S	L-2-hydroxyglutarate oxidase LhgO	lhgO	GO:0000166,GO:0003674,GO:0003824,GO:0003973,GO:0005488,GO:0005575,GO:0005622,GO:0005623,GO:0005737,GO:0005886,GO:0008150,GO:0008152,GO:0016020,GO:0016491,GO:0016614,GO:0016899,GO:0034419,GO:0036094,GO:0043167,GO:0043168,GO:0044424,GO:0044464,GO:0048037,GO:0050660,GO:0050662,GO:0055114,GO:0071944,GO:0097159,GO:1901265,GO:1901363	-	ko:K15736	-	-	-	-	ko00000,ko01000	-	-	-	DAO
J0K0H0;(S)-2-hydroxy-acid	85962.C694_00685	7.2e-135	486.5	COG0247@1|root,COG0247@2|Bacteria,1MWTK@1224|Proteobacteria,42PNX@68525|delta/epsilon subdivisions,2YP29@29547|Epsilonproteobacteria	29547|Epsilonproteobacteria	C	Fe-S oxidoreductase	lldE	-	-	ko:K18928	-	-	-	-	ko00000	-	-	-	CCG
A0A0K1DZV3;(S)-2-hydroxy-acid	999630.TUZN_0511	3.8e-233	813.9	COG0277@1|root,arCOG00337@2157|Archaea,2XPUS@28889|Crenarchaeota	28889|Crenarchaeota	C	PFAM FAD linked oxidase domain protein	dld	-	1.1.2.4,1.1.3.15	ko:K00102,ko:K00104	ko00620,ko00630,ko01100,ko01110,ko01120,ko01130,map00620,map00630,map01100,map01110,map01120,map01130	-	R00197,R00475	RC00042,RC00044	ko00000,ko00001,ko01000	-	-	-	FAD-oxidase_C,FAD_binding_4
C3MGS3;(S)-2-hydroxy-acid	394.NGR_c03920	2.5e-272	944.1	COG0277@1|root,COG0277@2|Bacteria,1MU6Y@1224|Proteobacteria,2TSG6@28211|Alphaproteobacteria,4B8YA@82115|Rhizobiaceae	28211|Alphaproteobacteria	C	Glycolate oxidase subunit	glcD	GO:0003674,GO:0003824,GO:0006066,GO:0006082,GO:0006950,GO:0006974,GO:0008150,GO:0008152,GO:0009056,GO:0009441,GO:0009987,GO:0016054,GO:0016491,GO:0016614,GO:0017144,GO:0019154,GO:0019752,GO:0032787,GO:0033554,GO:0034308,GO:0034310,GO:0042737,GO:0043436,GO:0044237,GO:0044248,GO:0044281,GO:0044282,GO:0046164,GO:0046296,GO:0046395,GO:0050896,GO:0051716,GO:0055114,GO:0071704,GO:0072329,GO:1901575,GO:…	1.1.3.15	ko:K00104	ko00630,ko01100,ko01110,ko01120,ko01130,map00630,map01100,map01110,map01120,map01130	-	R00475	RC00042	ko00000,ko00001,ko01000	-	-	-	FAD-oxidase_C,FAD_binding_4
A0A0T5ZJ82;(S)-2-hydroxy-acid	525904.Tter_0160	3.1e-185	654.8	COG0277@1|root,COG0277@2|Bacteria,2NP2P@2323|unclassified Bacteria	2|Bacteria	C	FAD linked oxidases, C-terminal domain	glcD	GO:0003674,GO:0003824,GO:0006066,GO:0006082,GO:0006950,GO:0006974,GO:0008150,GO:0008152,GO:0009056,GO:0009441,GO:0009987,GO:0016054,GO:0016491,GO:0016614,GO:0017144,GO:0019154,GO:0019752,GO:0032787,GO:0033554,GO:0034308,GO:0034310,GO:0042737,GO:0043436,GO:0044237,GO:0044248,GO:0044281,GO:0044282,GO:0046164,GO:0046296,GO:0046395,GO:0050896,GO:0051716,GO:0055114,GO:0071704,GO:0072329,GO:1901575,GO:…	1.1.2.4,1.1.3.15	ko:K00102,ko:K00104	ko00620,ko00630,ko01100,ko01110,ko01120,ko01130,map00620,map00630,map01100,map01110,map01120,map01130	-	R00197,R00475	RC00042,RC00044	ko00000,ko00001,ko01000	-	-	iJN746.PP_3745,iLF82_1304.LF82_0831,iNRG857_1313.NRG857_14750	FAD-oxidase_C,FAD_binding_4
I2C8Q5;(S)-2-hydroxy-acid	326423.RBAM_025750	1.1e-259	902.1	COG0277@1|root,COG0277@2|Bacteria,1TUZ7@1239|Firmicutes,4HTG6@91061|Bacilli,1ZFCS@1386|Bacillus	91061|Bacilli	C	FAD binding domain	-	-	1.1.3.15	ko:K00104	ko00630,ko01100,ko01110,ko01120,ko01130,map00630,map01100,map01110,map01120,map01130	-	R00475	RC00042	ko00000,ko00001,ko01000	-	-	-	FAD-oxidase_C,FAD_binding_4
J0NGH8;(S)-2-hydroxy-acid	85962.C694_00685	7.2e-135	486.5	COG0247@1|root,COG0247@2|Bacteria,1MWTK@1224|Proteobacteria,42PNX@68525|delta/epsilon subdivisions,2YP29@29547|Epsilonproteobacteria	29547|Epsilonproteobacteria	C	Fe-S oxidoreductase	lldE	-	-	ko:K18928	-	-	-	-	ko00000	-	-	-	CCG
Q1PW53;(S)-2-hydroxy-acid	247490.KSU1_C0353	1.2e-186	659.4	COG0277@1|root,COG0277@2|Bacteria,2IXH8@203682|Planctomycetes	203682|Planctomycetes	C	Glycolate oxidase subunit	-	-	1.1.3.15	ko:K00104	ko00630,ko01100,ko01110,ko01120,ko01130,map00630,map01100,map01110,map01120,map01130	-	R00475	RC00042	ko00000,ko00001,ko01000	-	-	-	FAD-oxidase_C,FAD_binding_4
G4CHB5;(S)-2-hydroxy-acid	1123499.KB908019_gene2320	1.4e-204	719.2	COG0277@1|root,COG0277@2|Bacteria,1MU6Y@1224|Proteobacteria,2VH8M@28216|Betaproteobacteria,2KR8N@206351|Neisseriales	206351|Neisseriales	C	FAD linked oxidases, C-terminal domain	-	-	1.1.2.4,1.1.3.15	ko:K00102,ko:K00104	ko00620,ko00630,ko01100,ko01110,ko01120,ko01130,map00620,map00630,map01100,map01110,map01120,map01130	-	R00197,R00475	RC00042,RC00044	ko00000,ko00001,ko01000	-	-	-	FAD-oxidase_C,FAD_binding_4
C2FBH3;(S)-2-hydroxy-acid	543734.LCABL_25240	1.6e-205	721.8	COG1304@1|root,COG1304@2|Bacteria,1TPC4@1239|Firmicutes,4HAU5@91061|Bacilli,3F3N3@33958|Lactobacillaceae	91061|Bacilli	C	L-lactate dehydrogenase (FMN-dependent) and related alpha-hydroxy acid dehydrogenases	lctO	-	1.13.12.4	ko:K00467,ko:K10530	ko00620,map00620	-	R00319	RC01312	ko00000,ko00001,ko01000	-	-	-	FMN_dh
F4G5A4;(S)-2-hydroxy-acid	596153.Alide_0615	2.3e-201	708.0	COG1304@1|root,COG1304@2|Bacteria,1MUEZ@1224|Proteobacteria,2VH77@28216|Betaproteobacteria,4ACGQ@80864|Comamonadaceae	28216|Betaproteobacteria	C	PFAM FMN-dependent alpha-hydroxy acid dehydrogenase	-	-	1.1.2.3,1.1.3.46	ko:K00101,ko:K16422	ko00261,ko00620,ko01055,ko01100,ko01130,map00261,map00620,map01055,map01100,map01130	-	R00196,R06633	RC00044,RC00240	ko00000,ko00001,ko01000	-	-	-	FMN_dh
D8N7C7;(S)-2-hydroxy-acid	267608.RSc2667	7.5e-208	729.6	COG0277@1|root,COG0277@2|Bacteria,1MVYV@1224|Proteobacteria,2VHUQ@28216|Betaproteobacteria,1K1XC@119060|Burkholderiaceae	28216|Betaproteobacteria	C	PFAM FAD linked oxidase domain protein	glcE	-	-	ko:K11472	ko00630,ko01100,ko01110,ko01120,ko01130,map00630,map01100,map01110,map01120,map01130	-	R00475	RC00042	ko00000,ko00001	-	-	-	FAD-oxidase_C,FAD_binding_4
B3R6H2;(S)-2-hydroxy-acid	977880.RALTA_A2569	5.7e-291	1006.1	COG0277@1|root,COG0277@2|Bacteria,1MU6Y@1224|Proteobacteria,2VH8M@28216|Betaproteobacteria,1K0Q5@119060|Burkholderiaceae	28216|Betaproteobacteria	C	PFAM FAD linked oxidase domain protein	glcD	-	1.1.2.4,1.1.3.15,1.1.5.12	ko:K00102,ko:K00104,ko:K03777	ko00620,ko00630,ko01100,ko01110,ko01120,ko01130,map00620,map00630,map01100,map01110,map01120,map01130	-	R00197,R00475,R00704,R11591	RC00042,RC00044	ko00000,ko00001,ko01000	-	-	-	FAD-oxidase_C,FAD_binding_4
A0A061CMR4;(S)-2-hydroxy-acid	1182590.BN5_03321	1.5e-200	705.3	COG1304@1|root,COG1304@2|Bacteria,1MUEZ@1224|Proteobacteria,1RPA1@1236|Gammaproteobacteria,1YHG3@136841|Pseudomonas aeruginosa group	1236|Gammaproteobacteria	C	Conserved region in glutamate synthase	-	-	1.1.3.15,1.1.3.46	ko:K00104,ko:K10530,ko:K16422	ko00261,ko00630,ko01055,ko01100,ko01110,ko01120,ko01130,map00261,map00630,map01055,map01100,map01110,map01120,map01130	-	R00475,R06633	RC00042,RC00240	ko00000,ko00001,ko01000	-	-	-	FMN_dh
I7HM50;(S)-2-hydroxy-acid	13690.CP98_03812	2.3e-31	143.3	COG1304@1|root,COG1304@2|Bacteria,1MUEZ@1224|Proteobacteria,2TQNW@28211|Alphaproteobacteria,2K20U@204457|Sphingomonadales	204457|Sphingomonadales	C	FMN-dependent dehydrogenase	-	-	1.1.3.46	ko:K16422	ko00261,ko01055,ko01130,map00261,map01055,map01130	-	R06633	RC00240	ko00000,ko00001,ko01000	-	-	-	FMN_dh
A0A0C7QQ06;(S)-2-hydroxy-acid	1292035.H476_1413	1.3e-271	941.8	COG0579@1|root,COG0579@2|Bacteria,1TRDH@1239|Firmicutes,248IK@186801|Clostridia,25R50@186804|Peptostreptococcaceae	186801|Clostridia	S	Psort location Cytoplasmic, score	glpA	-	1.1.5.3	ko:K00111	ko00564,ko01110,map00564,map01110	-	R00848	RC00029	ko00000,ko00001,ko01000	-	-	-	DAO,Fer2_BFD
J0HVI6;(S)-2-hydroxy-acid	85962.C694_00685	3.6e-134	484.2	COG0247@1|root,COG0247@2|Bacteria,1MWTK@1224|Proteobacteria,42PNX@68525|delta/epsilon subdivisions,2YP29@29547|Epsilonproteobacteria	29547|Epsilonproteobacteria	C	Fe-S oxidoreductase	lldE	-	-	ko:K18928	-	-	-	-	ko00000	-	-	-	CCG
K4UYH4;(S)-2-hydroxy-acid	199310.c3208	9.1e-242	842.4	COG0579@1|root,COG0579@2|Bacteria,1N0QB@1224|Proteobacteria,1RN24@1236|Gammaproteobacteria,3XPBR@561|Escherichia	1236|Gammaproteobacteria	C	L-2-hydroxyglutarate oxidase LhgO	lhgO	GO:0000166,GO:0003674,GO:0003824,GO:0003973,GO:0005488,GO:0005575,GO:0005622,GO:0005623,GO:0005737,GO:0005886,GO:0008150,GO:0008152,GO:0016020,GO:0016491,GO:0016614,GO:0016899,GO:0034419,GO:0036094,GO:0043167,GO:0043168,GO:0044424,GO:0044464,GO:0048037,GO:0050660,GO:0050662,GO:0055114,GO:0071944,GO:0097159,GO:1901265,GO:1901363	-	ko:K15736	-	-	-	-	ko00000,ko01000	-	-	-	DAO
T6M4V7;(S)-2-hydroxy-acid	199310.c3208	1.2e-241	842.0	COG0579@1|root,COG0579@2|Bacteria,1N0QB@1224|Proteobacteria,1RN24@1236|Gammaproteobacteria,3XPBR@561|Escherichia	1236|Gammaproteobacteria	C	L-2-hydroxyglutarate oxidase LhgO	lhgO	GO:0000166,GO:0003674,GO:0003824,GO:0003973,GO:0005488,GO:0005575,GO:0005622,GO:0005623,GO:0005737,GO:0005886,GO:0008150,GO:0008152,GO:0016020,GO:0016491,GO:0016614,GO:0016899,GO:0034419,GO:0036094,GO:0043167,GO:0043168,GO:0044424,GO:0044464,GO:0048037,GO:0050660,GO:0050662,GO:0055114,GO:0071944,GO:0097159,GO:1901265,GO:1901363	-	ko:K15736	-	-	-	-	ko00000,ko01000	-	-	-	DAO
A0A0L6Z980;(S)-2-hydroxy-acid	1443125.Z962_08085	5.9e-186	657.1	COG0579@1|root,COG1251@1|root,COG0579@2|Bacteria,COG1251@2|Bacteria,1UZX7@1239|Firmicutes,25EC5@186801|Clostridia,36UK2@31979|Clostridiaceae	186801|Clostridia	C	FAD dependent oxidoreductase	-	-	-	-	-	-	-	-	-	-	-	-	DAO,Fer2_BFD
M8DGJ7;(S)-2-hydroxy-acid	273068.TTE0224	2.5e-248	864.4	COG0277@1|root,COG0277@2|Bacteria,1TPBC@1239|Firmicutes,24A99@186801|Clostridia,42EX2@68295|Thermoanaerobacterales	186801|Clostridia	C	FAD linked oxidase	glcD	-	1.1.3.15	ko:K00104	ko00630,ko01100,ko01110,ko01120,ko01130,map00630,map01100,map01110,map01120,map01130	-	R00475	RC00042	ko00000,ko00001,ko01000	-	-	-	FAD-oxidase_C,FAD_binding_4
X8B5I2;(S)-2-hydroxy-acid	44454.NF84_20595	2.4e-128	464.9	COG1304@1|root,COG1304@2|Bacteria,2GJA5@201174|Actinobacteria,233AN@1762|Mycobacteriaceae	201174|Actinobacteria	C	Dehydrogenase	lldD1	GO:0005575,GO:0005623,GO:0005886,GO:0016020,GO:0044464,GO:0071944	1.1.2.3,1.1.3.15	ko:K00101,ko:K00104	ko00620,ko00630,ko01100,ko01110,ko01120,ko01130,map00620,map00630,map01100,map01110,map01120,map01130	-	R00196,R00475	RC00042,RC00044	ko00000,ko00001,ko01000	-	-	iNJ661.Rv0694	FMN_dh
A0A0F0CCR9;(S)-2-hydroxy-acid	742733.HMPREF9469_04568	2e-285	987.6	COG0579@1|root,COG0579@2|Bacteria,1TRDH@1239|Firmicutes,248IK@186801|Clostridia,21ZTM@1506553|Lachnoclostridium	186801|Clostridia	S	BFD-like [2Fe-2S] binding domain	-	-	1.1.5.3	ko:K00111	ko00564,ko01110,map00564,map01110	-	R00848	RC00029	ko00000,ko00001,ko01000	-	-	-	DAO,Fer2_BFD
A0A0B0HAB7;(S)-2-hydroxy-acid	2340.JV46_13990	4.8e-279	966.5	COG0277@1|root,COG0277@2|Bacteria,1MU6Y@1224|Proteobacteria,1RQX2@1236|Gammaproteobacteria,1J4C9@118884|unclassified Gammaproteobacteria	1236|Gammaproteobacteria	C	Glycolate oxidase subunit	glcD	GO:0003674,GO:0003824,GO:0006066,GO:0006082,GO:0006950,GO:0006974,GO:0008150,GO:0008152,GO:0009056,GO:0009441,GO:0009987,GO:0016054,GO:0016491,GO:0016614,GO:0017144,GO:0019154,GO:0019752,GO:0032787,GO:0033554,GO:0034308,GO:0034310,GO:0042737,GO:0043436,GO:0044237,GO:0044248,GO:0044281,GO:0044282,GO:0046164,GO:0046296,GO:0046395,GO:0050896,GO:0051716,GO:0055114,GO:0071704,GO:0072329,GO:1901575,GO:…	1.1.3.15	ko:K00104	ko00630,ko01100,ko01110,ko01120,ko01130,map00630,map01100,map01110,map01120,map01130	-	R00475	RC00042	ko00000,ko00001,ko01000	-	-	iJN746.PP_3745,iLF82_1304.LF82_0831,iNRG857_1313.NRG857_14750	FAD-oxidase_C,FAD_binding_4
A0A0M6YRI1;(S)-2-hydroxy-acid	744980.TRICHSKD4_5170	2.3e-144	518.8	COG0579@1|root,COG0579@2|Bacteria,1N0QB@1224|Proteobacteria,2TU6K@28211|Alphaproteobacteria	28211|Alphaproteobacteria	S	FAD dependent oxidoreductase	-	-	-	-	-	-	-	-	-	-	-	-	DAO
Q896M6;(S)-2-hydroxy-acid	1230342.CTM_02019	2.2e-228	798.1	COG0277@1|root,COG0277@2|Bacteria,1TPBC@1239|Firmicutes,24A99@186801|Clostridia,36DRC@31979|Clostridiaceae	186801|Clostridia	C	FAD linked oxidase domain protein	glcD1	-	1.1.3.15	ko:K00104	ko00630,ko01100,ko01110,ko01120,ko01130,map00630,map01100,map01110,map01120,map01130	-	R00475	RC00042	ko00000,ko00001,ko01000	-	-	-	FAD-oxidase_C,FAD_binding_4
C8U993;(S)-2-hydroxy-acid	316407.1800044	4.5e-241	840.1	COG0579@1|root,COG0579@2|Bacteria,1N0QB@1224|Proteobacteria,1RN24@1236|Gammaproteobacteria,3XPBR@561|Escherichia	1236|Gammaproteobacteria	C	L-2-hydroxyglutarate oxidase LhgO	lhgO	GO:0000166,GO:0003674,GO:0003824,GO:0003973,GO:0005488,GO:0005575,GO:0005622,GO:0005623,GO:0005737,GO:0005886,GO:0008150,GO:0008152,GO:0016020,GO:0016491,GO:0016614,GO:0016899,GO:0034419,GO:0036094,GO:0043167,GO:0043168,GO:0044424,GO:0044464,GO:0048037,GO:0050660,GO:0050662,GO:0055114,GO:0071944,GO:0097159,GO:1901265,GO:1901363	-	ko:K15736	-	-	-	-	ko00000,ko01000	-	-	-	DAO
L4J3R4;(S)-2-hydroxy-acid	199310.c3208	1.6e-238	831.6	COG0579@1|root,COG0579@2|Bacteria,1N0QB@1224|Proteobacteria,1RN24@1236|Gammaproteobacteria,3XPBR@561|Escherichia	1236|Gammaproteobacteria	C	L-2-hydroxyglutarate oxidase LhgO	lhgO	GO:0000166,GO:0003674,GO:0003824,GO:0003973,GO:0005488,GO:0005575,GO:0005622,GO:0005623,GO:0005737,GO:0005886,GO:0008150,GO:0008152,GO:0016020,GO:0016491,GO:0016614,GO:0016899,GO:0034419,GO:0036094,GO:0043167,GO:0043168,GO:0044424,GO:0044464,GO:0048037,GO:0050660,GO:0050662,GO:0055114,GO:0071944,GO:0097159,GO:1901265,GO:1901363	-	ko:K15736	-	-	-	-	ko00000,ko01000	-	-	-	DAO
A0A0A0HRL1;(S)-2-hydroxy-acid	1288298.rosmuc_00483	4.9e-276	956.4	COG0277@1|root,COG0277@2|Bacteria,1MU6Y@1224|Proteobacteria,2TSG6@28211|Alphaproteobacteria,46PE7@74030|Roseovarius	28211|Alphaproteobacteria	C	COG0277 FAD FMN-containing dehydrogenases	glcD	-	1.1.3.15	ko:K00104	ko00630,ko01100,ko01110,ko01120,ko01130,map00630,map01100,map01110,map01120,map01130	-	R00475	RC00042	ko00000,ko00001,ko01000	-	-	-	FAD-oxidase_C,FAD_binding_4
Q5FIR1;(S)-2-hydroxy-acid	272621.LBA1598	6.9e-192	676.4	COG1304@1|root,COG1304@2|Bacteria,1TPC4@1239|Firmicutes,4HJM8@91061|Bacilli,3F577@33958|Lactobacillaceae	91061|Bacilli	C	FMN-dependent dehydrogenase	-	-	-	-	-	-	-	-	-	-	-	-	FMN_dh
J0NQ35;(S)-2-hydroxy-acid	907239.HPSA_00700	7.2e-135	486.5	COG0247@1|root,COG0247@2|Bacteria,1MWTK@1224|Proteobacteria,42PNX@68525|delta/epsilon subdivisions,2YP29@29547|Epsilonproteobacteria	29547|Epsilonproteobacteria	C	Fe-S oxidoreductase	lldE	-	-	ko:K18928	-	-	-	-	ko00000	-	-	-	CCG
E3XK67;(S)-2-hydroxy-acid	199310.c3208	6.3e-243	846.3	COG0579@1|root,COG0579@2|Bacteria,1N0QB@1224|Proteobacteria,1RN24@1236|Gammaproteobacteria,3XPBR@561|Escherichia	1236|Gammaproteobacteria	C	L-2-hydroxyglutarate oxidase LhgO	lhgO	GO:0000166,GO:0003674,GO:0003824,GO:0003973,GO:0005488,GO:0005575,GO:0005622,GO:0005623,GO:0005737,GO:0005886,GO:0008150,GO:0008152,GO:0016020,GO:0016491,GO:0016614,GO:0016899,GO:0034419,GO:0036094,GO:0043167,GO:0043168,GO:0044424,GO:0044464,GO:0048037,GO:0050660,GO:0050662,GO:0055114,GO:0071944,GO:0097159,GO:1901265,GO:1901363	-	ko:K15736	-	-	-	-	ko00000,ko01000	-	-	-	DAO
N2K3K3;(S)-2-hydroxy-acid	316407.1800044	6.9e-242	842.8	COG0579@1|root,COG0579@2|Bacteria,1N0QB@1224|Proteobacteria,1RN24@1236|Gammaproteobacteria,3XPBR@561|Escherichia	1236|Gammaproteobacteria	C	L-2-hydroxyglutarate oxidase LhgO	lhgO	GO:0000166,GO:0003674,GO:0003824,GO:0003973,GO:0005488,GO:0005575,GO:0005622,GO:0005623,GO:0005737,GO:0005886,GO:0008150,GO:0008152,GO:0016020,GO:0016491,GO:0016614,GO:0016899,GO:0034419,GO:0036094,GO:0043167,GO:0043168,GO:0044424,GO:0044464,GO:0048037,GO:0050660,GO:0050662,GO:0055114,GO:0071944,GO:0097159,GO:1901265,GO:1901363	-	ko:K15736	-	-	-	-	ko00000,ko01000	-	-	-	DAO
A0A0E2L0Q1;(S)-2-hydroxy-acid	199310.c3208	2e-244	851.3	COG0579@1|root,COG0579@2|Bacteria,1N0QB@1224|Proteobacteria,1RN24@1236|Gammaproteobacteria,3XPBR@561|Escherichia	1236|Gammaproteobacteria	C	L-2-hydroxyglutarate oxidase LhgO	lhgO	GO:0000166,GO:0003674,GO:0003824,GO:0003973,GO:0005488,GO:0005575,GO:0005622,GO:0005623,GO:0005737,GO:0005886,GO:0008150,GO:0008152,GO:0016020,GO:0016491,GO:0016614,GO:0016899,GO:0034419,GO:0036094,GO:0043167,GO:0043168,GO:0044424,GO:0044464,GO:0048037,GO:0050660,GO:0050662,GO:0055114,GO:0071944,GO:0097159,GO:1901265,GO:1901363	-	ko:K15736	-	-	-	-	ko00000,ko01000	-	-	-	DAO
A0A0W0SGJ0;(S)-2-hydroxy-acid	1408445.JHXP01000004_gene674	1.4e-180	639.0	COG1304@1|root,COG1304@2|Bacteria,1MUEZ@1224|Proteobacteria,1RPA1@1236|Gammaproteobacteria,1JDHJ@118969|Legionellales	118969|Legionellales	C	FMN-dependent dehydrogenase	-	-	1.1.2.3	ko:K00101	ko00620,ko01100,map00620,map01100	-	R00196	RC00044	ko00000,ko00001,ko01000	-	-	-	FMN_dh
A0A0K5Z1P8;(S)-2-hydroxy-acid	316407.1800044	2.4e-242	844.3	COG0579@1|root,COG0579@2|Bacteria,1N0QB@1224|Proteobacteria,1RN24@1236|Gammaproteobacteria,3XPBR@561|Escherichia	1236|Gammaproteobacteria	C	L-2-hydroxyglutarate oxidase LhgO	lhgO	GO:0000166,GO:0003674,GO:0003824,GO:0003973,GO:0005488,GO:0005575,GO:0005622,GO:0005623,GO:0005737,GO:0005886,GO:0008150,GO:0008152,GO:0016020,GO:0016491,GO:0016614,GO:0016899,GO:0034419,GO:0036094,GO:0043167,GO:0043168,GO:0044424,GO:0044464,GO:0048037,GO:0050660,GO:0050662,GO:0055114,GO:0071944,GO:0097159,GO:1901265,GO:1901363	-	ko:K15736	-	-	-	-	ko00000,ko01000	-	-	-	DAO
C2E451;(S)-2-hydroxy-acid	257314.LJ_1826	4.2e-228	797.0	COG1304@1|root,COG1304@2|Bacteria,1TPC4@1239|Firmicutes,4HAU5@91061|Bacilli,3F3N3@33958|Lactobacillaceae	91061|Bacilli	C	L-lactate dehydrogenase (FMN-dependent) and related alpha-hydroxy acid dehydrogenases	lctO	-	1.13.12.4	ko:K00467,ko:K10530	ko00620,map00620	-	R00319	RC01312	ko00000,ko00001,ko01000	-	-	-	FMN_dh
M4KHX7;(S)-2-hydroxy-acid	220668.lp_0291	2.9e-257	894.0	COG0277@1|root,COG0277@2|Bacteria,1TPBC@1239|Firmicutes,4H9UU@91061|Bacilli,3F4AD@33958|Lactobacillaceae	91061|Bacilli	C	FAD linked oxidases, C-terminal domain	loxD	-	1.1.3.15	ko:K00104	ko00630,ko01100,ko01110,ko01120,ko01130,map00630,map01100,map01110,map01120,map01130	-	R00475	RC00042	ko00000,ko00001,ko01000	-	-	-	FAD-oxidase_C,FAD_binding_4
A0A069X6T1;(S)-2-hydroxy-acid	155864.EDL933_3823	2.6e-241	840.9	COG0579@1|root,COG0579@2|Bacteria,1N0QB@1224|Proteobacteria,1RN24@1236|Gammaproteobacteria,3XPBR@561|Escherichia	1236|Gammaproteobacteria	C	L-2-hydroxyglutarate oxidase LhgO	lhgO	GO:0000166,GO:0003674,GO:0003824,GO:0003973,GO:0005488,GO:0005575,GO:0005622,GO:0005623,GO:0005737,GO:0005886,GO:0008150,GO:0008152,GO:0016020,GO:0016491,GO:0016614,GO:0016899,GO:0034419,GO:0036094,GO:0043167,GO:0043168,GO:0044424,GO:0044464,GO:0048037,GO:0050660,GO:0050662,GO:0055114,GO:0071944,GO:0097159,GO:1901265,GO:1901363	-	ko:K15736	-	-	-	-	ko00000,ko01000	-	-	-	DAO
C5AVF5;(S)-2-hydroxy-acid	272630.MexAM1_META1p0694	5.4e-267	926.4	COG0277@1|root,COG0277@2|Bacteria,1MU6Y@1224|Proteobacteria,2TSG6@28211|Alphaproteobacteria,1JS93@119045|Methylobacteriaceae	28211|Alphaproteobacteria	C	PFAM FAD linked oxidase domain protein	glcD	GO:0003674,GO:0003824,GO:0006066,GO:0006082,GO:0006950,GO:0006974,GO:0008150,GO:0008152,GO:0009056,GO:0009441,GO:0009987,GO:0016054,GO:0016491,GO:0016614,GO:0017144,GO:0019154,GO:0019752,GO:0032787,GO:0033554,GO:0034308,GO:0034310,GO:0042737,GO:0043436,GO:0044237,GO:0044248,GO:0044281,GO:0044282,GO:0046164,GO:0046296,GO:0046395,GO:0050896,GO:0051716,GO:0055114,GO:0071704,GO:0072329,GO:1901575,GO:…	1.1.3.15	ko:K00104	ko00630,ko01100,ko01110,ko01120,ko01130,map00630,map01100,map01110,map01120,map01130	-	R00475	RC00042	ko00000,ko00001,ko01000	-	-	-	FAD-oxidase_C,FAD_binding_4
J0AIG3;(S)-2-hydroxy-acid	85963.jhp_0127	8.6e-136	489.6	COG0247@1|root,COG0247@2|Bacteria,1MWTK@1224|Proteobacteria,42PNX@68525|delta/epsilon subdivisions,2YP29@29547|Epsilonproteobacteria	29547|Epsilonproteobacteria	C	Fe-S oxidoreductase	lldE	-	-	ko:K18928	-	-	-	-	ko00000	-	-	-	CCG
A0A0P1DE25;(S)-2-hydroxy-acid	287.DR97_533	5.5e-232	810.1	COG0579@1|root,COG0579@2|Bacteria,1N0QB@1224|Proteobacteria,1RN24@1236|Gammaproteobacteria	1236|Gammaproteobacteria	S	L-2-hydroxyglutarate oxidase LhgO	-	-	1.1.5.3	ko:K00111	ko00564,ko01110,map00564,map01110	-	R00848	RC00029	ko00000,ko00001,ko01000	-	-	-	DAO,Fer2_BFD
A0A0P1DHU4;(S)-2-hydroxy-acid	287.DR97_2501	4.4e-208	730.3	COG0579@1|root,COG0579@2|Bacteria,1N0QB@1224|Proteobacteria,1RN24@1236|Gammaproteobacteria,1YGT5@136841|Pseudomonas aeruginosa group	1236|Gammaproteobacteria	S	FAD dependent oxidoreductase	-	-	-	ko:K15736	-	-	-	-	ko00000,ko01000	-	-	-	DAO
A0A0U5HR89;(S)-2-hydroxy-acid	522373.Smlt0738	1.9e-248	864.8	COG0277@1|root,COG0277@2|Bacteria,1MU6Y@1224|Proteobacteria,1RQX2@1236|Gammaproteobacteria,1X3SQ@135614|Xanthomonadales	135614|Xanthomonadales	C	FAD FMN-containing dehydrogenases	dld	-	1.1.2.4,1.1.5.12	ko:K00102,ko:K03777	ko00620,ko01120,map00620,map01120	-	R00197,R00704,R11591	RC00044	ko00000,ko00001,ko01000	-	-	-	FAD-oxidase_C,FAD_binding_4
H0SX50;(S)-2-hydroxy-acid	114615.BRADO6123	3.7e-216	757.3	COG0277@1|root,COG0277@2|Bacteria,1MVYV@1224|Proteobacteria,2TRA7@28211|Alphaproteobacteria,3JVXW@41294|Bradyrhizobiaceae	28211|Alphaproteobacteria	C	FAD binding domain	glcE	-	-	ko:K11472	ko00630,ko01100,ko01110,ko01120,ko01130,map00630,map01100,map01110,map01120,map01130	-	R00475	RC00042	ko00000,ko00001	-	-	-	FAD-oxidase_C,FAD_binding_4
R5WIX9;(S)-2-hydroxy-acid	573.JG24_03460	6.5e-240	836.3	COG0579@1|root,COG0579@2|Bacteria,1N0QB@1224|Proteobacteria,1RN24@1236|Gammaproteobacteria	1236|Gammaproteobacteria	S	L-2-hydroxyglutarate oxidase LhgO	lhgO	GO:0000166,GO:0003674,GO:0003824,GO:0003973,GO:0005488,GO:0005575,GO:0005622,GO:0005623,GO:0005737,GO:0005886,GO:0008150,GO:0008152,GO:0016020,GO:0016491,GO:0016614,GO:0016899,GO:0034419,GO:0036094,GO:0043167,GO:0043168,GO:0044424,GO:0044464,GO:0048037,GO:0050660,GO:0050662,GO:0055114,GO:0071944,GO:0097159,GO:1901265,GO:1901363	-	ko:K15736	-	-	-	-	ko00000,ko01000	-	-	-	DAO
A0A090SDX8;(S)-2-hydroxy-acid	675816.VIA_002228	8e-103	380.2	COG0579@1|root,COG0579@2|Bacteria,1N0QB@1224|Proteobacteria,1RN24@1236|Gammaproteobacteria,1XTAP@135623|Vibrionales	135623|Vibrionales	S	Hydroxyglutarate oxidase	-	-	-	ko:K15736	-	-	-	-	ko00000,ko01000	-	-	-	DAO
S0XXZ5;(S)-2-hydroxy-acid	199310.c3208	1.2e-241	842.0	COG0579@1|root,COG0579@2|Bacteria,1N0QB@1224|Proteobacteria,1RN24@1236|Gammaproteobacteria,3XPBR@561|Escherichia	1236|Gammaproteobacteria	C	L-2-hydroxyglutarate oxidase LhgO	lhgO	GO:0000166,GO:0003674,GO:0003824,GO:0003973,GO:0005488,GO:0005575,GO:0005622,GO:0005623,GO:0005737,GO:0005886,GO:0008150,GO:0008152,GO:0016020,GO:0016491,GO:0016614,GO:0016899,GO:0034419,GO:0036094,GO:0043167,GO:0043168,GO:0044424,GO:0044464,GO:0048037,GO:0050660,GO:0050662,GO:0055114,GO:0071944,GO:0097159,GO:1901265,GO:1901363	-	ko:K15736	-	-	-	-	ko00000,ko01000	-	-	-	DAO
E6N7D7;(S)-2-hydroxy-acid	273063.STK_06490	2.1e-98	366.3	COG0277@1|root,arCOG00337@2157|Archaea,2XPUS@28889|Crenarchaeota	28889|Crenarchaeota	C	PFAM FAD linked oxidase domain protein	dld	-	1.1.2.4,1.1.3.15	ko:K00102,ko:K00104	ko00620,ko00630,ko01100,ko01110,ko01120,ko01130,map00620,map00630,map01100,map01110,map01120,map01130	-	R00197,R00475	RC00042,RC00044	ko00000,ko00001,ko01000	-	-	-	FAD-oxidase_C,FAD_binding_4
Q16CG8;(S)-2-hydroxy-acid	375451.RD1_0625	7.4e-280	969.1	COG0277@1|root,COG0277@2|Bacteria,1MU6Y@1224|Proteobacteria,2TSG6@28211|Alphaproteobacteria,2P1QD@2433|Roseobacter	28211|Alphaproteobacteria	C	COG0277 FAD FMN-containing dehydrogenases	glcD	-	1.1.3.15	ko:K00104	ko00630,ko01100,ko01110,ko01120,ko01130,map00630,map01100,map01110,map01120,map01130	-	R00475	RC00042	ko00000,ko00001,ko01000	-	-	-	FAD-oxidase_C,FAD_binding_4
A0A0N1ND03;(S)-2-hydroxy-acid	1120936.KB907215_gene3941	7.1e-140	503.8	COG1304@1|root,COG1304@2|Bacteria,2GJA5@201174|Actinobacteria	201174|Actinobacteria	C	Dehydrogenase	-	-	-	-	-	-	-	-	-	-	-	-	FMN_dh
S5MTE2;(S)-2-hydroxy-acid	1197719.A464_2811	1.7e-243	848.2	COG0579@1|root,COG0579@2|Bacteria,1N0QB@1224|Proteobacteria,1RN24@1236|Gammaproteobacteria,3ZIW5@590|Salmonella	1236|Gammaproteobacteria	S	L-2-hydroxyglutarate oxidase LhgO	lhgO	GO:0000166,GO:0003674,GO:0003824,GO:0003973,GO:0005488,GO:0005575,GO:0005622,GO:0005623,GO:0005737,GO:0005886,GO:0008150,GO:0008152,GO:0016020,GO:0016491,GO:0016614,GO:0016899,GO:0034419,GO:0036094,GO:0043167,GO:0043168,GO:0044424,GO:0044464,GO:0048037,GO:0050660,GO:0050662,GO:0055114,GO:0071944,GO:0097159,GO:1901265,GO:1901363	-	ko:K15736	-	-	-	-	ko00000,ko01000	-	-	-	DAO
D8NYS5;(S)-2-hydroxy-acid	859657.RPSI07_0849	3e-284	983.8	COG0277@1|root,COG0277@2|Bacteria,1MU6Y@1224|Proteobacteria,2VH8M@28216|Betaproteobacteria,1K0Q5@119060|Burkholderiaceae	28216|Betaproteobacteria	C	PFAM FAD linked oxidase domain protein	glcD	-	1.1.2.4,1.1.3.15,1.1.5.12	ko:K00102,ko:K00104,ko:K03777	ko00620,ko00630,ko01100,ko01110,ko01120,ko01130,map00620,map00630,map01100,map01110,map01120,map01130	-	R00197,R00475,R00704,R11591	RC00042,RC00044	ko00000,ko00001,ko01000	-	-	-	FAD-oxidase_C,FAD_binding_4
A0A0F6B5J1;(S)-2-hydroxy-acid	90371.CY43_14585	5.3e-242	843.2	COG0579@1|root,COG0579@2|Bacteria,1N0QB@1224|Proteobacteria,1RN24@1236|Gammaproteobacteria,3ZIW5@590|Salmonella	1236|Gammaproteobacteria	S	L-2-hydroxyglutarate oxidase LhgO	lhgO	GO:0000166,GO:0003674,GO:0003824,GO:0003973,GO:0005488,GO:0005575,GO:0005622,GO:0005623,GO:0005737,GO:0005886,GO:0008150,GO:0008152,GO:0016020,GO:0016491,GO:0016614,GO:0016899,GO:0034419,GO:0036094,GO:0043167,GO:0043168,GO:0044424,GO:0044464,GO:0048037,GO:0050660,GO:0050662,GO:0055114,GO:0071944,GO:0097159,GO:1901265,GO:1901363	-	ko:K15736	-	-	-	-	ko00000,ko01000	-	-	-	DAO
Q6L2S1;(S)-2-hydroxy-acid	263820.PTO0146	1.1e-261	908.7	COG0277@1|root,arCOG00337@2157|Archaea,2XT5C@28890|Euryarchaeota,241N2@183967|Thermoplasmata	183967|Thermoplasmata	C	FAD binding domain	-	-	1.1.3.15	ko:K00104	ko00630,ko01100,ko01110,ko01120,ko01130,map00630,map01100,map01110,map01120,map01130	-	R00475	RC00042	ko00000,ko00001,ko01000	-	-	-	FAD-oxidase_C,FAD_binding_4
A0A0W0YDP5;(S)-2-hydroxy-acid	1408445.JHXP01000001_gene1591	2.6e-205	721.1	COG1304@1|root,COG1304@2|Bacteria,1MUEZ@1224|Proteobacteria,1RPA1@1236|Gammaproteobacteria,1JDHJ@118969|Legionellales	118969|Legionellales	C	FMN-dependent dehydrogenase	-	-	-	-	-	-	-	-	-	-	-	-	FMN_dh
L4V8U9;(S)-2-hydroxy-acid	155864.EDL933_3823	6.9e-242	842.8	COG0579@1|root,COG0579@2|Bacteria,1N0QB@1224|Proteobacteria,1RN24@1236|Gammaproteobacteria,3XPBR@561|Escherichia	1236|Gammaproteobacteria	C	L-2-hydroxyglutarate oxidase LhgO	lhgO	GO:0000166,GO:0003674,GO:0003824,GO:0003973,GO:0005488,GO:0005575,GO:0005622,GO:0005623,GO:0005737,GO:0005886,GO:0008150,GO:0008152,GO:0016020,GO:0016491,GO:0016614,GO:0016899,GO:0034419,GO:0036094,GO:0043167,GO:0043168,GO:0044424,GO:0044464,GO:0048037,GO:0050660,GO:0050662,GO:0055114,GO:0071944,GO:0097159,GO:1901265,GO:1901363	-	ko:K15736	-	-	-	-	ko00000,ko01000	-	-	-	DAO
A0A071C9L2;(S)-2-hydroxy-acid	316407.1800044	1.5e-244	851.7	COG0579@1|root,COG0579@2|Bacteria,1N0QB@1224|Proteobacteria,1RN24@1236|Gammaproteobacteria,3XPBR@561|Escherichia	1236|Gammaproteobacteria	C	L-2-hydroxyglutarate oxidase LhgO	lhgO	GO:0000166,GO:0003674,GO:0003824,GO:0003973,GO:0005488,GO:0005575,GO:0005622,GO:0005623,GO:0005737,GO:0005886,GO:0008150,GO:0008152,GO:0016020,GO:0016491,GO:0016614,GO:0016899,GO:0034419,GO:0036094,GO:0043167,GO:0043168,GO:0044424,GO:0044464,GO:0048037,GO:0050660,GO:0050662,GO:0055114,GO:0071944,GO:0097159,GO:1901265,GO:1901363	-	ko:K15736	-	-	-	-	ko00000,ko01000	-	-	-	DAO
H0RVQ0;(S)-2-hydroxy-acid	114615.BRADO6131	6.6e-284	982.6	COG0277@1|root,COG0277@2|Bacteria,1MU6Y@1224|Proteobacteria,2TSG6@28211|Alphaproteobacteria,3JRIA@41294|Bradyrhizobiaceae	28211|Alphaproteobacteria	C	FAD linked oxidases, C-terminal domain	glcD	-	1.1.3.15	ko:K00104	ko00630,ko01100,ko01110,ko01120,ko01130,map00630,map01100,map01110,map01120,map01130	-	R00475	RC00042	ko00000,ko00001,ko01000	-	-	-	FAD-oxidase_C,FAD_binding_4
H5A0E0;(S)-2-hydroxy-acid	199310.c3208	1.3e-240	838.6	COG0579@1|root,COG0579@2|Bacteria,1N0QB@1224|Proteobacteria,1RN24@1236|Gammaproteobacteria,3XPBR@561|Escherichia	1236|Gammaproteobacteria	C	L-2-hydroxyglutarate oxidase LhgO	lhgO	GO:0000166,GO:0003674,GO:0003824,GO:0003973,GO:0005488,GO:0005575,GO:0005622,GO:0005623,GO:0005737,GO:0005886,GO:0008150,GO:0008152,GO:0016020,GO:0016491,GO:0016614,GO:0016899,GO:0034419,GO:0036094,GO:0043167,GO:0043168,GO:0044424,GO:0044464,GO:0048037,GO:0050660,GO:0050662,GO:0055114,GO:0071944,GO:0097159,GO:1901265,GO:1901363	-	ko:K15736	-	-	-	-	ko00000,ko01000	-	-	-	DAO
A0A090EQ85;(S)-2-hydroxy-acid	1040986.ATYO01000001_gene1517	9.6e-283	978.8	COG0277@1|root,COG0277@2|Bacteria,1MU6Y@1224|Proteobacteria,2TSG6@28211|Alphaproteobacteria,43GWF@69277|Phyllobacteriaceae	28211|Alphaproteobacteria	C	Glycolate oxidase subunit GlcD	glcD	-	1.1.3.15	ko:K00104	ko00630,ko01100,ko01110,ko01120,ko01130,map00630,map01100,map01110,map01120,map01130	-	R00475	RC00042	ko00000,ko00001,ko01000	-	-	-	FAD-oxidase_C,FAD_binding_4
Q1R723;(S)-2-hydroxy-acid	1440052.EAKF1_ch2976	1.3e-287	995.0	COG0277@1|root,COG0277@2|Bacteria,1MU6Y@1224|Proteobacteria,1RQX2@1236|Gammaproteobacteria,3XN6A@561|Escherichia	1236|Gammaproteobacteria	C	Glycolate oxidase subunit	glcD	GO:0003674,GO:0003824,GO:0006066,GO:0006082,GO:0006950,GO:0006974,GO:0008150,GO:0008152,GO:0009056,GO:0009441,GO:0009987,GO:0016054,GO:0016491,GO:0016614,GO:0017144,GO:0019154,GO:0019752,GO:0032787,GO:0033554,GO:0034308,GO:0034310,GO:0042737,GO:0043436,GO:0044237,GO:0044248,GO:0044281,GO:0044282,GO:0046164,GO:0046296,GO:0046395,GO:0050896,GO:0051716,GO:0055114,GO:0071704,GO:0072329,GO:1901575,GO:…	1.1.3.15	ko:K00104	ko00630,ko01100,ko01110,ko01120,ko01130,map00630,map01100,map01110,map01120,map01130	-	R00475	RC00042	ko00000,ko00001,ko01000	-	-	iJN746.PP_3745,iLF82_1304.LF82_0831,iNRG857_1313.NRG857_14750	FAD-oxidase_C,FAD_binding_4
L3Q278;(S)-2-hydroxy-acid	199310.c3208	3.1e-242	844.0	COG0579@1|root,COG0579@2|Bacteria,1N0QB@1224|Proteobacteria,1RN24@1236|Gammaproteobacteria,3XPBR@561|Escherichia	1236|Gammaproteobacteria	C	L-2-hydroxyglutarate oxidase LhgO	lhgO	GO:0000166,GO:0003674,GO:0003824,GO:0003973,GO:0005488,GO:0005575,GO:0005622,GO:0005623,GO:0005737,GO:0005886,GO:0008150,GO:0008152,GO:0016020,GO:0016491,GO:0016614,GO:0016899,GO:0034419,GO:0036094,GO:0043167,GO:0043168,GO:0044424,GO:0044464,GO:0048037,GO:0050660,GO:0050662,GO:0055114,GO:0071944,GO:0097159,GO:1901265,GO:1901363	-	ko:K15736	-	-	-	-	ko00000,ko01000	-	-	-	DAO
F4BMG1;(S)-2-hydroxy-acid	208596.CAR_c17580	9.4e-253	879.0	COG0277@1|root,COG0277@2|Bacteria,1TPBC@1239|Firmicutes,4H9UU@91061|Bacilli,27FA5@186828|Carnobacteriaceae	91061|Bacilli	C	FAD linked oxidases, C-terminal domain	glcD	-	1.1.3.15	ko:K00104	ko00630,ko01100,ko01110,ko01120,ko01130,map00630,map01100,map01110,map01120,map01130	-	R00475	RC00042	ko00000,ko00001,ko01000	-	-	-	FAD-oxidase_C,FAD_binding_4
B6BCS0;(S)-2-hydroxy-acid	439496.RBY4I_2568	4.4e-200	703.7	COG0277@1|root,COG0277@2|Bacteria,1MVYV@1224|Proteobacteria,2TRA7@28211|Alphaproteobacteria	28211|Alphaproteobacteria	C	Glycolate oxidase	glcE	-	-	ko:K11472	ko00630,ko01100,ko01110,ko01120,ko01130,map00630,map01100,map01110,map01120,map01130	-	R00475	RC00042	ko00000,ko00001	-	-	-	FAD-oxidase_C,FAD_binding_4
A0A0S3JEU5;(S)-2-hydroxy-acid	701347.Entcl_0875	4.8e-243	846.7	COG0579@1|root,COG0579@2|Bacteria,1N0QB@1224|Proteobacteria,1RN24@1236|Gammaproteobacteria,3X334@547|Enterobacter	1236|Gammaproteobacteria	C	FAD dependent oxidoreductase	lhgO	GO:0000166,GO:0003674,GO:0003824,GO:0003973,GO:0005488,GO:0005575,GO:0005622,GO:0005623,GO:0005737,GO:0005886,GO:0008150,GO:0008152,GO:0016020,GO:0016491,GO:0016614,GO:0016899,GO:0034419,GO:0036094,GO:0043167,GO:0043168,GO:0044424,GO:0044464,GO:0048037,GO:0050660,GO:0050662,GO:0055114,GO:0071944,GO:0097159,GO:1901265,GO:1901363	-	ko:K15736	-	-	-	-	ko00000,ko01000	-	-	-	DAO
B7PPE8;(S)-2-hydroxy-acid	7460.GB46737-PA	5.1e-47	194.5	COG1304@1|root,KOG0538@2759|Eukaryota,38BCT@33154|Opisthokonta,3BA92@33208|Metazoa,3CU9T@33213|Bilateria,41WH9@6656|Arthropoda,3SJZP@50557|Insecta,46GKV@7399|Hymenoptera	33208|Metazoa	C	FMN-dependent dehydrogenase	HAO1	GO:0000166,GO:0001561,GO:0003674,GO:0003824,GO:0003973,GO:0005102,GO:0005488,GO:0005515,GO:0005575,GO:0005622,GO:0005623,GO:0005737,GO:0005777,GO:0005782,GO:0005829,GO:0006066,GO:0006082,GO:0006605,GO:0006625,GO:0006629,GO:0006631,GO:0006725,GO:0006807,GO:0006810,GO:0006886,GO:0006996,GO:0007031,GO:0008104,GO:0008150,GO:0008152,GO:0008891,GO:0009056,GO:0009062,GO:0009441,GO:0009987,GO:0010181,GO:…	1.1.1.145,1.1.3.15,5.3.3.1	ko:K00070,ko:K11517	ko00140,ko00630,ko01100,ko01110,ko01120,ko01130,ko01200,ko04146,ko04913,ko04925,ko04927,ko04934,map00140,map00630,map01100,map01110,map01120,map01130,map01200,map04146,map04913,map04925,map04927,map04934	M00107,M00110,M00532	R00475,R01837,R02216,R02499,R02840,R03327,R04163,R04678,R04849	RC00042,RC00146	ko00000,ko00001,ko00002,ko01000	-	-	-	FMN_dh
D7Z9V6;(S)-2-hydroxy-acid	199310.c3208	1.4e-242	845.1	COG0579@1|root,COG0579@2|Bacteria,1N0QB@1224|Proteobacteria,1RN24@1236|Gammaproteobacteria,3XPBR@561|Escherichia	1236|Gammaproteobacteria	C	L-2-hydroxyglutarate oxidase LhgO	lhgO	GO:0000166,GO:0003674,GO:0003824,GO:0003973,GO:0005488,GO:0005575,GO:0005622,GO:0005623,GO:0005737,GO:0005886,GO:0008150,GO:0008152,GO:0016020,GO:0016491,GO:0016614,GO:0016899,GO:0034419,GO:0036094,GO:0043167,GO:0043168,GO:0044424,GO:0044464,GO:0048037,GO:0050660,GO:0050662,GO:0055114,GO:0071944,GO:0097159,GO:1901265,GO:1901363	-	ko:K15736	-	-	-	-	ko00000,ko01000	-	-	-	DAO
Q72LD0;(S)-2-hydroxy-acid	262724.TT_C0129	1.4e-256	891.7	COG0277@1|root,COG0277@2|Bacteria,1WIPW@1297|Deinococcus-Thermus	1297|Deinococcus-Thermus	C	PFAM FAD linked oxidase domain protein	-	-	1.1.3.15	ko:K00104	ko00630,ko01100,ko01110,ko01120,ko01130,map00630,map01100,map01110,map01120,map01130	-	R00475	RC00042	ko00000,ko00001,ko01000	-	-	-	FAD-oxidase_C,FAD_binding_4
A0A0Q4AYV4;(S)-2-hydroxy-acid	326424.FRAAL3814	1.1e-199	702.6	COG1304@1|root,COG1304@2|Bacteria,2GJA5@201174|Actinobacteria,4ESKC@85013|Frankiales	201174|Actinobacteria	C	Evidence 2a Function of homologous gene experimentally demonstrated in an other organism	-	-	-	-	-	-	-	-	-	-	-	-	FMN_dh
V6FUS6;(S)-2-hydroxy-acid	198214.SF2687	1.1e-242	845.5	COG0579@1|root,COG0579@2|Bacteria,1N0QB@1224|Proteobacteria,1RN24@1236|Gammaproteobacteria	1236|Gammaproteobacteria	S	L-2-hydroxyglutarate oxidase LhgO	lhgO	GO:0000166,GO:0003674,GO:0003824,GO:0003973,GO:0005488,GO:0005575,GO:0005622,GO:0005623,GO:0005737,GO:0005886,GO:0008150,GO:0008152,GO:0016020,GO:0016491,GO:0016614,GO:0016899,GO:0034419,GO:0036094,GO:0043167,GO:0043168,GO:0044424,GO:0044464,GO:0048037,GO:0050660,GO:0050662,GO:0055114,GO:0071944,GO:0097159,GO:1901265,GO:1901363	-	ko:K15736	-	-	-	-	ko00000,ko01000	-	-	-	DAO
Q31X30;(S)-2-hydroxy-acid	199310.c3208	2.4e-253	880.9	COG0579@1|root,COG0579@2|Bacteria,1N0QB@1224|Proteobacteria,1RN24@1236|Gammaproteobacteria,3XPBR@561|Escherichia	1236|Gammaproteobacteria	C	L-2-hydroxyglutarate oxidase LhgO	lhgO	GO:0000166,GO:0003674,GO:0003824,GO:0003973,GO:0005488,GO:0005575,GO:0005622,GO:0005623,GO:0005737,GO:0005886,GO:0008150,GO:0008152,GO:0016020,GO:0016491,GO:0016614,GO:0016899,GO:0034419,GO:0036094,GO:0043167,GO:0043168,GO:0044424,GO:0044464,GO:0048037,GO:0050660,GO:0050662,GO:0055114,GO:0071944,GO:0097159,GO:1901265,GO:1901363	-	ko:K15736	-	-	-	-	ko00000,ko01000	-	-	-	DAO
A0A077QNR4;(S)-2-hydroxy-acid	82995.CR62_03895	1.2e-184	652.5	COG0579@1|root,COG0579@2|Bacteria,1N0QB@1224|Proteobacteria,1RN24@1236|Gammaproteobacteria,402UQ@613|Serratia	1236|Gammaproteobacteria	S	FAD dependent oxidoreductase	lhgO	GO:0000166,GO:0003674,GO:0003824,GO:0003973,GO:0005488,GO:0005575,GO:0005622,GO:0005623,GO:0005737,GO:0005886,GO:0008150,GO:0008152,GO:0016020,GO:0016491,GO:0016614,GO:0016899,GO:0034419,GO:0036094,GO:0043167,GO:0043168,GO:0044424,GO:0044464,GO:0048037,GO:0050660,GO:0050662,GO:0055114,GO:0071944,GO:0097159,GO:1901265,GO:1901363	1.1.5.3	ko:K00111,ko:K15736	ko00564,ko01110,map00564,map01110	-	R00848	RC00029	ko00000,ko00001,ko01000	-	-	-	DAO
A0A0B5IQH6;(S)-2-hydroxy-acid	500640.CIT292_09990	4.9e-211	740.3	COG0579@1|root,COG0579@2|Bacteria,1N0QB@1224|Proteobacteria,1RN24@1236|Gammaproteobacteria,3WWC7@544|Citrobacter	1236|Gammaproteobacteria	S	L-2-hydroxyglutarate oxidase LhgO	lhgO	GO:0000166,GO:0003674,GO:0003824,GO:0003973,GO:0005488,GO:0005575,GO:0005622,GO:0005623,GO:0005737,GO:0005886,GO:0008150,GO:0008152,GO:0016020,GO:0016491,GO:0016614,GO:0016899,GO:0034419,GO:0036094,GO:0043167,GO:0043168,GO:0044424,GO:0044464,GO:0048037,GO:0050660,GO:0050662,GO:0055114,GO:0071944,GO:0097159,GO:1901265,GO:1901363	-	ko:K15736	-	-	-	-	ko00000,ko01000	-	-	-	DAO
G2ZL37;(S)-2-hydroxy-acid	859657.RPSI07_0849	3.6e-282	976.9	COG0277@1|root,COG0277@2|Bacteria,1MU6Y@1224|Proteobacteria,2VH8M@28216|Betaproteobacteria,1K0Q5@119060|Burkholderiaceae	28216|Betaproteobacteria	C	PFAM FAD linked oxidase domain protein	glcD	-	1.1.2.4,1.1.3.15,1.1.5.12	ko:K00102,ko:K00104,ko:K03777	ko00620,ko00630,ko01100,ko01110,ko01120,ko01130,map00620,map00630,map01100,map01110,map01120,map01130	-	R00197,R00475,R00704,R11591	RC00042,RC00044	ko00000,ko00001,ko01000	-	-	-	FAD-oxidase_C,FAD_binding_4
A0A026RUT4;(S)-2-hydroxy-acid	199310.c3208	6.3e-243	846.3	COG0579@1|root,COG0579@2|Bacteria,1N0QB@1224|Proteobacteria,1RN24@1236|Gammaproteobacteria,3XPBR@561|Escherichia	1236|Gammaproteobacteria	C	L-2-hydroxyglutarate oxidase LhgO	lhgO	GO:0000166,GO:0003674,GO:0003824,GO:0003973,GO:0005488,GO:0005575,GO:0005622,GO:0005623,GO:0005737,GO:0005886,GO:0008150,GO:0008152,GO:0016020,GO:0016491,GO:0016614,GO:0016899,GO:0034419,GO:0036094,GO:0043167,GO:0043168,GO:0044424,GO:0044464,GO:0048037,GO:0050660,GO:0050662,GO:0055114,GO:0071944,GO:0097159,GO:1901265,GO:1901363	-	ko:K15736	-	-	-	-	ko00000,ko01000	-	-	-	DAO
A0A090JQ48;(S)-2-hydroxy-acid	316407.1800044	3.9e-245	853.6	COG0579@1|root,COG0579@2|Bacteria,1N0QB@1224|Proteobacteria,1RN24@1236|Gammaproteobacteria,3XPBR@561|Escherichia	1236|Gammaproteobacteria	C	L-2-hydroxyglutarate oxidase LhgO	lhgO	GO:0000166,GO:0003674,GO:0003824,GO:0003973,GO:0005488,GO:0005575,GO:0005622,GO:0005623,GO:0005737,GO:0005886,GO:0008150,GO:0008152,GO:0016020,GO:0016491,GO:0016614,GO:0016899,GO:0034419,GO:0036094,GO:0043167,GO:0043168,GO:0044424,GO:0044464,GO:0048037,GO:0050660,GO:0050662,GO:0055114,GO:0071944,GO:0097159,GO:1901265,GO:1901363	-	ko:K15736	-	-	-	-	ko00000,ko01000	-	-	-	DAO
A0A0D6IJB7;(S)-2-hydroxy-acid	90371.CY43_14585	5.3e-242	843.2	COG0579@1|root,COG0579@2|Bacteria,1N0QB@1224|Proteobacteria,1RN24@1236|Gammaproteobacteria,3ZIW5@590|Salmonella	1236|Gammaproteobacteria	S	L-2-hydroxyglutarate oxidase LhgO	lhgO	GO:0000166,GO:0003674,GO:0003824,GO:0003973,GO:0005488,GO:0005575,GO:0005622,GO:0005623,GO:0005737,GO:0005886,GO:0008150,GO:0008152,GO:0016020,GO:0016491,GO:0016614,GO:0016899,GO:0034419,GO:0036094,GO:0043167,GO:0043168,GO:0044424,GO:0044464,GO:0048037,GO:0050660,GO:0050662,GO:0055114,GO:0071944,GO:0097159,GO:1901265,GO:1901363	-	ko:K15736	-	-	-	-	ko00000,ko01000	-	-	-	DAO
A0A0H8S315;(S)-2-hydroxy-acid	198214.SF2687	1.7e-243	848.2	COG0579@1|root,COG0579@2|Bacteria,1N0QB@1224|Proteobacteria,1RN24@1236|Gammaproteobacteria	1236|Gammaproteobacteria	S	L-2-hydroxyglutarate oxidase LhgO	lhgO	GO:0000166,GO:0003674,GO:0003824,GO:0003973,GO:0005488,GO:0005575,GO:0005622,GO:0005623,GO:0005737,GO:0005886,GO:0008150,GO:0008152,GO:0016020,GO:0016491,GO:0016614,GO:0016899,GO:0034419,GO:0036094,GO:0043167,GO:0043168,GO:0044424,GO:0044464,GO:0048037,GO:0050660,GO:0050662,GO:0055114,GO:0071944,GO:0097159,GO:1901265,GO:1901363	-	ko:K15736	-	-	-	-	ko00000,ko01000	-	-	-	DAO
J0NY54;(S)-2-hydroxy-acid	85963.jhp_0127	1.1e-135	489.2	COG0247@1|root,COG0247@2|Bacteria,1MWTK@1224|Proteobacteria,42PNX@68525|delta/epsilon subdivisions,2YP29@29547|Epsilonproteobacteria	29547|Epsilonproteobacteria	C	Fe-S oxidoreductase	lldE	-	-	ko:K18928	-	-	-	-	ko00000	-	-	-	CCG
F5SKH3;(S)-2-hydroxy-acid	997346.HMPREF9374_3605	7.2e-264	916.0	COG0277@1|root,COG0277@2|Bacteria,1TPBC@1239|Firmicutes,4H9UU@91061|Bacilli,27BCU@186824|Thermoactinomycetaceae	91061|Bacilli	C	FAD linked oxidases, C-terminal domain	glcD	-	1.1.3.15	ko:K00104	ko00630,ko01100,ko01110,ko01120,ko01130,map00630,map01100,map01110,map01120,map01130	-	R00475	RC00042	ko00000,ko00001,ko01000	-	-	iYO844.BSU28680	FAD-oxidase_C,FAD_binding_4
A0A011MGF2;(S)-2-hydroxy-acid	522306.CAP2UW1_2641	1.4e-156	559.3	COG0579@1|root,COG0579@2|Bacteria,1N0QB@1224|Proteobacteria,2VIKG@28216|Betaproteobacteria,1KQD0@119066|unclassified Betaproteobacteria	28216|Betaproteobacteria	S	FAD dependent oxidoreductase	-	-	1.4.3.3	ko:K00273	ko00260,ko00311,ko00330,ko00472,ko01100,ko01130,ko04146,map00260,map00311,map00330,map00472,map01100,map01130,map04146	-	R00366,R02457,R02894,R02923,R04221,R07400	RC00006,RC00018,RC00135	ko00000,ko00001,ko01000	-	-	-	DAO
M2W7F2;(S)-2-hydroxy-acid	130081.XP_005708266.1	3.8e-218	763.8	COG1304@1|root,KOG0538@2759|Eukaryota	2759|Eukaryota	C	very-long-chain-(S)-2-hydroxy-acid oxidase activity	GOX	GO:0002218,GO:0002253,GO:0002376,GO:0002682,GO:0002684,GO:0003674,GO:0003824,GO:0003973,GO:0005575,GO:0005576,GO:0005622,GO:0005623,GO:0005634,GO:0005737,GO:0005777,GO:0005829,GO:0005840,GO:0005911,GO:0006950,GO:0006952,GO:0007154,GO:0007165,GO:0008150,GO:0008152,GO:0008891,GO:0009058,GO:0009506,GO:0009507,GO:0009532,GO:0009536,GO:0009570,GO:0009605,GO:0009607,GO:0009617,GO:0009719,GO:0009725,GO:…	1.1.3.15	ko:K11517,ko:K13344	ko00630,ko01100,ko01110,ko01120,ko01130,ko01200,ko04146,map00630,map01100,map01110,map01120,map01130,map01200,map04146	M00532	R00475	RC00042	ko00000,ko00001,ko00002,ko01000	3.A.20.1	-	-	FMN_dh
E5AM75;(S)-2-hydroxy-acid	882378.RBRH_01659	2.1e-207	728.0	COG0277@1|root,COG0277@2|Bacteria,1MVYV@1224|Proteobacteria,2VHUQ@28216|Betaproteobacteria,1K1XC@119060|Burkholderiaceae	28216|Betaproteobacteria	C	PFAM FAD linked oxidase domain protein	glcE	-	-	ko:K11472	ko00630,ko01100,ko01110,ko01120,ko01130,map00630,map01100,map01110,map01120,map01130	-	R00475	RC00042	ko00000,ko00001	-	-	-	FAD-oxidase_C,FAD_binding_4
K6Z453;(S)-2-hydroxy-acid	983545.Glaag_2394	2e-192	678.3	COG1304@1|root,COG1304@2|Bacteria,1MUEZ@1224|Proteobacteria,1RPA1@1236|Gammaproteobacteria,465I8@72275|Alteromonadaceae	1236|Gammaproteobacteria	C	FMN-dependent dehydrogenase	-	-	1.1.3.15,1.1.3.46	ko:K00104,ko:K10530,ko:K16422	ko00261,ko00630,ko01055,ko01100,ko01110,ko01120,ko01130,map00261,map00630,map01055,map01100,map01110,map01120,map01130	-	R00475,R06633	RC00042,RC00240	ko00000,ko00001,ko01000	-	-	-	FMN_dh
A0A0U5NX37;(S)-2-hydroxy-acid	1304866.K413DRAFT_3220	1.5e-261	908.3	COG0579@1|root,COG0579@2|Bacteria,1TRDH@1239|Firmicutes,248IK@186801|Clostridia,36DNW@31979|Clostridiaceae	186801|Clostridia	C	FAD dependent oxidoreductase	-	-	1.1.5.3	ko:K00111	ko00564,ko01110,map00564,map01110	-	R00848	RC00029	ko00000,ko00001,ko01000	-	-	-	DAO,Fer2_BFD
T9A731;(S)-2-hydroxy-acid	199310.c3208	6.3e-243	846.3	COG0579@1|root,COG0579@2|Bacteria,1N0QB@1224|Proteobacteria,1RN24@1236|Gammaproteobacteria,3XPBR@561|Escherichia	1236|Gammaproteobacteria	C	L-2-hydroxyglutarate oxidase LhgO	lhgO	GO:0000166,GO:0003674,GO:0003824,GO:0003973,GO:0005488,GO:0005575,GO:0005622,GO:0005623,GO:0005737,GO:0005886,GO:0008150,GO:0008152,GO:0016020,GO:0016491,GO:0016614,GO:0016899,GO:0034419,GO:0036094,GO:0043167,GO:0043168,GO:0044424,GO:0044464,GO:0048037,GO:0050660,GO:0050662,GO:0055114,GO:0071944,GO:0097159,GO:1901265,GO:1901363	-	ko:K15736	-	-	-	-	ko00000,ko01000	-	-	-	DAO
M7MTF7;(S)-2-hydroxy-acid	1276920.ADIAG_02236	0.0	1099.7	COG0277@1|root,COG0277@2|Bacteria,2GIS6@201174|Actinobacteria,1W8RD@1268|Micrococcaceae	201174|Actinobacteria	C	FAD linked oxidases, C-terminal domain	eapA	-	2.5.1.26	ko:K00803	ko00565,ko01100,ko04146,map00565,map01100,map04146	-	R04311	RC00020,RC02886	ko00000,ko00001,ko01000	-	-	-	FAD-oxidase_C,FAD_binding_4
V8MHS4;(S)-2-hydroxy-acid	220341.16503873	1.7e-240	838.2	COG0579@1|root,COG0579@2|Bacteria,1N0QB@1224|Proteobacteria,1RN24@1236|Gammaproteobacteria,3ZIW5@590|Salmonella	1236|Gammaproteobacteria	S	L-2-hydroxyglutarate oxidase LhgO	lhgO	GO:0000166,GO:0003674,GO:0003824,GO:0003973,GO:0005488,GO:0005575,GO:0005622,GO:0005623,GO:0005737,GO:0005886,GO:0008150,GO:0008152,GO:0016020,GO:0016491,GO:0016614,GO:0016899,GO:0034419,GO:0036094,GO:0043167,GO:0043168,GO:0044424,GO:0044464,GO:0048037,GO:0050660,GO:0050662,GO:0055114,GO:0071944,GO:0097159,GO:1901265,GO:1901363	-	ko:K15736	-	-	-	-	ko00000,ko01000	-	-	-	DAO
E0DQ45;(S)-2-hydroxy-acid	224914.BMEII1064	1.9e-286	991.1	COG0277@1|root,COG0277@2|Bacteria,1MU6Y@1224|Proteobacteria,2TSG6@28211|Alphaproteobacteria,1J1N1@118882|Brucellaceae	28211|Alphaproteobacteria	C	FAD linked oxidases, C-terminal domain	glcD	-	1.1.3.15	ko:K00104	ko00630,ko01100,ko01110,ko01120,ko01130,map00630,map01100,map01110,map01120,map01130	-	R00475	RC00042	ko00000,ko00001,ko01000	-	-	-	FAD-oxidase_C,FAD_binding_4
G0ERK7;(S)-2-hydroxy-acid	381666.H16_A1307	1.6e-266	924.9	COG0277@1|root,COG0277@2|Bacteria,1MU6Y@1224|Proteobacteria,2VH5A@28216|Betaproteobacteria,1K0RZ@119060|Burkholderiaceae	28216|Betaproteobacteria	C	PFAM FAD linked oxidase domain protein	glcD2	-	1.1.2.4	ko:K00102	ko00620,map00620	-	R00197	RC00044	ko00000,ko00001,ko01000	-	-	-	FAD-oxidase_C,FAD_binding_4
X7YWP4;(S)-2-hydroxy-acid	557599.MKAN_19595	3.1e-220	770.8	COG1304@1|root,COG1304@2|Bacteria,2GJA5@201174|Actinobacteria,233AN@1762|Mycobacteriaceae	201174|Actinobacteria	C	Dehydrogenase	lldD1	GO:0005575,GO:0005623,GO:0005886,GO:0016020,GO:0044464,GO:0071944	1.1.2.3,1.1.3.15	ko:K00101,ko:K00104	ko00620,ko00630,ko01100,ko01110,ko01120,ko01130,map00620,map00630,map01100,map01110,map01120,map01130	-	R00196,R00475	RC00042,RC00044	ko00000,ko00001,ko01000	-	-	iNJ661.Rv0694	FMN_dh
F9VPD1;(S)-2-hydroxy-acid	273063.STK_22960	2.9e-187	661.0	COG0277@1|root,arCOG00344@2157|Archaea,2XS7M@28889|Crenarchaeota	28889|Crenarchaeota	C	FAD binding domain	glcE	-	-	ko:K11472	ko00630,ko01100,ko01110,ko01120,ko01130,map00630,map01100,map01110,map01120,map01130	-	R00475	RC00042	ko00000,ko00001	-	-	-	FAD-oxidase_C,FAD_binding_4
A0A011PT91;(S)-2-hydroxy-acid	1454004.AW11_01282	1.5e-187	662.1	COG0579@1|root,COG0579@2|Bacteria,1N0QB@1224|Proteobacteria,2VIKG@28216|Betaproteobacteria,1KQD0@119066|unclassified Betaproteobacteria	28216|Betaproteobacteria	S	FAD dependent oxidoreductase	-	-	1.4.3.3	ko:K00273	ko00260,ko00311,ko00330,ko00472,ko01100,ko01130,ko04146,map00260,map00311,map00330,map00472,map01100,map01130,map04146	-	R00366,R02457,R02894,R02923,R04221,R07400	RC00006,RC00018,RC00135	ko00000,ko00001,ko01000	-	-	-	DAO
D4YN11;(S)-2-hydroxy-acid	585530.HMPREF0183_1320	3.2e-152	544.3	COG0247@1|root,COG0247@2|Bacteria,2GIVX@201174|Actinobacteria,4F884@85019|Brevibacteriaceae	201174|Actinobacteria	C	Cysteine-rich domain	lutA	-	-	ko:K18928	-	-	-	-	ko00000	-	-	-	CCG
B5F313;(S)-2-hydroxy-acid	90371.CY43_14585	6.9e-242	842.8	COG0579@1|root,COG0579@2|Bacteria,1N0QB@1224|Proteobacteria,1RN24@1236|Gammaproteobacteria,3ZIW5@590|Salmonella	1236|Gammaproteobacteria	S	L-2-hydroxyglutarate oxidase LhgO	lhgO	GO:0000166,GO:0003674,GO:0003824,GO:0003973,GO:0005488,GO:0005575,GO:0005622,GO:0005623,GO:0005737,GO:0005886,GO:0008150,GO:0008152,GO:0016020,GO:0016491,GO:0016614,GO:0016899,GO:0034419,GO:0036094,GO:0043167,GO:0043168,GO:0044424,GO:0044464,GO:0048037,GO:0050660,GO:0050662,GO:0055114,GO:0071944,GO:0097159,GO:1901265,GO:1901363	-	ko:K15736	-	-	-	-	ko00000,ko01000	-	-	-	DAO
A0A0H6A8V9;(S)-2-hydroxy-acid	345073.VC395_A0140	5.1e-192	676.8	COG0579@1|root,COG0579@2|Bacteria,1N0QB@1224|Proteobacteria,1RN24@1236|Gammaproteobacteria,1XTAP@135623|Vibrionales	135623|Vibrionales	S	Hydroxyglutarate oxidase	-	-	-	ko:K15736	-	-	-	-	ko00000,ko01000	-	-	-	DAO
A0A074HRI2;(S)-2-hydroxy-acid	199310.c3208	2.6e-241	840.9	COG0579@1|root,COG0579@2|Bacteria,1N0QB@1224|Proteobacteria,1RN24@1236|Gammaproteobacteria,3XPBR@561|Escherichia	1236|Gammaproteobacteria	C	L-2-hydroxyglutarate oxidase LhgO	lhgO	GO:0000166,GO:0003674,GO:0003824,GO:0003973,GO:0005488,GO:0005575,GO:0005622,GO:0005623,GO:0005737,GO:0005886,GO:0008150,GO:0008152,GO:0016020,GO:0016491,GO:0016614,GO:0016899,GO:0034419,GO:0036094,GO:0043167,GO:0043168,GO:0044424,GO:0044464,GO:0048037,GO:0050660,GO:0050662,GO:0055114,GO:0071944,GO:0097159,GO:1901265,GO:1901363	-	ko:K15736	-	-	-	-	ko00000,ko01000	-	-	-	DAO
A0A0H7Y229;(S)-2-hydroxy-acid	198214.SF2687	1.9e-169	601.7	COG0579@1|root,COG0579@2|Bacteria,1N0QB@1224|Proteobacteria,1RN24@1236|Gammaproteobacteria	1236|Gammaproteobacteria	S	L-2-hydroxyglutarate oxidase LhgO	lhgO	GO:0000166,GO:0003674,GO:0003824,GO:0003973,GO:0005488,GO:0005575,GO:0005622,GO:0005623,GO:0005737,GO:0005886,GO:0008150,GO:0008152,GO:0016020,GO:0016491,GO:0016614,GO:0016899,GO:0034419,GO:0036094,GO:0043167,GO:0043168,GO:0044424,GO:0044464,GO:0048037,GO:0050660,GO:0050662,GO:0055114,GO:0071944,GO:0097159,GO:1901265,GO:1901363	-	ko:K15736	-	-	-	-	ko00000,ko01000	-	-	-	DAO
C1A4Y0;(S)-2-hydroxy-acid	379066.GAU_0248	1.1e-200	705.7	COG1304@1|root,COG1304@2|Bacteria,1ZUNQ@142182|Gemmatimonadetes	142182|Gemmatimonadetes	C	FMN-dependent dehydrogenase	-	-	1.1.3.46	ko:K16422	ko00261,ko01055,ko01130,map00261,map01055,map01130	-	R06633	RC00240	ko00000,ko00001,ko01000	-	-	-	FMN_dh
Z5E1U1;(S)-2-hydroxy-acid	573.JG24_03460	1.5e-241	841.6	COG0579@1|root,COG0579@2|Bacteria,1N0QB@1224|Proteobacteria,1RN24@1236|Gammaproteobacteria	1236|Gammaproteobacteria	S	L-2-hydroxyglutarate oxidase LhgO	lhgO	GO:0000166,GO:0003674,GO:0003824,GO:0003973,GO:0005488,GO:0005575,GO:0005622,GO:0005623,GO:0005737,GO:0005886,GO:0008150,GO:0008152,GO:0016020,GO:0016491,GO:0016614,GO:0016899,GO:0034419,GO:0036094,GO:0043167,GO:0043168,GO:0044424,GO:0044464,GO:0048037,GO:0050660,GO:0050662,GO:0055114,GO:0071944,GO:0097159,GO:1901265,GO:1901363	-	ko:K15736	-	-	-	-	ko00000,ko01000	-	-	-	DAO
A0A0F0KUX6;(S)-2-hydroxy-acid	710685.MycrhN_2038	4.7e-120	438.0	COG0579@1|root,COG0579@2|Bacteria,2GKFB@201174|Actinobacteria,236H0@1762|Mycobacteriaceae	201174|Actinobacteria	S	FAD dependent oxidoreductase	-	-	1.1.5.3	ko:K00111	ko00564,ko01110,map00564,map01110	-	R00848	RC00029	ko00000,ko00001,ko01000	-	-	-	DAO,Fer2_BFD
A5CXA9;(S)-2-hydroxy-acid	412965.COSY_0294	9.5e-272	942.2	COG0277@1|root,COG0277@2|Bacteria,1MU6Y@1224|Proteobacteria,1RQX2@1236|Gammaproteobacteria,1J4C9@118884|unclassified Gammaproteobacteria	1236|Gammaproteobacteria	C	Glycolate oxidase subunit	glcD	GO:0003674,GO:0003824,GO:0006066,GO:0006082,GO:0006950,GO:0006974,GO:0008150,GO:0008152,GO:0009056,GO:0009441,GO:0009987,GO:0016054,GO:0016491,GO:0016614,GO:0017144,GO:0019154,GO:0019752,GO:0032787,GO:0033554,GO:0034308,GO:0034310,GO:0042737,GO:0043436,GO:0044237,GO:0044248,GO:0044281,GO:0044282,GO:0046164,GO:0046296,GO:0046395,GO:0050896,GO:0051716,GO:0055114,GO:0071704,GO:0072329,GO:1901575,GO:…	1.1.3.15	ko:K00104	ko00630,ko01100,ko01110,ko01120,ko01130,map00630,map01100,map01110,map01120,map01130	-	R00475	RC00042	ko00000,ko00001,ko01000	-	-	iJN746.PP_3745,iLF82_1304.LF82_0831,iNRG857_1313.NRG857_14750	FAD-oxidase_C,FAD_binding_4
M9FCR2;(S)-2-hydroxy-acid	316407.1800044	6.9e-242	842.8	COG0579@1|root,COG0579@2|Bacteria,1N0QB@1224|Proteobacteria,1RN24@1236|Gammaproteobacteria,3XPBR@561|Escherichia	1236|Gammaproteobacteria	C	L-2-hydroxyglutarate oxidase LhgO	lhgO	GO:0000166,GO:0003674,GO:0003824,GO:0003973,GO:0005488,GO:0005575,GO:0005622,GO:0005623,GO:0005737,GO:0005886,GO:0008150,GO:0008152,GO:0016020,GO:0016491,GO:0016614,GO:0016899,GO:0034419,GO:0036094,GO:0043167,GO:0043168,GO:0044424,GO:0044464,GO:0048037,GO:0050660,GO:0050662,GO:0055114,GO:0071944,GO:0097159,GO:1901265,GO:1901363	-	ko:K15736	-	-	-	-	ko00000,ko01000	-	-	-	DAO
A0A0B2PSV8;(S)-2-hydroxy-acid	3847.GLYMA08G10276.1	9.4e-78	296.6	COG1304@1|root,KOG0538@2759|Eukaryota,37QEA@33090|Viridiplantae,3GADE@35493|Streptophyta,4JKRC@91835|fabids	35493|Streptophyta	C	Peroxisomal (S)-2-hydroxy-acid oxidase	-	GO:0003674,GO:0003824,GO:0003973,GO:0005575,GO:0005576,GO:0005622,GO:0005623,GO:0005634,GO:0005737,GO:0005777,GO:0005829,GO:0005840,GO:0005911,GO:0006950,GO:0006952,GO:0008150,GO:0008152,GO:0008891,GO:0009058,GO:0009506,GO:0009507,GO:0009532,GO:0009536,GO:0009570,GO:0009605,GO:0009607,GO:0009617,GO:0009719,GO:0009725,GO:0009735,GO:0009853,GO:0009987,GO:0010033,GO:0010109,GO:0016020,GO:0016032,GO:…	1.1.3.15	ko:K11517	ko00630,ko01100,ko01110,ko01120,ko01130,ko01200,ko04146,map00630,map01100,map01110,map01120,map01130,map01200,map04146	M00532	R00475	RC00042	ko00000,ko00001,ko00002,ko01000	-	-	-	FMN_dh
G8AJW6;(S)-2-hydroxy-acid	1121033.AUCF01000008_gene5740	1.1e-138	500.0	COG0277@1|root,COG0277@2|Bacteria,1MVYV@1224|Proteobacteria,2TRA7@28211|Alphaproteobacteria,2JPFB@204441|Rhodospirillales	204441|Rhodospirillales	C	FAD binding domain	glcE	-	-	ko:K11472	ko00630,ko01100,ko01110,ko01120,ko01130,map00630,map01100,map01110,map01120,map01130	-	R00475	RC00042	ko00000,ko00001	-	-	-	FAD-oxidase_C,FAD_binding_4
A0A0K1UXB6;(S)-2-hydroxy-acid	220341.16503873	2e-241	841.3	COG0579@1|root,COG0579@2|Bacteria,1N0QB@1224|Proteobacteria,1RN24@1236|Gammaproteobacteria,3ZIW5@590|Salmonella	1236|Gammaproteobacteria	S	L-2-hydroxyglutarate oxidase LhgO	lhgO	GO:0000166,GO:0003674,GO:0003824,GO:0003973,GO:0005488,GO:0005575,GO:0005622,GO:0005623,GO:0005737,GO:0005886,GO:0008150,GO:0008152,GO:0016020,GO:0016491,GO:0016614,GO:0016899,GO:0034419,GO:0036094,GO:0043167,GO:0043168,GO:0044424,GO:0044464,GO:0048037,GO:0050660,GO:0050662,GO:0055114,GO:0071944,GO:0097159,GO:1901265,GO:1901363	-	ko:K15736	-	-	-	-	ko00000,ko01000	-	-	-	DAO
A0A0W0TJM4;(S)-2-hydroxy-acid	497965.Cyan7822_1559	2.9e-123	448.7	COG0579@1|root,COG0579@2|Bacteria,1G0XV@1117|Cyanobacteria,3KGD3@43988|Cyanothece	1117|Cyanobacteria	S	PFAM FAD dependent oxidoreductase	-	-	-	ko:K15736	-	-	-	-	ko00000,ko01000	-	-	-	DAO
A0A074HNT0;(S)-2-hydroxy-acid	316407.1800044	3.9e-245	853.6	COG0579@1|root,COG0579@2|Bacteria,1N0QB@1224|Proteobacteria,1RN24@1236|Gammaproteobacteria,3XPBR@561|Escherichia	1236|Gammaproteobacteria	C	L-2-hydroxyglutarate oxidase LhgO	lhgO	GO:0000166,GO:0003674,GO:0003824,GO:0003973,GO:0005488,GO:0005575,GO:0005622,GO:0005623,GO:0005737,GO:0005886,GO:0008150,GO:0008152,GO:0016020,GO:0016491,GO:0016614,GO:0016899,GO:0034419,GO:0036094,GO:0043167,GO:0043168,GO:0044424,GO:0044464,GO:0048037,GO:0050660,GO:0050662,GO:0055114,GO:0071944,GO:0097159,GO:1901265,GO:1901363	-	ko:K15736	-	-	-	-	ko00000,ko01000	-	-	-	DAO
V2NJD0;(S)-2-hydroxy-acid	220341.16503873	1.2e-241	842.0	COG0579@1|root,COG0579@2|Bacteria,1N0QB@1224|Proteobacteria,1RN24@1236|Gammaproteobacteria,3ZIW5@590|Salmonella	1236|Gammaproteobacteria	S	L-2-hydroxyglutarate oxidase LhgO	lhgO	GO:0000166,GO:0003674,GO:0003824,GO:0003973,GO:0005488,GO:0005575,GO:0005622,GO:0005623,GO:0005737,GO:0005886,GO:0008150,GO:0008152,GO:0016020,GO:0016491,GO:0016614,GO:0016899,GO:0034419,GO:0036094,GO:0043167,GO:0043168,GO:0044424,GO:0044464,GO:0048037,GO:0050660,GO:0050662,GO:0055114,GO:0071944,GO:0097159,GO:1901265,GO:1901363	-	ko:K15736	-	-	-	-	ko00000,ko01000	-	-	-	DAO
V0TZ73;(S)-2-hydroxy-acid	155864.EDL933_3823	6.9e-242	842.8	COG0579@1|root,COG0579@2|Bacteria,1N0QB@1224|Proteobacteria,1RN24@1236|Gammaproteobacteria,3XPBR@561|Escherichia	1236|Gammaproteobacteria	C	L-2-hydroxyglutarate oxidase LhgO	lhgO	GO:0000166,GO:0003674,GO:0003824,GO:0003973,GO:0005488,GO:0005575,GO:0005622,GO:0005623,GO:0005737,GO:0005886,GO:0008150,GO:0008152,GO:0016020,GO:0016491,GO:0016614,GO:0016899,GO:0034419,GO:0036094,GO:0043167,GO:0043168,GO:0044424,GO:0044464,GO:0048037,GO:0050660,GO:0050662,GO:0055114,GO:0071944,GO:0097159,GO:1901265,GO:1901363	-	ko:K15736	-	-	-	-	ko00000,ko01000	-	-	-	DAO
G2IPH4;(S)-2-hydroxy-acid	627192.SLG_34800	1.1e-206	725.7	COG0277@1|root,COG0277@2|Bacteria,1MVYV@1224|Proteobacteria,2TRA7@28211|Alphaproteobacteria,2K3CR@204457|Sphingomonadales	204457|Sphingomonadales	C	FAD binding domain	-	-	-	ko:K11472	ko00630,ko01100,ko01110,ko01120,ko01130,map00630,map01100,map01110,map01120,map01130	-	R00475	RC00042	ko00000,ko00001	-	-	-	FAD_binding_4
A0A025GJT8;(S)-2-hydroxy-acid	199310.c3208	1.3e-240	838.6	COG0579@1|root,COG0579@2|Bacteria,1N0QB@1224|Proteobacteria,1RN24@1236|Gammaproteobacteria,3XPBR@561|Escherichia	1236|Gammaproteobacteria	C	L-2-hydroxyglutarate oxidase LhgO	lhgO	GO:0000166,GO:0003674,GO:0003824,GO:0003973,GO:0005488,GO:0005575,GO:0005622,GO:0005623,GO:0005737,GO:0005886,GO:0008150,GO:0008152,GO:0016020,GO:0016491,GO:0016614,GO:0016899,GO:0034419,GO:0036094,GO:0043167,GO:0043168,GO:0044424,GO:0044464,GO:0048037,GO:0050660,GO:0050662,GO:0055114,GO:0071944,GO:0097159,GO:1901265,GO:1901363	-	ko:K15736	-	-	-	-	ko00000,ko01000	-	-	-	DAO
J0I449;(S)-2-hydroxy-acid	85963.jhp_0127	1.1e-135	489.2	COG0247@1|root,COG0247@2|Bacteria,1MWTK@1224|Proteobacteria,42PNX@68525|delta/epsilon subdivisions,2YP29@29547|Epsilonproteobacteria	29547|Epsilonproteobacteria	C	Fe-S oxidoreductase	lldE	-	-	ko:K18928	-	-	-	-	ko00000	-	-	-	CCG
A0A087D1R1;(S)-2-hydroxy-acid	78346.BRUM_1244	3.3e-205	720.7	COG1304@1|root,COG1304@2|Bacteria,2GJA5@201174|Actinobacteria,4D17R@85004|Bifidobacteriales	201174|Actinobacteria	C	FMN-dependent dehydrogenase	-	-	1.1.3.46	ko:K16422	ko00261,ko01055,ko01130,map00261,map01055,map01130	-	R06633	RC00240	ko00000,ko00001,ko01000	-	-	-	FMN_dh
A0A064DQU7;(S)-2-hydroxy-acid	469595.CSAG_02495	1.9e-239	834.7	COG0579@1|root,COG0579@2|Bacteria,1N0QB@1224|Proteobacteria,1RN24@1236|Gammaproteobacteria,3WWC7@544|Citrobacter	1236|Gammaproteobacteria	S	L-2-hydroxyglutarate oxidase LhgO	lhgO	GO:0000166,GO:0003674,GO:0003824,GO:0003973,GO:0005488,GO:0005575,GO:0005622,GO:0005623,GO:0005737,GO:0005886,GO:0008150,GO:0008152,GO:0016020,GO:0016491,GO:0016614,GO:0016899,GO:0034419,GO:0036094,GO:0043167,GO:0043168,GO:0044424,GO:0044464,GO:0048037,GO:0050660,GO:0050662,GO:0055114,GO:0071944,GO:0097159,GO:1901265,GO:1901363	-	ko:K15736	-	-	-	-	ko00000,ko01000	-	-	-	DAO
A0A0K4BF87;(S)-2-hydroxy-acid	155864.EDL933_3823	1.2e-241	842.0	COG0579@1|root,COG0579@2|Bacteria,1N0QB@1224|Proteobacteria,1RN24@1236|Gammaproteobacteria,3XPBR@561|Escherichia	1236|Gammaproteobacteria	C	L-2-hydroxyglutarate oxidase LhgO	lhgO	GO:0000166,GO:0003674,GO:0003824,GO:0003973,GO:0005488,GO:0005575,GO:0005622,GO:0005623,GO:0005737,GO:0005886,GO:0008150,GO:0008152,GO:0016020,GO:0016491,GO:0016614,GO:0016899,GO:0034419,GO:0036094,GO:0043167,GO:0043168,GO:0044424,GO:0044464,GO:0048037,GO:0050660,GO:0050662,GO:0055114,GO:0071944,GO:0097159,GO:1901265,GO:1901363	-	ko:K15736	-	-	-	-	ko00000,ko01000	-	-	-	DAO
A0A0K4SDM2;(S)-2-hydroxy-acid	1440052.EAKF1_ch3337c	1.3e-243	848.6	COG0579@1|root,COG0579@2|Bacteria,1N0QB@1224|Proteobacteria,1RN24@1236|Gammaproteobacteria,3XPBR@561|Escherichia	1236|Gammaproteobacteria	C	L-2-hydroxyglutarate oxidase LhgO	lhgO	GO:0000166,GO:0003674,GO:0003824,GO:0003973,GO:0005488,GO:0005575,GO:0005622,GO:0005623,GO:0005737,GO:0005886,GO:0008150,GO:0008152,GO:0016020,GO:0016491,GO:0016614,GO:0016899,GO:0034419,GO:0036094,GO:0043167,GO:0043168,GO:0044424,GO:0044464,GO:0048037,GO:0050660,GO:0050662,GO:0055114,GO:0071944,GO:0097159,GO:1901265,GO:1901363	-	ko:K15736	-	-	-	-	ko00000,ko01000	-	-	-	DAO
J0BT75;(S)-2-hydroxy-acid	85962.C694_00685	1.6e-134	485.3	COG0247@1|root,COG0247@2|Bacteria,1MWTK@1224|Proteobacteria,42PNX@68525|delta/epsilon subdivisions,2YP29@29547|Epsilonproteobacteria	29547|Epsilonproteobacteria	C	Fe-S oxidoreductase	lldE	-	-	ko:K18928	-	-	-	-	ko00000	-	-	-	CCG
A0A097R648;(S)-2-hydroxy-acid	1453496.AT03_18555	4.8e-243	846.7	COG0579@1|root,COG0579@2|Bacteria,1N0QB@1224|Proteobacteria,1RN24@1236|Gammaproteobacteria	1236|Gammaproteobacteria	S	L-2-hydroxyglutarate oxidase LhgO	lhgO	GO:0000166,GO:0003674,GO:0003824,GO:0003973,GO:0005488,GO:0005575,GO:0005622,GO:0005623,GO:0005737,GO:0005886,GO:0008150,GO:0008152,GO:0016020,GO:0016491,GO:0016614,GO:0016899,GO:0034419,GO:0036094,GO:0043167,GO:0043168,GO:0044424,GO:0044464,GO:0048037,GO:0050660,GO:0050662,GO:0055114,GO:0071944,GO:0097159,GO:1901265,GO:1901363	-	ko:K15736	-	-	-	-	ko00000,ko01000	-	-	-	DAO
V1J691;(S)-2-hydroxy-acid	220341.16503873	5.9e-241	839.7	COG0579@1|root,COG0579@2|Bacteria,1N0QB@1224|Proteobacteria,1RN24@1236|Gammaproteobacteria,3ZIW5@590|Salmonella	1236|Gammaproteobacteria	S	L-2-hydroxyglutarate oxidase LhgO	lhgO	GO:0000166,GO:0003674,GO:0003824,GO:0003973,GO:0005488,GO:0005575,GO:0005622,GO:0005623,GO:0005737,GO:0005886,GO:0008150,GO:0008152,GO:0016020,GO:0016491,GO:0016614,GO:0016899,GO:0034419,GO:0036094,GO:0043167,GO:0043168,GO:0044424,GO:0044464,GO:0048037,GO:0050660,GO:0050662,GO:0055114,GO:0071944,GO:0097159,GO:1901265,GO:1901363	-	ko:K15736	-	-	-	-	ko00000,ko01000	-	-	-	DAO
A0A0S4LY82;(S)-2-hydroxy-acid	1003195.SCAT_3394	6e-118	431.0	COG0579@1|root,COG0579@2|Bacteria,2GKFB@201174|Actinobacteria	201174|Actinobacteria	S	FAD dependent oxidoreductase	lhgO	-	-	ko:K15736	-	-	-	-	ko00000,ko01000	-	-	-	DAO
A0A0C7K920;(S)-2-hydroxy-acid	573.JG24_03460	6.1e-238	829.7	COG0579@1|root,COG0579@2|Bacteria,1N0QB@1224|Proteobacteria,1RN24@1236|Gammaproteobacteria	1236|Gammaproteobacteria	S	L-2-hydroxyglutarate oxidase LhgO	lhgO	GO:0000166,GO:0003674,GO:0003824,GO:0003973,GO:0005488,GO:0005575,GO:0005622,GO:0005623,GO:0005737,GO:0005886,GO:0008150,GO:0008152,GO:0016020,GO:0016491,GO:0016614,GO:0016899,GO:0034419,GO:0036094,GO:0043167,GO:0043168,GO:0044424,GO:0044464,GO:0048037,GO:0050660,GO:0050662,GO:0055114,GO:0071944,GO:0097159,GO:1901265,GO:1901363	-	ko:K15736	-	-	-	-	ko00000,ko01000	-	-	-	DAO
C3SYH2;(S)-2-hydroxy-acid	199310.c3208	3.5e-252	877.1	COG0579@1|root,COG0579@2|Bacteria,1N0QB@1224|Proteobacteria,1RN24@1236|Gammaproteobacteria,3XPBR@561|Escherichia	1236|Gammaproteobacteria	C	L-2-hydroxyglutarate oxidase LhgO	lhgO	GO:0000166,GO:0003674,GO:0003824,GO:0003973,GO:0005488,GO:0005575,GO:0005622,GO:0005623,GO:0005737,GO:0005886,GO:0008150,GO:0008152,GO:0016020,GO:0016491,GO:0016614,GO:0016899,GO:0034419,GO:0036094,GO:0043167,GO:0043168,GO:0044424,GO:0044464,GO:0048037,GO:0050660,GO:0050662,GO:0055114,GO:0071944,GO:0097159,GO:1901265,GO:1901363	-	ko:K15736	-	-	-	-	ko00000,ko01000	-	-	-	DAO
A0A0M7QVU6;(S)-2-hydroxy-acid	1449347.JQLN01000004_gene6512	3.4e-120	438.0	COG0332@1|root,COG0332@2|Bacteria,2I35E@201174|Actinobacteria	201174|Actinobacteria	I	Catalyzes the condensation reaction of fatty acid synthesis by the addition to an acyl acceptor of two carbons from malonyl-ACP. Catalyzes the first condensation reaction which initiates fatty acid synthesis and may therefore play a role in governing the total rate of fatty acid production. Possesses both acetoacetyl-ACP synthase and acetyl transacylase activities. Its substrate specificity deter…	-	-	-	-	-	-	-	-	-	-	-	-	-
B6B2K7;(S)-2-hydroxy-acid	314270.RB2083_2809	4.5e-277	959.9	COG0277@1|root,COG0277@2|Bacteria,1MU6Y@1224|Proteobacteria,2TSG6@28211|Alphaproteobacteria,3ZGPM@58840|unclassified Rhodobacteraceae	28211|Alphaproteobacteria	C	Glycolate oxidase subunit GlcD	glcD	-	1.1.3.15	ko:K00104	ko00630,ko01100,ko01110,ko01120,ko01130,map00630,map01100,map01110,map01120,map01130	-	R00475	RC00042	ko00000,ko00001,ko01000	-	-	-	FAD-oxidase_C,FAD_binding_4
A0A0D8BAE7;(S)-2-hydroxy-acid	710111.FraQA3DRAFT_6076	1e-252	879.0	COG0277@1|root,COG0277@2|Bacteria,2GJ2T@201174|Actinobacteria,4ERQV@85013|Frankiales	201174|Actinobacteria	C	PFAM FAD linked oxidase domain protein	glcD	-	1.1.2.4,1.1.3.15	ko:K00102,ko:K00104	ko00620,ko00630,ko01100,ko01110,ko01120,ko01130,map00620,map00630,map01100,map01110,map01120,map01130	-	R00197,R00475	RC00042,RC00044	ko00000,ko00001,ko01000	-	-	-	FAD-oxidase_C,FAD_binding_4
A0A0S4HN01;(S)-2-hydroxy-acid	1419583.V466_23435	3.1e-185	654.4	COG0579@1|root,COG0579@2|Bacteria,1N0QB@1224|Proteobacteria,1RN24@1236|Gammaproteobacteria,1YQZD@136843|Pseudomonas fluorescens group	1236|Gammaproteobacteria	S	FAD dependent oxidoreductase	lhgO	-	-	ko:K15736	-	-	-	-	ko00000,ko01000	-	-	-	DAO
A2QBA3;(S)-2-hydroxy-acid	5061.CADANGAP00001393	5.8e-216	756.5	COG1304@1|root,KOG0538@2759|Eukaryota,38BCT@33154|Opisthokonta,3NYZQ@4751|Fungi,3QMUP@4890|Ascomycota,20FGS@147545|Eurotiomycetes,3SAIW@5042|Eurotiales	4751|Fungi	C	FMN-dependent dehydrogenase	-	-	1.1.3.15	ko:K11517	ko00630,ko01100,ko01110,ko01120,ko01130,ko01200,ko04146,map00630,map01100,map01110,map01120,map01130,map01200,map04146	M00532	R00475	RC00042	ko00000,ko00001,ko00002,ko01000	-	-	-	FMN_dh
E8Y911;(S)-2-hydroxy-acid	481805.EcolC_1046	4.1e-242	843.6	COG0579@1|root,COG0579@2|Bacteria,1N0QB@1224|Proteobacteria,1RN24@1236|Gammaproteobacteria,3XPBR@561|Escherichia	1236|Gammaproteobacteria	C	L-2-hydroxyglutarate oxidase LhgO	lhgO	GO:0000166,GO:0003674,GO:0003824,GO:0003973,GO:0005488,GO:0005575,GO:0005622,GO:0005623,GO:0005737,GO:0005886,GO:0008150,GO:0008152,GO:0016020,GO:0016491,GO:0016614,GO:0016899,GO:0034419,GO:0036094,GO:0043167,GO:0043168,GO:0044424,GO:0044464,GO:0048037,GO:0050660,GO:0050662,GO:0055114,GO:0071944,GO:0097159,GO:1901265,GO:1901363	-	ko:K15736	-	-	-	-	ko00000,ko01000	-	-	-	DAO
I6DRD7;(S)-2-hydroxy-acid	199310.c3208	1e-240	839.0	COG0579@1|root,COG0579@2|Bacteria,1N0QB@1224|Proteobacteria,1RN24@1236|Gammaproteobacteria,3XPBR@561|Escherichia	1236|Gammaproteobacteria	C	L-2-hydroxyglutarate oxidase LhgO	lhgO	GO:0000166,GO:0003674,GO:0003824,GO:0003973,GO:0005488,GO:0005575,GO:0005622,GO:0005623,GO:0005737,GO:0005886,GO:0008150,GO:0008152,GO:0016020,GO:0016491,GO:0016614,GO:0016899,GO:0034419,GO:0036094,GO:0043167,GO:0043168,GO:0044424,GO:0044464,GO:0048037,GO:0050660,GO:0050662,GO:0055114,GO:0071944,GO:0097159,GO:1901265,GO:1901363	-	ko:K15736	-	-	-	-	ko00000,ko01000	-	-	-	DAO
E6L309;(S)-2-hydroxy-acid	367737.Abu_0725	1.4e-198	698.7	COG1304@1|root,COG1304@2|Bacteria,1MUEZ@1224|Proteobacteria,42T5F@68525|delta/epsilon subdivisions	1224|Proteobacteria	C	FMN-dependent dehydrogenase	-	-	1.1.3.15,1.1.3.46	ko:K00104,ko:K16422	ko00261,ko00630,ko01055,ko01100,ko01110,ko01120,ko01130,map00261,map00630,map01055,map01100,map01110,map01120,map01130	-	R00475,R06633	RC00042,RC00240	ko00000,ko00001,ko01000	-	-	-	FMN_dh
A0A072P3D3;(S)-2-hydroxy-acid	1121090.KB894688_gene1778	1.1e-203	716.1	COG0277@1|root,COG0277@2|Bacteria,1TPBC@1239|Firmicutes,4H9UU@91061|Bacilli,1ZCQN@1386|Bacillus	91061|Bacilli	C	Glycolate oxidase subunit	-	-	1.1.3.15	ko:K00104	ko00630,ko01100,ko01110,ko01120,ko01130,map00630,map01100,map01110,map01120,map01130	-	R00475	RC00042	ko00000,ko00001,ko01000	-	-	-	FAD-oxidase_C,FAD_binding_4
A0A0K8KAH8;(S)-2-hydroxy-acid	199310.c3208	2e-244	851.3	COG0579@1|root,COG0579@2|Bacteria,1N0QB@1224|Proteobacteria,1RN24@1236|Gammaproteobacteria,3XPBR@561|Escherichia	1236|Gammaproteobacteria	C	L-2-hydroxyglutarate oxidase LhgO	lhgO	GO:0000166,GO:0003674,GO:0003824,GO:0003973,GO:0005488,GO:0005575,GO:0005622,GO:0005623,GO:0005737,GO:0005886,GO:0008150,GO:0008152,GO:0016020,GO:0016491,GO:0016614,GO:0016899,GO:0034419,GO:0036094,GO:0043167,GO:0043168,GO:0044424,GO:0044464,GO:0048037,GO:0050660,GO:0050662,GO:0055114,GO:0071944,GO:0097159,GO:1901265,GO:1901363	-	ko:K15736	-	-	-	-	ko00000,ko01000	-	-	-	DAO
A0A0F6TW70;(S)-2-hydroxy-acid	1114922.CIFAM_23_00580	1.5e-236	825.1	COG0579@1|root,COG0579@2|Bacteria,1N0QB@1224|Proteobacteria,1RN24@1236|Gammaproteobacteria,3WWC7@544|Citrobacter	1236|Gammaproteobacteria	S	L-2-hydroxyglutarate oxidase LhgO	lhgO	GO:0000166,GO:0003674,GO:0003824,GO:0003973,GO:0005488,GO:0005575,GO:0005622,GO:0005623,GO:0005737,GO:0005886,GO:0008150,GO:0008152,GO:0016020,GO:0016491,GO:0016614,GO:0016899,GO:0034419,GO:0036094,GO:0043167,GO:0043168,GO:0044424,GO:0044464,GO:0048037,GO:0050660,GO:0050662,GO:0055114,GO:0071944,GO:0097159,GO:1901265,GO:1901363	-	ko:K15736	-	-	-	-	ko00000,ko01000	-	-	-	DAO
C7HSG4;(S)-2-hydroxy-acid	655811.HMPREF0078_0213	4.2e-272	943.3	COG0277@1|root,COG0277@2|Bacteria,1TPBC@1239|Firmicutes,24A99@186801|Clostridia,22G2I@1570339|Peptoniphilaceae	186801|Clostridia	C	glycolate oxidase, subunit GlcD	glcD	-	1.1.3.15	ko:K00104	ko00630,ko01100,ko01110,ko01120,ko01130,map00630,map01100,map01110,map01120,map01130	-	R00475	RC00042	ko00000,ko00001,ko01000	-	-	-	FAD-oxidase_C,FAD_binding_4
A0A0T5ZUA2;(S)-2-hydroxy-acid	525904.Tter_0160	1.9e-150	539.3	COG0277@1|root,COG0277@2|Bacteria,2NP2P@2323|unclassified Bacteria	2|Bacteria	C	FAD linked oxidases, C-terminal domain	glcD	GO:0003674,GO:0003824,GO:0006066,GO:0006082,GO:0006950,GO:0006974,GO:0008150,GO:0008152,GO:0009056,GO:0009441,GO:0009987,GO:0016054,GO:0016491,GO:0016614,GO:0017144,GO:0019154,GO:0019752,GO:0032787,GO:0033554,GO:0034308,GO:0034310,GO:0042737,GO:0043436,GO:0044237,GO:0044248,GO:0044281,GO:0044282,GO:0046164,GO:0046296,GO:0046395,GO:0050896,GO:0051716,GO:0055114,GO:0071704,GO:0072329,GO:1901575,GO:…	1.1.2.4,1.1.3.15	ko:K00102,ko:K00104	ko00620,ko00630,ko01100,ko01110,ko01120,ko01130,map00620,map00630,map01100,map01110,map01120,map01130	-	R00197,R00475	RC00042,RC00044	ko00000,ko00001,ko01000	-	-	iJN746.PP_3745,iLF82_1304.LF82_0831,iNRG857_1313.NRG857_14750	FAD-oxidase_C,FAD_binding_4
L2VJ77;(S)-2-hydroxy-acid	481805.EcolC_1046	6.7e-245	852.8	COG0579@1|root,COG0579@2|Bacteria,1N0QB@1224|Proteobacteria,1RN24@1236|Gammaproteobacteria,3XPBR@561|Escherichia	1236|Gammaproteobacteria	C	L-2-hydroxyglutarate oxidase LhgO	lhgO	GO:0000166,GO:0003674,GO:0003824,GO:0003973,GO:0005488,GO:0005575,GO:0005622,GO:0005623,GO:0005737,GO:0005886,GO:0008150,GO:0008152,GO:0016020,GO:0016491,GO:0016614,GO:0016899,GO:0034419,GO:0036094,GO:0043167,GO:0043168,GO:0044424,GO:0044464,GO:0048037,GO:0050660,GO:0050662,GO:0055114,GO:0071944,GO:0097159,GO:1901265,GO:1901363	-	ko:K15736	-	-	-	-	ko00000,ko01000	-	-	-	DAO
A0A0F5SHM7;(S)-2-hydroxy-acid	469595.CSAG_02495	2.2e-240	837.8	COG0579@1|root,COG0579@2|Bacteria,1N0QB@1224|Proteobacteria,1RN24@1236|Gammaproteobacteria,3WWC7@544|Citrobacter	1236|Gammaproteobacteria	S	L-2-hydroxyglutarate oxidase LhgO	lhgO	GO:0000166,GO:0003674,GO:0003824,GO:0003973,GO:0005488,GO:0005575,GO:0005622,GO:0005623,GO:0005737,GO:0005886,GO:0008150,GO:0008152,GO:0016020,GO:0016491,GO:0016614,GO:0016899,GO:0034419,GO:0036094,GO:0043167,GO:0043168,GO:0044424,GO:0044464,GO:0048037,GO:0050660,GO:0050662,GO:0055114,GO:0071944,GO:0097159,GO:1901265,GO:1901363	-	ko:K15736	-	-	-	-	ko00000,ko01000	-	-	-	DAO
A0A0D8I3J1;(S)-2-hydroxy-acid	365528.KB891257_gene4786	2.6e-153	548.5	COG0579@1|root,COG0579@2|Bacteria,2GKFB@201174|Actinobacteria,4ETP5@85013|Frankiales	201174|Actinobacteria	S	FAD dependent oxidoreductase	-	-	-	ko:K15736	-	-	-	-	ko00000,ko01000	-	-	-	DAO
A0A011QMR4;(S)-2-hydroxy-acid	522306.CAP2UW1_2641	3.1e-156	558.1	COG0579@1|root,COG0579@2|Bacteria,1N0QB@1224|Proteobacteria,2VIKG@28216|Betaproteobacteria,1KQD0@119066|unclassified Betaproteobacteria	28216|Betaproteobacteria	S	FAD dependent oxidoreductase	-	-	1.4.3.3	ko:K00273	ko00260,ko00311,ko00330,ko00472,ko01100,ko01130,ko04146,map00260,map00311,map00330,map00472,map01100,map01130,map04146	-	R00366,R02457,R02894,R02923,R04221,R07400	RC00006,RC00018,RC00135	ko00000,ko00001,ko01000	-	-	-	DAO
E8XK31;(S)-2-hydroxy-acid	90371.CY43_14585	7.7e-241	839.3	COG0579@1|root,COG0579@2|Bacteria,1N0QB@1224|Proteobacteria,1RN24@1236|Gammaproteobacteria,3ZIW5@590|Salmonella	1236|Gammaproteobacteria	S	L-2-hydroxyglutarate oxidase LhgO	lhgO	GO:0000166,GO:0003674,GO:0003824,GO:0003973,GO:0005488,GO:0005575,GO:0005622,GO:0005623,GO:0005737,GO:0005886,GO:0008150,GO:0008152,GO:0016020,GO:0016491,GO:0016614,GO:0016899,GO:0034419,GO:0036094,GO:0043167,GO:0043168,GO:0044424,GO:0044464,GO:0048037,GO:0050660,GO:0050662,GO:0055114,GO:0071944,GO:0097159,GO:1901265,GO:1901363	-	ko:K15736	-	-	-	-	ko00000,ko01000	-	-	-	DAO
I4IWL2;(S)-2-hydroxy-acid	449447.MAE_52600	5.1e-281	973.0	COG0277@1|root,COG0277@2|Bacteria,1G1U2@1117|Cyanobacteria	1117|Cyanobacteria	C	glycolate oxidase subunit glcD	glcD	-	1.1.3.15	ko:K00104	ko00630,ko01100,ko01110,ko01120,ko01130,map00630,map01100,map01110,map01120,map01130	-	R00475	RC00042	ko00000,ko00001,ko01000	-	-	-	FAD-oxidase_C,FAD_binding_4
A0A090U7M7;(S)-2-hydroxy-acid	500640.CIT292_09990	5e-240	836.6	COG0579@1|root,COG0579@2|Bacteria,1N0QB@1224|Proteobacteria,1RN24@1236|Gammaproteobacteria,3WWC7@544|Citrobacter	1236|Gammaproteobacteria	S	L-2-hydroxyglutarate oxidase LhgO	lhgO	GO:0000166,GO:0003674,GO:0003824,GO:0003973,GO:0005488,GO:0005575,GO:0005622,GO:0005623,GO:0005737,GO:0005886,GO:0008150,GO:0008152,GO:0016020,GO:0016491,GO:0016614,GO:0016899,GO:0034419,GO:0036094,GO:0043167,GO:0043168,GO:0044424,GO:0044464,GO:0048037,GO:0050660,GO:0050662,GO:0055114,GO:0071944,GO:0097159,GO:1901265,GO:1901363	-	ko:K15736	-	-	-	-	ko00000,ko01000	-	-	-	DAO
H0TJ90;(S)-2-hydroxy-acid	114615.BRADO6123	1.9e-183	648.7	COG0277@1|root,COG0277@2|Bacteria,1MVYV@1224|Proteobacteria,2TRA7@28211|Alphaproteobacteria,3JVXW@41294|Bradyrhizobiaceae	28211|Alphaproteobacteria	C	FAD binding domain	glcE	-	-	ko:K11472	ko00630,ko01100,ko01110,ko01120,ko01130,map00630,map01100,map01110,map01120,map01130	-	R00475	RC00042	ko00000,ko00001	-	-	-	FAD-oxidase_C,FAD_binding_4
A0A0P7WDX3;(S)-2-hydroxy-acid	64471.sync_0741	2.2e-06	60.8	COG0277@1|root,COG0277@2|Bacteria,1G14B@1117|Cyanobacteria,1GYFC@1129|Synechococcus	1117|Cyanobacteria	C	COG0277 FAD FMN-containing dehydrogenases	-	-	-	-	-	-	-	-	-	-	-	-	FAD_binding_4
A0A0T7HVF2;(S)-2-hydroxy-acid	220341.16503873	2.9e-240	837.4	COG0579@1|root,COG0579@2|Bacteria,1N0QB@1224|Proteobacteria,1RN24@1236|Gammaproteobacteria,3ZIW5@590|Salmonella	1236|Gammaproteobacteria	S	L-2-hydroxyglutarate oxidase LhgO	lhgO	GO:0000166,GO:0003674,GO:0003824,GO:0003973,GO:0005488,GO:0005575,GO:0005622,GO:0005623,GO:0005737,GO:0005886,GO:0008150,GO:0008152,GO:0016020,GO:0016491,GO:0016614,GO:0016899,GO:0034419,GO:0036094,GO:0043167,GO:0043168,GO:0044424,GO:0044464,GO:0048037,GO:0050660,GO:0050662,GO:0055114,GO:0071944,GO:0097159,GO:1901265,GO:1901363	-	ko:K15736	-	-	-	-	ko00000,ko01000	-	-	-	DAO
D8NPG9;(S)-2-hydroxy-acid	1031711.RSPO_c00834	8.4e-279	965.7	COG0277@1|root,COG0277@2|Bacteria,1MU6Y@1224|Proteobacteria,2VH8M@28216|Betaproteobacteria,1K0Q5@119060|Burkholderiaceae	28216|Betaproteobacteria	C	PFAM FAD linked oxidase domain protein	glcD	-	1.1.2.4,1.1.3.15,1.1.5.12	ko:K00102,ko:K00104,ko:K03777	ko00620,ko00630,ko01100,ko01110,ko01120,ko01130,map00620,map00630,map01100,map01110,map01120,map01130	-	R00197,R00475,R00704,R11591	RC00042,RC00044	ko00000,ko00001,ko01000	-	-	-	FAD-oxidase_C,FAD_binding_4
A6T539;(S)-2-hydroxy-acid	573.JG24_03460	2.3e-237	827.8	COG0579@1|root,COG0579@2|Bacteria,1N0QB@1224|Proteobacteria,1RN24@1236|Gammaproteobacteria	1236|Gammaproteobacteria	S	L-2-hydroxyglutarate oxidase LhgO	lhgO	GO:0000166,GO:0003674,GO:0003824,GO:0003973,GO:0005488,GO:0005575,GO:0005622,GO:0005623,GO:0005737,GO:0005886,GO:0008150,GO:0008152,GO:0016020,GO:0016491,GO:0016614,GO:0016899,GO:0034419,GO:0036094,GO:0043167,GO:0043168,GO:0044424,GO:0044464,GO:0048037,GO:0050660,GO:0050662,GO:0055114,GO:0071944,GO:0097159,GO:1901265,GO:1901363	-	ko:K15736	-	-	-	-	ko00000,ko01000	-	-	-	DAO
A0A0P4UH01;(S)-2-hydroxy-acid	318829.MGG_13441T0	3.2e-161	575.1	COG1304@1|root,COG5274@1|root,KOG0537@2759|Eukaryota,KOG0538@2759|Eukaryota,38BCT@33154|Opisthokonta,3NTYS@4751|Fungi,3RJKB@4890|Ascomycota,2142C@147550|Sordariomycetes,41JMJ@639021|Magnaporthales	4751|Fungi	C	Belongs to the cytochrome b5 family	-	-	1.1.2.3	ko:K00101	ko00620,ko01100,map00620,map01100	-	R00196	RC00044	ko00000,ko00001,ko01000	-	-	-	Cyt-b5,FMN_dh
A0A073FRK3;(S)-2-hydroxy-acid	199310.c3208	2.6e-241	840.9	COG0579@1|root,COG0579@2|Bacteria,1N0QB@1224|Proteobacteria,1RN24@1236|Gammaproteobacteria,3XPBR@561|Escherichia	1236|Gammaproteobacteria	C	L-2-hydroxyglutarate oxidase LhgO	lhgO	GO:0000166,GO:0003674,GO:0003824,GO:0003973,GO:0005488,GO:0005575,GO:0005622,GO:0005623,GO:0005737,GO:0005886,GO:0008150,GO:0008152,GO:0016020,GO:0016491,GO:0016614,GO:0016899,GO:0034419,GO:0036094,GO:0043167,GO:0043168,GO:0044424,GO:0044464,GO:0048037,GO:0050660,GO:0050662,GO:0055114,GO:0071944,GO:0097159,GO:1901265,GO:1901363	-	ko:K15736	-	-	-	-	ko00000,ko01000	-	-	-	DAO
A0A0C5WDC9;(S)-2-hydroxy-acid	1453496.AT03_18555	1.9e-223	781.6	COG0579@1|root,COG0579@2|Bacteria,1N0QB@1224|Proteobacteria,1RN24@1236|Gammaproteobacteria	1236|Gammaproteobacteria	S	L-2-hydroxyglutarate oxidase LhgO	lhgO	GO:0000166,GO:0003674,GO:0003824,GO:0003973,GO:0005488,GO:0005575,GO:0005622,GO:0005623,GO:0005737,GO:0005886,GO:0008150,GO:0008152,GO:0016020,GO:0016491,GO:0016614,GO:0016899,GO:0034419,GO:0036094,GO:0043167,GO:0043168,GO:0044424,GO:0044464,GO:0048037,GO:0050660,GO:0050662,GO:0055114,GO:0071944,GO:0097159,GO:1901265,GO:1901363	-	ko:K15736	-	-	-	-	ko00000,ko01000	-	-	-	DAO
A0A0U5L8D3;(S)-2-hydroxy-acid	1133850.SHJG_7765	3.8e-241	840.5	COG0579@1|root,COG0579@2|Bacteria,2GKFB@201174|Actinobacteria	201174|Actinobacteria	S	FAD dependent oxidoreductase	-	-	1.1.5.3	ko:K00111	ko00564,ko01110,map00564,map01110	-	R00848	RC00029	ko00000,ko00001,ko01000	-	-	-	DAO,Fer2_BFD
T9IHQ1;(S)-2-hydroxy-acid	199310.c3208	1.2e-241	842.0	COG0579@1|root,COG0579@2|Bacteria,1N0QB@1224|Proteobacteria,1RN24@1236|Gammaproteobacteria,3XPBR@561|Escherichia	1236|Gammaproteobacteria	C	L-2-hydroxyglutarate oxidase LhgO	lhgO	GO:0000166,GO:0003674,GO:0003824,GO:0003973,GO:0005488,GO:0005575,GO:0005622,GO:0005623,GO:0005737,GO:0005886,GO:0008150,GO:0008152,GO:0016020,GO:0016491,GO:0016614,GO:0016899,GO:0034419,GO:0036094,GO:0043167,GO:0043168,GO:0044424,GO:0044464,GO:0048037,GO:0050660,GO:0050662,GO:0055114,GO:0071944,GO:0097159,GO:1901265,GO:1901363	-	ko:K15736	-	-	-	-	ko00000,ko01000	-	-	-	DAO
I9SA22;(S)-2-hydroxy-acid	1345592.CBOM010000001_gene18	9.2e-118	429.5	COG0247@1|root,COG0247@2|Bacteria,1MWTK@1224|Proteobacteria,42PNX@68525|delta/epsilon subdivisions,2YP29@29547|Epsilonproteobacteria	29547|Epsilonproteobacteria	C	Fe-S oxidoreductase	lldE	-	-	ko:K18928	-	-	-	-	ko00000	-	-	-	CCG
B8BZV0;(S)-2-hydroxy-acid	35128.Thaps406	5.4e-228	796.6	COG1304@1|root,KOG0538@2759|Eukaryota,2XAHV@2836|Bacillariophyta	2836|Bacillariophyta	C	FMN-dependent dehydrogenase	GOX	-	1.1.3.15	ko:K11517	ko00630,ko01100,ko01110,ko01120,ko01130,ko01200,ko04146,map00630,map01100,map01110,map01120,map01130,map01200,map04146	M00532	R00475	RC00042	ko00000,ko00001,ko00002,ko01000	-	-	-	FMN_dh
J0QF80;(S)-2-hydroxy-acid	85963.jhp_0127	8.6e-136	489.6	COG0247@1|root,COG0247@2|Bacteria,1MWTK@1224|Proteobacteria,42PNX@68525|delta/epsilon subdivisions,2YP29@29547|Epsilonproteobacteria	29547|Epsilonproteobacteria	C	Fe-S oxidoreductase	lldE	-	-	ko:K18928	-	-	-	-	ko00000	-	-	-	CCG
A0A0E3KGY5;(S)-2-hydroxy-acid	316407.1800044	3.9e-245	853.6	COG0579@1|root,COG0579@2|Bacteria,1N0QB@1224|Proteobacteria,1RN24@1236|Gammaproteobacteria,3XPBR@561|Escherichia	1236|Gammaproteobacteria	C	L-2-hydroxyglutarate oxidase LhgO	lhgO	GO:0000166,GO:0003674,GO:0003824,GO:0003973,GO:0005488,GO:0005575,GO:0005622,GO:0005623,GO:0005737,GO:0005886,GO:0008150,GO:0008152,GO:0016020,GO:0016491,GO:0016614,GO:0016899,GO:0034419,GO:0036094,GO:0043167,GO:0043168,GO:0044424,GO:0044464,GO:0048037,GO:0050660,GO:0050662,GO:0055114,GO:0071944,GO:0097159,GO:1901265,GO:1901363	-	ko:K15736	-	-	-	-	ko00000,ko01000	-	-	-	DAO
T5NPY6;(S)-2-hydroxy-acid	199310.c3208	4.1e-242	843.6	COG0579@1|root,COG0579@2|Bacteria,1N0QB@1224|Proteobacteria,1RN24@1236|Gammaproteobacteria,3XPBR@561|Escherichia	1236|Gammaproteobacteria	C	L-2-hydroxyglutarate oxidase LhgO	lhgO	GO:0000166,GO:0003674,GO:0003824,GO:0003973,GO:0005488,GO:0005575,GO:0005622,GO:0005623,GO:0005737,GO:0005886,GO:0008150,GO:0008152,GO:0016020,GO:0016491,GO:0016614,GO:0016899,GO:0034419,GO:0036094,GO:0043167,GO:0043168,GO:0044424,GO:0044464,GO:0048037,GO:0050660,GO:0050662,GO:0055114,GO:0071944,GO:0097159,GO:1901265,GO:1901363	-	ko:K15736	-	-	-	-	ko00000,ko01000	-	-	-	DAO
H1WCY2;(S)-2-hydroxy-acid	459495.SPLC1_S102930	4.7e-249	866.7	COG0277@1|root,COG0277@2|Bacteria,1G176@1117|Cyanobacteria,1H7RA@1150|Oscillatoriales	1117|Cyanobacteria	C	FAD linked oxidases, C-terminal domain	glcE	-	-	ko:K11472	ko00630,ko01100,ko01110,ko01120,ko01130,map00630,map01100,map01110,map01120,map01130	-	R00475	RC00042	ko00000,ko00001	-	-	-	FAD-oxidase_C,FAD_binding_4
C0WMC7;(S)-2-hydroxy-acid	525318.HMPREF0497_0280	5.9e-205	719.9	COG1304@1|root,COG1304@2|Bacteria,1TPC4@1239|Firmicutes,4HAU5@91061|Bacilli,3F3N3@33958|Lactobacillaceae	91061|Bacilli	C	L-lactate dehydrogenase (FMN-dependent) and related alpha-hydroxy acid dehydrogenases	lctO	-	1.13.12.4	ko:K00467,ko:K10530	ko00620,map00620	-	R00319	RC01312	ko00000,ko00001,ko01000	-	-	-	FMN_dh
A0A0M9IQE6;(S)-2-hydroxy-acid	1216976.AX27061_0950	2.8e-210	737.6	COG0579@1|root,COG0579@2|Bacteria,1N0QB@1224|Proteobacteria,2VIKG@28216|Betaproteobacteria,3T20H@506|Alcaligenaceae	28216|Betaproteobacteria	S	Oxidoreductase	lhgO	-	-	-	-	-	-	-	-	-	-	-	DAO
H4JBN9;(S)-2-hydroxy-acid	199310.c3208	6.3e-243	846.3	COG0579@1|root,COG0579@2|Bacteria,1N0QB@1224|Proteobacteria,1RN24@1236|Gammaproteobacteria,3XPBR@561|Escherichia	1236|Gammaproteobacteria	C	L-2-hydroxyglutarate oxidase LhgO	lhgO	GO:0000166,GO:0003674,GO:0003824,GO:0003973,GO:0005488,GO:0005575,GO:0005622,GO:0005623,GO:0005737,GO:0005886,GO:0008150,GO:0008152,GO:0016020,GO:0016491,GO:0016614,GO:0016899,GO:0034419,GO:0036094,GO:0043167,GO:0043168,GO:0044424,GO:0044464,GO:0048037,GO:0050660,GO:0050662,GO:0055114,GO:0071944,GO:0097159,GO:1901265,GO:1901363	-	ko:K15736	-	-	-	-	ko00000,ko01000	-	-	-	DAO
A0A0J0UTH7;(S)-2-hydroxy-acid	1123023.JIAI01000001_gene6257	8.6e-153	547.0	COG0277@1|root,COG0277@2|Bacteria,2GJ2T@201174|Actinobacteria,4E1ZB@85010|Pseudonocardiales	201174|Actinobacteria	C	FAD linked oxidases, C-terminal domain	-	GO:0005575,GO:0005618,GO:0005623,GO:0005886,GO:0016020,GO:0030312,GO:0044464,GO:0071944	1.1.3.15	ko:K00104	ko00630,ko01100,ko01110,ko01120,ko01130,map00630,map01100,map01110,map01120,map01130	-	R00475	RC00042	ko00000,ko00001,ko01000	-	-	-	FAD-oxidase_C,FAD_binding_4
A0A0M6ZB63;(S)-2-hydroxy-acid	744980.TRICHSKD4_5170	4.7e-130	471.1	COG0579@1|root,COG0579@2|Bacteria,1N0QB@1224|Proteobacteria,2TU6K@28211|Alphaproteobacteria	28211|Alphaproteobacteria	S	FAD dependent oxidoreductase	-	-	-	-	-	-	-	-	-	-	-	-	DAO
B7P3F0;(S)-2-hydroxy-acid	10224.XP_006813604.1	8.4e-44	184.1	COG1304@1|root,KOG0538@2759|Eukaryota,38BCT@33154|Opisthokonta,3BA92@33208|Metazoa,3CU9T@33213|Bilateria	33208|Metazoa	C	very-long-chain-(S)-2-hydroxy-acid oxidase activity	HAO1	GO:0000166,GO:0001561,GO:0003674,GO:0003824,GO:0003973,GO:0005102,GO:0005488,GO:0005515,GO:0005575,GO:0005622,GO:0005623,GO:0005737,GO:0005777,GO:0005782,GO:0005829,GO:0006066,GO:0006082,GO:0006605,GO:0006625,GO:0006629,GO:0006631,GO:0006807,GO:0006810,GO:0006886,GO:0006996,GO:0007031,GO:0008104,GO:0008150,GO:0008152,GO:0008891,GO:0009056,GO:0009062,GO:0009441,GO:0009987,GO:0010181,GO:0015031,GO:…	1.1.3.15	ko:K11517	ko00630,ko01100,ko01110,ko01120,ko01130,ko01200,ko04146,map00630,map01100,map01110,map01120,map01130,map01200,map04146	M00532	R00475	RC00042	ko00000,ko00001,ko00002,ko01000	-	-	-	FMN_dh
A1WAZ5;(S)-2-hydroxy-acid	232721.Ajs_3298	1.4e-225	788.5	COG1304@1|root,COG1304@2|Bacteria,1MUEZ@1224|Proteobacteria,2VH77@28216|Betaproteobacteria,4AAT7@80864|Comamonadaceae	28216|Betaproteobacteria	C	PFAM FMN-dependent alpha-hydroxy acid dehydrogenase	lldD	-	1.1.2.3,1.1.3.15	ko:K00101,ko:K00104	ko00620,ko00630,ko01100,ko01110,ko01120,ko01130,map00620,map00630,map01100,map01110,map01120,map01130	-	R00196,R00475	RC00042,RC00044	ko00000,ko00001,ko01000	-	-	-	FMN_dh
G4D1T0;(S)-2-hydroxy-acid	997350.HMPREF9129_0360	4.8e-268	929.9	COG0277@1|root,COG0277@2|Bacteria,1TPBC@1239|Firmicutes,24A99@186801|Clostridia,22G2I@1570339|Peptoniphilaceae	186801|Clostridia	C	glycolate oxidase, subunit GlcD	glcD	-	1.1.3.15	ko:K00104	ko00630,ko01100,ko01110,ko01120,ko01130,map00630,map01100,map01110,map01120,map01130	-	R00475	RC00042	ko00000,ko00001,ko01000	-	-	-	FAD-oxidase_C,FAD_binding_4
F9DUM3;(S)-2-hydroxy-acid	1027292.HMPREF9372_2504	1.4e-259	901.7	COG0277@1|root,COG0277@2|Bacteria,1TPBC@1239|Firmicutes,4H9UU@91061|Bacilli,26E6Q@186818|Planococcaceae	91061|Bacilli	C	FAD linked oxidases, C-terminal domain	glcD	-	1.1.3.15	ko:K00104	ko00630,ko01100,ko01110,ko01120,ko01130,map00630,map01100,map01110,map01120,map01130	-	R00475	RC00042	ko00000,ko00001,ko01000	-	-	iYO844.BSU28680	FAD-oxidase_C,FAD_binding_4
V7ISP4;(S)-2-hydroxy-acid	220341.16503873	3.4e-241	840.5	COG0579@1|root,COG0579@2|Bacteria,1N0QB@1224|Proteobacteria,1RN24@1236|Gammaproteobacteria,3ZIW5@590|Salmonella	1236|Gammaproteobacteria	S	L-2-hydroxyglutarate oxidase LhgO	lhgO	GO:0000166,GO:0003674,GO:0003824,GO:0003973,GO:0005488,GO:0005575,GO:0005622,GO:0005623,GO:0005737,GO:0005886,GO:0008150,GO:0008152,GO:0016020,GO:0016491,GO:0016614,GO:0016899,GO:0034419,GO:0036094,GO:0043167,GO:0043168,GO:0044424,GO:0044464,GO:0048037,GO:0050660,GO:0050662,GO:0055114,GO:0071944,GO:0097159,GO:1901265,GO:1901363	-	ko:K15736	-	-	-	-	ko00000,ko01000	-	-	-	DAO
D6JE00;(S)-2-hydroxy-acid	199310.c3208	4.5e-241	840.1	COG0579@1|root,COG0579@2|Bacteria,1N0QB@1224|Proteobacteria,1RN24@1236|Gammaproteobacteria,3XPBR@561|Escherichia	1236|Gammaproteobacteria	C	L-2-hydroxyglutarate oxidase LhgO	lhgO	GO:0000166,GO:0003674,GO:0003824,GO:0003973,GO:0005488,GO:0005575,GO:0005622,GO:0005623,GO:0005737,GO:0005886,GO:0008150,GO:0008152,GO:0016020,GO:0016491,GO:0016614,GO:0016899,GO:0034419,GO:0036094,GO:0043167,GO:0043168,GO:0044424,GO:0044464,GO:0048037,GO:0050660,GO:0050662,GO:0055114,GO:0071944,GO:0097159,GO:1901265,GO:1901363	-	ko:K15736	-	-	-	-	ko00000,ko01000	-	-	-	DAO
A0A0U3IJJ5;(S)-2-hydroxy-acid	287.DR97_2501	1e-204	719.2	COG0579@1|root,COG0579@2|Bacteria,1N0QB@1224|Proteobacteria,1RN24@1236|Gammaproteobacteria,1YGT5@136841|Pseudomonas aeruginosa group	1236|Gammaproteobacteria	S	FAD dependent oxidoreductase	-	-	-	ko:K15736	-	-	-	-	ko00000,ko01000	-	-	-	DAO
I4FCJ1;(S)-2-hydroxy-acid	449447.MAE_52600	8.8e-281	972.2	COG0277@1|root,COG0277@2|Bacteria,1G1U2@1117|Cyanobacteria	1117|Cyanobacteria	C	glycolate oxidase subunit glcD	glcD	-	1.1.3.15	ko:K00104	ko00630,ko01100,ko01110,ko01120,ko01130,map00630,map01100,map01110,map01120,map01130	-	R00475	RC00042	ko00000,ko00001,ko01000	-	-	-	FAD-oxidase_C,FAD_binding_4
B3HDK9;(S)-2-hydroxy-acid	199310.c3208	2e-241	841.3	COG0579@1|root,COG0579@2|Bacteria,1N0QB@1224|Proteobacteria,1RN24@1236|Gammaproteobacteria,3XPBR@561|Escherichia	1236|Gammaproteobacteria	C	L-2-hydroxyglutarate oxidase LhgO	lhgO	GO:0000166,GO:0003674,GO:0003824,GO:0003973,GO:0005488,GO:0005575,GO:0005622,GO:0005623,GO:0005737,GO:0005886,GO:0008150,GO:0008152,GO:0016020,GO:0016491,GO:0016614,GO:0016899,GO:0034419,GO:0036094,GO:0043167,GO:0043168,GO:0044424,GO:0044464,GO:0048037,GO:0050660,GO:0050662,GO:0055114,GO:0071944,GO:0097159,GO:1901265,GO:1901363	-	ko:K15736	-	-	-	-	ko00000,ko01000	-	-	-	DAO
D5REL4;(S)-2-hydroxy-acid	190304.FN1536	4e-270	936.8	COG0277@1|root,COG0277@2|Bacteria,3789C@32066|Fusobacteria	32066|Fusobacteria	C	FAD linked oxidases, C-terminal domain	-	-	1.1.3.15	ko:K00104	ko00630,ko01100,ko01110,ko01120,ko01130,map00630,map01100,map01110,map01120,map01130	-	R00475	RC00042	ko00000,ko00001,ko01000	-	-	-	FAD-oxidase_C,FAD_binding_4
Q46IL6;(S)-2-hydroxy-acid	167555.NATL1_20471	9.7e-222	775.8	COG1304@1|root,COG1304@2|Bacteria,1G32Y@1117|Cyanobacteria,1MM3B@1212|Prochloraceae	1117|Cyanobacteria	C	L-lactate dehydrogenase	lldD	-	1.1.2.3,1.1.3.46	ko:K00101,ko:K16422	ko00261,ko00620,ko01055,ko01100,ko01130,map00261,map00620,map01055,map01100,map01130	-	R00196,R06633	RC00044,RC00240	ko00000,ko00001,ko01000	-	-	-	FMN_dh
J0KRB8;(S)-2-hydroxy-acid	85963.jhp_0127	1.1e-135	489.2	COG0247@1|root,COG0247@2|Bacteria,1MWTK@1224|Proteobacteria,42PNX@68525|delta/epsilon subdivisions,2YP29@29547|Epsilonproteobacteria	29547|Epsilonproteobacteria	C	Fe-S oxidoreductase	lldE	-	-	ko:K18928	-	-	-	-	ko00000	-	-	-	CCG
V0X6E1;(S)-2-hydroxy-acid	199310.c3208	1.2e-241	842.0	COG0579@1|root,COG0579@2|Bacteria,1N0QB@1224|Proteobacteria,1RN24@1236|Gammaproteobacteria,3XPBR@561|Escherichia	1236|Gammaproteobacteria	C	L-2-hydroxyglutarate oxidase LhgO	lhgO	GO:0000166,GO:0003674,GO:0003824,GO:0003973,GO:0005488,GO:0005575,GO:0005622,GO:0005623,GO:0005737,GO:0005886,GO:0008150,GO:0008152,GO:0016020,GO:0016491,GO:0016614,GO:0016899,GO:0034419,GO:0036094,GO:0043167,GO:0043168,GO:0044424,GO:0044464,GO:0048037,GO:0050660,GO:0050662,GO:0055114,GO:0071944,GO:0097159,GO:1901265,GO:1901363	-	ko:K15736	-	-	-	-	ko00000,ko01000	-	-	-	DAO
Q8PXD0;(S)-2-hydroxy-acid	192952.MM_1291	1.3e-257	895.2	COG0277@1|root,arCOG00337@2157|Archaea,2XT5C@28890|Euryarchaeota,2N96T@224756|Methanomicrobia	224756|Methanomicrobia	C	FAD linked oxidases, C-terminal domain	-	-	1.1.3.15	ko:K00104	ko00630,ko01100,ko01110,ko01120,ko01130,map00630,map01100,map01110,map01120,map01130	-	R00475	RC00042	ko00000,ko00001,ko01000	-	-	-	FAD-oxidase_C,FAD_binding_4
F6CI10;(S)-2-hydroxy-acid	760568.Desku_2803	7.8e-191	672.9	COG1304@1|root,COG1304@2|Bacteria,1TPC4@1239|Firmicutes,249TX@186801|Clostridia,26075@186807|Peptococcaceae	186801|Clostridia	C	PFAM FMN-dependent dehydrogenase	lldD	-	-	-	-	-	-	-	-	-	-	-	FMN_dh
A0A073H8R8;(S)-2-hydroxy-acid	199310.c3208	6.9e-242	842.8	COG0579@1|root,COG0579@2|Bacteria,1N0QB@1224|Proteobacteria,1RN24@1236|Gammaproteobacteria,3XPBR@561|Escherichia	1236|Gammaproteobacteria	C	L-2-hydroxyglutarate oxidase LhgO	lhgO	GO:0000166,GO:0003674,GO:0003824,GO:0003973,GO:0005488,GO:0005575,GO:0005622,GO:0005623,GO:0005737,GO:0005886,GO:0008150,GO:0008152,GO:0016020,GO:0016491,GO:0016614,GO:0016899,GO:0034419,GO:0036094,GO:0043167,GO:0043168,GO:0044424,GO:0044464,GO:0048037,GO:0050660,GO:0050662,GO:0055114,GO:0071944,GO:0097159,GO:1901265,GO:1901363	-	ko:K15736	-	-	-	-	ko00000,ko01000	-	-	-	DAO
G4HXB4;(S)-2-hydroxy-acid	931627.MycrhDRAFT_3526	2.2e-221	774.6	COG1304@1|root,COG1304@2|Bacteria,2GJA5@201174|Actinobacteria,233AN@1762|Mycobacteriaceae	201174|Actinobacteria	C	Dehydrogenase	lldD1	GO:0005575,GO:0005623,GO:0005886,GO:0016020,GO:0044464,GO:0071944	1.1.2.3,1.1.3.15	ko:K00101,ko:K00104	ko00620,ko00630,ko01100,ko01110,ko01120,ko01130,map00620,map00630,map01100,map01110,map01120,map01130	-	R00196,R00475	RC00042,RC00044	ko00000,ko00001,ko01000	-	-	iNJ661.Rv0694	FMN_dh
V5V4E4;(S)-2-hydroxy-acid	197221.22295350	4.2e-267	926.8	COG0277@1|root,COG0277@2|Bacteria,1G1U2@1117|Cyanobacteria	1117|Cyanobacteria	C	glycolate oxidase subunit glcD	glcD	-	1.1.3.15	ko:K00104	ko00630,ko01100,ko01110,ko01120,ko01130,map00630,map01100,map01110,map01120,map01130	-	R00475	RC00042	ko00000,ko00001,ko01000	-	-	-	FAD-oxidase_C,FAD_binding_4
D2S4B7;(S)-2-hydroxy-acid	526225.Gobs_2436	5.6e-239	833.2	COG1304@1|root,COG1304@2|Bacteria,2GJA5@201174|Actinobacteria,4ES3N@85013|Frankiales	201174|Actinobacteria	C	PFAM FMN-dependent alpha-hydroxy acid dehydrogenase	-	-	1.1.2.3	ko:K00101	ko00620,ko01100,map00620,map01100	-	R00196	RC00044	ko00000,ko00001,ko01000	-	-	-	FMN_dh
H8XPH1;(S)-2-hydroxy-acid	1094466.KQS_06425	6e-263	912.9	COG0277@1|root,COG0277@2|Bacteria,4NEK3@976|Bacteroidetes,1HXIK@117743|Flavobacteriia,2NSEK@237|Flavobacterium	976|Bacteroidetes	C	Dehydrogenase	glcD	-	1.1.2.4,1.1.3.15	ko:K00102,ko:K00104	ko00620,ko00630,ko01100,ko01110,ko01120,ko01130,map00620,map00630,map01100,map01110,map01120,map01130	-	R00197,R00475	RC00042,RC00044	ko00000,ko00001,ko01000	-	-	-	FAD-oxidase_C,FAD_binding_4
A0A0B2SP87;(S)-2-hydroxy-acid	3847.GLYMA05G27300.1	3.7e-199	700.7	COG1304@1|root,KOG0538@2759|Eukaryota,37QEA@33090|Viridiplantae,3GADE@35493|Streptophyta,4JKRC@91835|fabids	35493|Streptophyta	C	Peroxisomal (S)-2-hydroxy-acid oxidase	-	GO:0003674,GO:0003824,GO:0003973,GO:0005575,GO:0005576,GO:0005622,GO:0005623,GO:0005634,GO:0005737,GO:0005777,GO:0005829,GO:0005840,GO:0005911,GO:0006950,GO:0006952,GO:0008150,GO:0008152,GO:0008891,GO:0009058,GO:0009506,GO:0009507,GO:0009532,GO:0009536,GO:0009570,GO:0009605,GO:0009607,GO:0009617,GO:0009719,GO:0009725,GO:0009735,GO:0009853,GO:0009987,GO:0010033,GO:0010109,GO:0016020,GO:0016032,GO:…	1.1.3.15	ko:K11517	ko00630,ko01100,ko01110,ko01120,ko01130,ko01200,ko04146,map00630,map01100,map01110,map01120,map01130,map01200,map04146	M00532	R00475	RC00042	ko00000,ko00001,ko00002,ko01000	-	-	-	FMN_dh
I9YRU8;(S)-2-hydroxy-acid	85962.C694_00685	3.6e-134	484.2	COG0247@1|root,COG0247@2|Bacteria,1MWTK@1224|Proteobacteria,42PNX@68525|delta/epsilon subdivisions,2YP29@29547|Epsilonproteobacteria	29547|Epsilonproteobacteria	C	Fe-S oxidoreductase	lldE	-	-	ko:K18928	-	-	-	-	ko00000	-	-	-	CCG
A0A0N9YJI4;(S)-2-hydroxy-acid	1341646.CBMO010000106_gene4058	8.3e-233	812.8	COG0277@1|root,COG0277@2|Bacteria,2GKI9@201174|Actinobacteria,23433@1762|Mycobacteriaceae	201174|Actinobacteria	C	FAD linked	-	-	-	-	-	-	-	-	-	-	-	-	FAD-oxidase_C,FAD_binding_4
A0A0B6RP43;(S)-2-hydroxy-acid	626418.bglu_1g06160	2.2e-196	691.4	COG0277@1|root,COG0277@2|Bacteria,1MVYV@1224|Proteobacteria,2VHUQ@28216|Betaproteobacteria,1K1XC@119060|Burkholderiaceae	28216|Betaproteobacteria	C	PFAM FAD linked oxidase domain protein	glcE	-	-	ko:K11472	ko00630,ko01100,ko01110,ko01120,ko01130,map00630,map01100,map01110,map01120,map01130	-	R00475	RC00042	ko00000,ko00001	-	-	-	FAD-oxidase_C,FAD_binding_4
H0SLS5;(S)-2-hydroxy-acid	114615.BRADO6122	5.5e-110	403.7	COG0247@1|root,COG0247@2|Bacteria,1MWTK@1224|Proteobacteria,2TR9H@28211|Alphaproteobacteria,3JSJD@41294|Bradyrhizobiaceae	28211|Alphaproteobacteria	C	Cysteine-rich domain	glcF	-	-	ko:K11473	ko00630,ko01100,ko01110,ko01120,ko01130,map00630,map01100,map01110,map01120,map01130	-	R00475	RC00042	ko00000,ko00001	-	-	-	CCG,Fer4_7
A0A024GXF2;(S)-2-hydroxy-acid	930171.Asphe3_33770	2.8e-190	671.4	COG0579@1|root,COG0579@2|Bacteria,2GKFB@201174|Actinobacteria	201174|Actinobacteria	S	FAD dependent oxidoreductase	lhgO	-	1.1.5.4	ko:K00116,ko:K15736	ko00020,ko00620,ko01100,ko01110,ko01120,ko01130,ko01200,map00020,map00620,map01100,map01110,map01120,map01130,map01200	M00009,M00011	R00360,R00361,R01257	RC00031	ko00000,ko00001,ko00002,ko01000	-	-	-	DAO
J0MQ57;(S)-2-hydroxy-acid	85963.jhp_0127	8.6e-136	489.6	COG0247@1|root,COG0247@2|Bacteria,1MWTK@1224|Proteobacteria,42PNX@68525|delta/epsilon subdivisions,2YP29@29547|Epsilonproteobacteria	29547|Epsilonproteobacteria	C	Fe-S oxidoreductase	lldE	-	-	ko:K18928	-	-	-	-	ko00000	-	-	-	CCG
V5NMY9;(S)-2-hydroxy-acid	1345592.CBOM010000003_gene424	3.2e-264	917.1	COG0277@1|root,COG0277@2|Bacteria,1MU6Y@1224|Proteobacteria,42M0V@68525|delta/epsilon subdivisions,2YMAY@29547|Epsilonproteobacteria	29547|Epsilonproteobacteria	C	Glycolate oxidase subunit	glcD	-	1.1.3.15	ko:K00104	ko00630,ko01100,ko01110,ko01120,ko01130,map00630,map01100,map01110,map01120,map01130	-	R00475	RC00042	ko00000,ko00001,ko01000	-	-	-	FAD-oxidase_C,FAD_binding_4
A0A0N1G0C7;(S)-2-hydroxy-acid	1463917.JODC01000004_gene6055	1.3e-143	516.2	COG1304@1|root,COG1304@2|Bacteria,2GJA5@201174|Actinobacteria	201174|Actinobacteria	C	Dehydrogenase	-	-	1.1.3.46	ko:K16422	ko00261,ko01055,ko01130,map00261,map01055,map01130	-	R06633	RC00240	ko00000,ko00001,ko01000	-	-	-	FMN_dh
I9Z6T9;(S)-2-hydroxy-acid	85962.C694_00685	7.2e-135	486.5	COG0247@1|root,COG0247@2|Bacteria,1MWTK@1224|Proteobacteria,42PNX@68525|delta/epsilon subdivisions,2YP29@29547|Epsilonproteobacteria	29547|Epsilonproteobacteria	C	Fe-S oxidoreductase	lldE	-	-	ko:K18928	-	-	-	-	ko00000	-	-	-	CCG
H0RUW7;(S)-2-hydroxy-acid	1245469.S58_35190	1.3e-199	702.2	COG1304@1|root,COG1304@2|Bacteria,1MUEZ@1224|Proteobacteria,2TU4F@28211|Alphaproteobacteria,3JQPK@41294|Bradyrhizobiaceae	28211|Alphaproteobacteria	C	FMN-dependent dehydrogenase	MA20_37755	-	1.1.3.15	ko:K00104	ko00630,ko01100,ko01110,ko01120,ko01130,map00630,map01100,map01110,map01120,map01130	-	R00475	RC00042	ko00000,ko00001,ko01000	-	-	-	FMN_dh
Q1LQ51;(S)-2-hydroxy-acid	266264.Rmet_0839	7.6e-197	693.0	COG1304@1|root,COG1304@2|Bacteria,1MUEZ@1224|Proteobacteria,2VH77@28216|Betaproteobacteria,1KCBV@119060|Burkholderiaceae	28216|Betaproteobacteria	C	IMP dehydrogenase / GMP reductase domain	-	-	1.1.3.46	ko:K16422	ko00261,ko01055,ko01130,map00261,map01055,map01130	-	R06633	RC00240	ko00000,ko00001,ko01000	-	-	-	FMN_dh
Q81AQ6;(S)-2-hydroxy-acid	1396.DJ87_1438	5.8e-250	869.8	COG0277@1|root,COG0277@2|Bacteria,1TPBC@1239|Firmicutes,4H9UU@91061|Bacilli,1ZCQN@1386|Bacillus	91061|Bacilli	C	Glycolate oxidase subunit	dld	-	1.1.2.4,1.1.3.15	ko:K00102,ko:K00104	ko00620,ko00630,ko01100,ko01110,ko01120,ko01130,map00620,map00630,map01100,map01110,map01120,map01130	-	R00197,R00475	RC00042,RC00044	ko00000,ko00001,ko01000	-	-	-	FAD-oxidase_C,FAD_binding_4
A0A011MFG6;(S)-2-hydroxy-acid	1454004.AW11_01282	9.2e-133	479.9	COG0579@1|root,COG0579@2|Bacteria,1N0QB@1224|Proteobacteria,2VIKG@28216|Betaproteobacteria,1KQD0@119066|unclassified Betaproteobacteria	28216|Betaproteobacteria	S	FAD dependent oxidoreductase	-	-	1.4.3.3	ko:K00273	ko00260,ko00311,ko00330,ko00472,ko01100,ko01130,ko04146,map00260,map00311,map00330,map00472,map01100,map01130,map04146	-	R00366,R02457,R02894,R02923,R04221,R07400	RC00006,RC00018,RC00135	ko00000,ko00001,ko01000	-	-	-	DAO
W8VHY5;(S)-2-hydroxy-acid	573.JG24_03460	2.3e-237	827.8	COG0579@1|root,COG0579@2|Bacteria,1N0QB@1224|Proteobacteria,1RN24@1236|Gammaproteobacteria	1236|Gammaproteobacteria	S	L-2-hydroxyglutarate oxidase LhgO	lhgO	GO:0000166,GO:0003674,GO:0003824,GO:0003973,GO:0005488,GO:0005575,GO:0005622,GO:0005623,GO:0005737,GO:0005886,GO:0008150,GO:0008152,GO:0016020,GO:0016491,GO:0016614,GO:0016899,GO:0034419,GO:0036094,GO:0043167,GO:0043168,GO:0044424,GO:0044464,GO:0048037,GO:0050660,GO:0050662,GO:0055114,GO:0071944,GO:0097159,GO:1901265,GO:1901363	-	ko:K15736	-	-	-	-	ko00000,ko01000	-	-	-	DAO
A0A0L6Z6D8;(S)-2-hydroxy-acid	1443122.Z958_08995	1.2e-213	749.2	COG0579@1|root,COG0579@2|Bacteria,1TRDH@1239|Firmicutes,248IK@186801|Clostridia,36DNW@31979|Clostridiaceae	186801|Clostridia	C	FAD dependent oxidoreductase	lhgO	-	1.1.5.3	ko:K00111	ko00564,ko01110,map00564,map01110	-	R00848	RC00029	ko00000,ko00001,ko01000	-	-	-	DAO,Fer2_BFD
Q0RJT8;(S)-2-hydroxy-acid	326424.FRAAL3579	1.2e-219	768.8	COG1304@1|root,COG1304@2|Bacteria,2GJA5@201174|Actinobacteria,4EU1W@85013|Frankiales	201174|Actinobacteria	C	FMN-dependent alpha-hydroxy acid dehydrogenase	-	-	1.1.2.3,1.1.3.15	ko:K00101,ko:K00104	ko00620,ko00630,ko01100,ko01110,ko01120,ko01130,map00620,map00630,map01100,map01110,map01120,map01130	-	R00196,R00475	RC00042,RC00044	ko00000,ko00001,ko01000	-	-	-	FMN_dh
A0A0M7BVQ0;(S)-2-hydroxy-acid	511.JT27_11020	5.2e-209	733.4	COG0579@1|root,COG0579@2|Bacteria,1N0QB@1224|Proteobacteria,2VIKG@28216|Betaproteobacteria,3T20H@506|Alcaligenaceae	28216|Betaproteobacteria	S	Oxidoreductase	lhgO	-	-	-	-	-	-	-	-	-	-	-	DAO
U6FAS7;(S)-2-hydroxy-acid	748671.LCRIS_01831	1.5e-96	359.0	COG0277@1|root,COG0277@2|Bacteria,1TPBC@1239|Firmicutes,4H9UU@91061|Bacilli,3F4AD@33958|Lactobacillaceae	91061|Bacilli	C	FAD linked oxidases, C-terminal domain	glcD	-	1.1.3.15	ko:K00104	ko00630,ko01100,ko01110,ko01120,ko01130,map00630,map01100,map01110,map01120,map01130	-	R00475	RC00042	ko00000,ko00001,ko01000	-	-	-	FAD-oxidase_C,FAD_binding_4
Q7U9U2;(S)-2-hydroxy-acid	84588.SYNW0161	9.5e-222	775.8	COG0277@1|root,COG0277@2|Bacteria,1G176@1117|Cyanobacteria,1GYXW@1129|Synechococcus	1117|Cyanobacteria	C	Glycolate oxidase subunit GlcE	glcE	-	-	ko:K11472	ko00630,ko01100,ko01110,ko01120,ko01130,map00630,map01100,map01110,map01120,map01130	-	R00475	RC00042	ko00000,ko00001	-	-	-	FAD-oxidase_C,FAD_binding_4
C9Y9E7;(S)-2-hydroxy-acid	614083.AWQR01000040_gene753	7.8e-200	703.0	COG1304@1|root,COG1304@2|Bacteria,1MUEZ@1224|Proteobacteria,2VH77@28216|Betaproteobacteria,4AAT7@80864|Comamonadaceae	28216|Betaproteobacteria	C	PFAM FMN-dependent alpha-hydroxy acid dehydrogenase	lldD	-	1.1.2.3,1.1.3.15	ko:K00101,ko:K00104	ko00620,ko00630,ko01100,ko01110,ko01120,ko01130,map00620,map00630,map01100,map01110,map01120,map01130	-	R00196,R00475	RC00042,RC00044	ko00000,ko00001,ko01000	-	-	-	FMN_dh
A0A0M1HBZ3;(S)-2-hydroxy-acid	481805.EcolC_1046	2.6e-241	840.9	COG0579@1|root,COG0579@2|Bacteria,1N0QB@1224|Proteobacteria,1RN24@1236|Gammaproteobacteria,3XPBR@561|Escherichia	1236|Gammaproteobacteria	C	L-2-hydroxyglutarate oxidase LhgO	lhgO	GO:0000166,GO:0003674,GO:0003824,GO:0003973,GO:0005488,GO:0005575,GO:0005622,GO:0005623,GO:0005737,GO:0005886,GO:0008150,GO:0008152,GO:0016020,GO:0016491,GO:0016614,GO:0016899,GO:0034419,GO:0036094,GO:0043167,GO:0043168,GO:0044424,GO:0044464,GO:0048037,GO:0050660,GO:0050662,GO:0055114,GO:0071944,GO:0097159,GO:1901265,GO:1901363	-	ko:K15736	-	-	-	-	ko00000,ko01000	-	-	-	DAO
A0A0B5QLQ1;(S)-2-hydroxy-acid	290402.Cbei_2884	3.6e-271	940.3	COG0277@1|root,COG0277@2|Bacteria,1TPBC@1239|Firmicutes,24A99@186801|Clostridia,36DRC@31979|Clostridiaceae	186801|Clostridia	C	FAD linked oxidase domain protein	glcD	-	1.1.3.15	ko:K00104	ko00630,ko01100,ko01110,ko01120,ko01130,map00630,map01100,map01110,map01120,map01130	-	R00475	RC00042	ko00000,ko00001,ko01000	-	-	-	FAD-oxidase_C,FAD_binding_4
A0A021X798;(S)-2-hydroxy-acid	1410620.SHLA_20c000570	1.1e-228	798.9	COG0579@1|root,COG0579@2|Bacteria,1N0QB@1224|Proteobacteria,2TU6K@28211|Alphaproteobacteria,4BBRW@82115|Rhizobiaceae	28211|Alphaproteobacteria	S	FAD dependent oxidoreductase	-	-	-	ko:K15736	-	-	-	-	ko00000,ko01000	-	-	-	DAO
A0A070UXS3;(S)-2-hydroxy-acid	316407.1800044	2.4e-242	844.3	COG0579@1|root,COG0579@2|Bacteria,1N0QB@1224|Proteobacteria,1RN24@1236|Gammaproteobacteria,3XPBR@561|Escherichia	1236|Gammaproteobacteria	C	L-2-hydroxyglutarate oxidase LhgO	lhgO	GO:0000166,GO:0003674,GO:0003824,GO:0003973,GO:0005488,GO:0005575,GO:0005622,GO:0005623,GO:0005737,GO:0005886,GO:0008150,GO:0008152,GO:0016020,GO:0016491,GO:0016614,GO:0016899,GO:0034419,GO:0036094,GO:0043167,GO:0043168,GO:0044424,GO:0044464,GO:0048037,GO:0050660,GO:0050662,GO:0055114,GO:0071944,GO:0097159,GO:1901265,GO:1901363	-	ko:K15736	-	-	-	-	ko00000,ko01000	-	-	-	DAO
S0W3T7;(S)-2-hydroxy-acid	199310.c3208	1.2e-241	842.0	COG0579@1|root,COG0579@2|Bacteria,1N0QB@1224|Proteobacteria,1RN24@1236|Gammaproteobacteria,3XPBR@561|Escherichia	1236|Gammaproteobacteria	C	L-2-hydroxyglutarate oxidase LhgO	lhgO	GO:0000166,GO:0003674,GO:0003824,GO:0003973,GO:0005488,GO:0005575,GO:0005622,GO:0005623,GO:0005737,GO:0005886,GO:0008150,GO:0008152,GO:0016020,GO:0016491,GO:0016614,GO:0016899,GO:0034419,GO:0036094,GO:0043167,GO:0043168,GO:0044424,GO:0044464,GO:0048037,GO:0050660,GO:0050662,GO:0055114,GO:0071944,GO:0097159,GO:1901265,GO:1901363	-	ko:K15736	-	-	-	-	ko00000,ko01000	-	-	-	DAO
A0A0N9WTJ7;(S)-2-hydroxy-acid	220341.16503873	3.4e-241	840.5	COG0579@1|root,COG0579@2|Bacteria,1N0QB@1224|Proteobacteria,1RN24@1236|Gammaproteobacteria,3ZIW5@590|Salmonella	1236|Gammaproteobacteria	S	L-2-hydroxyglutarate oxidase LhgO	lhgO	GO:0000166,GO:0003674,GO:0003824,GO:0003973,GO:0005488,GO:0005575,GO:0005622,GO:0005623,GO:0005737,GO:0005886,GO:0008150,GO:0008152,GO:0016020,GO:0016491,GO:0016614,GO:0016899,GO:0034419,GO:0036094,GO:0043167,GO:0043168,GO:0044424,GO:0044464,GO:0048037,GO:0050660,GO:0050662,GO:0055114,GO:0071944,GO:0097159,GO:1901265,GO:1901363	-	ko:K15736	-	-	-	-	ko00000,ko01000	-	-	-	DAO
A0A0S4FWJ4;(S)-2-hydroxy-acid	573.JG24_03460	5.1e-237	826.6	COG0579@1|root,COG0579@2|Bacteria,1N0QB@1224|Proteobacteria,1RN24@1236|Gammaproteobacteria	1236|Gammaproteobacteria	S	L-2-hydroxyglutarate oxidase LhgO	lhgO	GO:0000166,GO:0003674,GO:0003824,GO:0003973,GO:0005488,GO:0005575,GO:0005622,GO:0005623,GO:0005737,GO:0005886,GO:0008150,GO:0008152,GO:0016020,GO:0016491,GO:0016614,GO:0016899,GO:0034419,GO:0036094,GO:0043167,GO:0043168,GO:0044424,GO:0044464,GO:0048037,GO:0050660,GO:0050662,GO:0055114,GO:0071944,GO:0097159,GO:1901265,GO:1901363	-	ko:K15736	-	-	-	-	ko00000,ko01000	-	-	-	DAO
A0A066T3I8;(S)-2-hydroxy-acid	362663.ECP_2623	6.3e-243	846.3	COG0579@1|root,COG0579@2|Bacteria,1N0QB@1224|Proteobacteria,1RN24@1236|Gammaproteobacteria,3XPBR@561|Escherichia	1236|Gammaproteobacteria	C	L-2-hydroxyglutarate oxidase LhgO	lhgO	GO:0000166,GO:0003674,GO:0003824,GO:0003973,GO:0005488,GO:0005575,GO:0005622,GO:0005623,GO:0005737,GO:0005886,GO:0008150,GO:0008152,GO:0016020,GO:0016491,GO:0016614,GO:0016899,GO:0034419,GO:0036094,GO:0043167,GO:0043168,GO:0044424,GO:0044464,GO:0048037,GO:0050660,GO:0050662,GO:0055114,GO:0071944,GO:0097159,GO:1901265,GO:1901363	-	ko:K15736	-	-	-	-	ko00000,ko01000	-	-	-	DAO
A0A0B1KZU5;(S)-2-hydroxy-acid	316407.1800044	6.9e-242	842.8	COG0579@1|root,COG0579@2|Bacteria,1N0QB@1224|Proteobacteria,1RN24@1236|Gammaproteobacteria,3XPBR@561|Escherichia	1236|Gammaproteobacteria	C	L-2-hydroxyglutarate oxidase LhgO	lhgO	GO:0000166,GO:0003674,GO:0003824,GO:0003973,GO:0005488,GO:0005575,GO:0005622,GO:0005623,GO:0005737,GO:0005886,GO:0008150,GO:0008152,GO:0016020,GO:0016491,GO:0016614,GO:0016899,GO:0034419,GO:0036094,GO:0043167,GO:0043168,GO:0044424,GO:0044464,GO:0048037,GO:0050660,GO:0050662,GO:0055114,GO:0071944,GO:0097159,GO:1901265,GO:1901363	-	ko:K15736	-	-	-	-	ko00000,ko01000	-	-	-	DAO
A0A0A0H7I6;(S)-2-hydroxy-acid	316407.1800044	1.5e-244	851.7	COG0579@1|root,COG0579@2|Bacteria,1N0QB@1224|Proteobacteria,1RN24@1236|Gammaproteobacteria,3XPBR@561|Escherichia	1236|Gammaproteobacteria	C	L-2-hydroxyglutarate oxidase LhgO	lhgO	GO:0000166,GO:0003674,GO:0003824,GO:0003973,GO:0005488,GO:0005575,GO:0005622,GO:0005623,GO:0005737,GO:0005886,GO:0008150,GO:0008152,GO:0016020,GO:0016491,GO:0016614,GO:0016899,GO:0034419,GO:0036094,GO:0043167,GO:0043168,GO:0044424,GO:0044464,GO:0048037,GO:0050660,GO:0050662,GO:0055114,GO:0071944,GO:0097159,GO:1901265,GO:1901363	-	ko:K15736	-	-	-	-	ko00000,ko01000	-	-	-	DAO
A0A0K4FYZ0;(S)-2-hydroxy-acid	469008.B21_02480	2.9e-125	454.5	COG0579@1|root,COG0579@2|Bacteria,1N0QB@1224|Proteobacteria,1RN24@1236|Gammaproteobacteria,3XPBR@561|Escherichia	1236|Gammaproteobacteria	C	L-2-hydroxyglutarate oxidase LhgO	lhgO	GO:0000166,GO:0003674,GO:0003824,GO:0003973,GO:0005488,GO:0005575,GO:0005622,GO:0005623,GO:0005737,GO:0005886,GO:0008150,GO:0008152,GO:0016020,GO:0016491,GO:0016614,GO:0016899,GO:0034419,GO:0036094,GO:0043167,GO:0043168,GO:0044424,GO:0044464,GO:0048037,GO:0050660,GO:0050662,GO:0055114,GO:0071944,GO:0097159,GO:1901265,GO:1901363	-	ko:K15736	-	-	-	-	ko00000,ko01000	-	-	-	DAO
A0A0F3UST4;(S)-2-hydroxy-acid	481805.EcolC_1046	1.3e-240	838.6	COG0579@1|root,COG0579@2|Bacteria,1N0QB@1224|Proteobacteria,1RN24@1236|Gammaproteobacteria,3XPBR@561|Escherichia	1236|Gammaproteobacteria	C	L-2-hydroxyglutarate oxidase LhgO	lhgO	GO:0000166,GO:0003674,GO:0003824,GO:0003973,GO:0005488,GO:0005575,GO:0005622,GO:0005623,GO:0005737,GO:0005886,GO:0008150,GO:0008152,GO:0016020,GO:0016491,GO:0016614,GO:0016899,GO:0034419,GO:0036094,GO:0043167,GO:0043168,GO:0044424,GO:0044464,GO:0048037,GO:0050660,GO:0050662,GO:0055114,GO:0071944,GO:0097159,GO:1901265,GO:1901363	-	ko:K15736	-	-	-	-	ko00000,ko01000	-	-	-	DAO
Q8YI46;(S)-2-hydroxy-acid	224914.BMEI0599	6.3e-268	929.5	COG0277@1|root,COG0277@2|Bacteria,1MU6Y@1224|Proteobacteria,2TR2Z@28211|Alphaproteobacteria,1J1VR@118882|Brucellaceae	28211|Alphaproteobacteria	C	FAD linked oxidases, C-terminal domain	dld	GO:0003674,GO:0003824,GO:0004457,GO:0005575,GO:0005622,GO:0005623,GO:0005737,GO:0005739,GO:0005740,GO:0005743,GO:0006139,GO:0006163,GO:0006164,GO:0006725,GO:0006753,GO:0006754,GO:0006793,GO:0006796,GO:0006807,GO:0008150,GO:0008152,GO:0008720,GO:0009058,GO:0009117,GO:0009123,GO:0009124,GO:0009126,GO:0009127,GO:0009141,GO:0009142,GO:0009144,GO:0009145,GO:0009150,GO:0009152,GO:0009156,GO:0009161,GO:…	1.1.1.303,1.1.1.4,1.1.2.4	ko:K00004,ko:K00102	ko00620,ko00650,map00620,map00650	-	R00197,R02855,R02946,R10504	RC00044,RC00205,RC00525	ko00000,ko00001,ko01000	-	-	-	FAD-oxidase_C,FAD_binding_4
A0A098GJT9;(S)-2-hydroxy-acid	1117958.PE143B_0127200	5.2e-164	583.9	COG1304@1|root,COG1304@2|Bacteria,1MUEZ@1224|Proteobacteria,1RPA1@1236|Gammaproteobacteria	1236|Gammaproteobacteria	C	Catalyzes the conversion of L-lactate to pyruvate. Is coupled to the respiratory chain	lldD	GO:0000166,GO:0003674,GO:0003824,GO:0004457,GO:0004459,GO:0004460,GO:0005488,GO:0005575,GO:0005623,GO:0005886,GO:0005975,GO:0005996,GO:0006004,GO:0006082,GO:0006089,GO:0006090,GO:0006091,GO:0006096,GO:0006139,GO:0006163,GO:0006164,GO:0006165,GO:0006725,GO:0006732,GO:0006733,GO:0006753,GO:0006754,GO:0006757,GO:0006793,GO:0006796,GO:0006807,GO:0008150,GO:0008152,GO:0009056,GO:0009058,GO:0009060,GO:…	1.1.2.3	ko:K00101	ko00620,ko01100,map00620,map01100	-	R00196	RC00044	ko00000,ko00001,ko01000	-	-	iECOK1_1307.ECOK1_4049,iJN746.PP_4736	FMN_dh
A0A0N7LGH0;(S)-2-hydroxy-acid	1303518.CCALI_01855	1.6e-274	951.4	COG0277@1|root,COG0277@2|Bacteria	2|Bacteria	C	FAD linked oxidase domain protein	glcD	GO:0003674,GO:0003824,GO:0006066,GO:0006082,GO:0006950,GO:0006974,GO:0008150,GO:0008152,GO:0009056,GO:0009441,GO:0009987,GO:0016054,GO:0016491,GO:0016614,GO:0017144,GO:0019154,GO:0019752,GO:0032787,GO:0033554,GO:0034308,GO:0034310,GO:0042737,GO:0043436,GO:0044237,GO:0044248,GO:0044281,GO:0044282,GO:0046164,GO:0046296,GO:0046395,GO:0050896,GO:0051716,GO:0055114,GO:0071704,GO:0072329,GO:1901575,GO:…	1.1.2.4,1.1.3.15	ko:K00102,ko:K00104	ko00620,ko00630,ko01100,ko01110,ko01120,ko01130,map00620,map00630,map01100,map01110,map01120,map01130	-	R00197,R00475	RC00042,RC00044	ko00000,ko00001,ko01000	-	-	iJN746.PP_3745,iLF82_1304.LF82_0831,iNRG857_1313.NRG857_14750	FAD-oxidase_C,FAD_binding_4
A0A0G2XHS7;(S)-2-hydroxy-acid	199310.c3208	1e-240	839.0	COG0579@1|root,COG0579@2|Bacteria,1N0QB@1224|Proteobacteria,1RN24@1236|Gammaproteobacteria,3XPBR@561|Escherichia	1236|Gammaproteobacteria	C	L-2-hydroxyglutarate oxidase LhgO	lhgO	GO:0000166,GO:0003674,GO:0003824,GO:0003973,GO:0005488,GO:0005575,GO:0005622,GO:0005623,GO:0005737,GO:0005886,GO:0008150,GO:0008152,GO:0016020,GO:0016491,GO:0016614,GO:0016899,GO:0034419,GO:0036094,GO:0043167,GO:0043168,GO:0044424,GO:0044464,GO:0048037,GO:0050660,GO:0050662,GO:0055114,GO:0071944,GO:0097159,GO:1901265,GO:1901363	-	ko:K15736	-	-	-	-	ko00000,ko01000	-	-	-	DAO
A0A0K0GUD1;(S)-2-hydroxy-acid	573.JG24_03460	2.3e-237	827.8	COG0579@1|root,COG0579@2|Bacteria,1N0QB@1224|Proteobacteria,1RN24@1236|Gammaproteobacteria	1236|Gammaproteobacteria	S	L-2-hydroxyglutarate oxidase LhgO	lhgO	GO:0000166,GO:0003674,GO:0003824,GO:0003973,GO:0005488,GO:0005575,GO:0005622,GO:0005623,GO:0005737,GO:0005886,GO:0008150,GO:0008152,GO:0016020,GO:0016491,GO:0016614,GO:0016899,GO:0034419,GO:0036094,GO:0043167,GO:0043168,GO:0044424,GO:0044464,GO:0048037,GO:0050660,GO:0050662,GO:0055114,GO:0071944,GO:0097159,GO:1901265,GO:1901363	-	ko:K15736	-	-	-	-	ko00000,ko01000	-	-	-	DAO
A4Z0U9;(S)-2-hydroxy-acid	114615.BRADO6123	7.5e-225	786.2	COG0277@1|root,COG0277@2|Bacteria,1MVYV@1224|Proteobacteria,2TRA7@28211|Alphaproteobacteria,3JVXW@41294|Bradyrhizobiaceae	28211|Alphaproteobacteria	C	FAD binding domain	glcE	-	-	ko:K11472	ko00630,ko01100,ko01110,ko01120,ko01130,map00630,map01100,map01110,map01120,map01130	-	R00475	RC00042	ko00000,ko00001	-	-	-	FAD-oxidase_C,FAD_binding_4
I9XDF2;(S)-2-hydroxy-acid	85962.C694_00685	7.2e-135	486.5	COG0247@1|root,COG0247@2|Bacteria,1MWTK@1224|Proteobacteria,42PNX@68525|delta/epsilon subdivisions,2YP29@29547|Epsilonproteobacteria	29547|Epsilonproteobacteria	C	Fe-S oxidoreductase	lldE	-	-	ko:K18928	-	-	-	-	ko00000	-	-	-	CCG
J0A799;(S)-2-hydroxy-acid	85962.C694_00685	3.6e-134	484.2	COG0247@1|root,COG0247@2|Bacteria,1MWTK@1224|Proteobacteria,42PNX@68525|delta/epsilon subdivisions,2YP29@29547|Epsilonproteobacteria	29547|Epsilonproteobacteria	C	Fe-S oxidoreductase	lldE	-	-	ko:K18928	-	-	-	-	ko00000	-	-	-	CCG
Q145G9;(S)-2-hydroxy-acid	266265.Bxe_A3979	4e-206	723.8	COG0277@1|root,COG0277@2|Bacteria,1MVYV@1224|Proteobacteria,2VHUQ@28216|Betaproteobacteria,1K1XC@119060|Burkholderiaceae	28216|Betaproteobacteria	C	PFAM FAD linked oxidase domain protein	glcE	-	-	ko:K11472	ko00630,ko01100,ko01110,ko01120,ko01130,map00630,map01100,map01110,map01120,map01130	-	R00475	RC00042	ko00000,ko00001	-	-	-	FAD-oxidase_C,FAD_binding_4
U9YE48;(S)-2-hydroxy-acid	199310.c3208	1.2e-241	842.0	COG0579@1|root,COG0579@2|Bacteria,1N0QB@1224|Proteobacteria,1RN24@1236|Gammaproteobacteria,3XPBR@561|Escherichia	1236|Gammaproteobacteria	C	L-2-hydroxyglutarate oxidase LhgO	lhgO	GO:0000166,GO:0003674,GO:0003824,GO:0003973,GO:0005488,GO:0005575,GO:0005622,GO:0005623,GO:0005737,GO:0005886,GO:0008150,GO:0008152,GO:0016020,GO:0016491,GO:0016614,GO:0016899,GO:0034419,GO:0036094,GO:0043167,GO:0043168,GO:0044424,GO:0044464,GO:0048037,GO:0050660,GO:0050662,GO:0055114,GO:0071944,GO:0097159,GO:1901265,GO:1901363	-	ko:K15736	-	-	-	-	ko00000,ko01000	-	-	-	DAO
C5R9T2;(S)-2-hydroxy-acid	585506.HMPREF0877_0727	5.9e-205	719.9	COG1304@1|root,COG1304@2|Bacteria,1TPC4@1239|Firmicutes,4HAU5@91061|Bacilli	91061|Bacilli	C	L-lactate dehydrogenase (FMN-dependent) and related alpha-hydroxy acid dehydrogenases	lctO	-	1.13.12.4	ko:K00467,ko:K10530	ko00620,map00620	-	R00319	RC01312	ko00000,ko00001,ko01000	-	-	-	FMN_dh
H4JQR2;(S)-2-hydroxy-acid	199310.c3208	6.3e-243	846.3	COG0579@1|root,COG0579@2|Bacteria,1N0QB@1224|Proteobacteria,1RN24@1236|Gammaproteobacteria,3XPBR@561|Escherichia	1236|Gammaproteobacteria	C	L-2-hydroxyglutarate oxidase LhgO	lhgO	GO:0000166,GO:0003674,GO:0003824,GO:0003973,GO:0005488,GO:0005575,GO:0005622,GO:0005623,GO:0005737,GO:0005886,GO:0008150,GO:0008152,GO:0016020,GO:0016491,GO:0016614,GO:0016899,GO:0034419,GO:0036094,GO:0043167,GO:0043168,GO:0044424,GO:0044464,GO:0048037,GO:0050660,GO:0050662,GO:0055114,GO:0071944,GO:0097159,GO:1901265,GO:1901363	-	ko:K15736	-	-	-	-	ko00000,ko01000	-	-	-	DAO
B9ST70;(S)-2-hydroxy-acid	3988.XP_002529189.1	2.2e-165	588.2	COG1304@1|root,KOG0538@2759|Eukaryota,37Q8R@33090|Viridiplantae,3GEWX@35493|Streptophyta,4JNSE@91835|fabids	35493|Streptophyta	C	(S)-2-hydroxy-acid oxidase	-	GO:0003674,GO:0003824,GO:0003973,GO:0005575,GO:0005622,GO:0005623,GO:0005737,GO:0005777,GO:0008150,GO:0008152,GO:0008891,GO:0009853,GO:0009987,GO:0010109,GO:0016032,GO:0016491,GO:0016614,GO:0016899,GO:0019048,GO:0019222,GO:0031323,GO:0035821,GO:0042579,GO:0043094,GO:0043226,GO:0043227,GO:0043229,GO:0043231,GO:0044003,GO:0044237,GO:0044403,GO:0044419,GO:0044424,GO:0044444,GO:0044464,GO:0050789,GO:…	1.1.3.15	ko:K11517	ko00630,ko01100,ko01110,ko01120,ko01130,ko01200,ko04146,map00630,map01100,map01110,map01120,map01130,map01200,map04146	M00532	R00475	RC00042	ko00000,ko00001,ko00002,ko01000	-	-	-	FMN_dh
U5DJQ7;(S)-2-hydroxy-acid	582515.KR51_00028050	3e-284	983.8	COG0277@1|root,COG0277@2|Bacteria,1G1U2@1117|Cyanobacteria	1117|Cyanobacteria	C	glycolate oxidase subunit glcD	glcD	-	1.1.3.15	ko:K00104	ko00630,ko01100,ko01110,ko01120,ko01130,map00630,map01100,map01110,map01120,map01130	-	R00475	RC00042	ko00000,ko00001,ko01000	-	-	-	FAD-oxidase_C,FAD_binding_4
A0A0K2VV82;(S)-2-hydroxy-acid	1040986.ATYO01000001_gene1517	4.7e-282	976.5	COG0277@1|root,COG0277@2|Bacteria,1MU6Y@1224|Proteobacteria,2TSG6@28211|Alphaproteobacteria,43GWF@69277|Phyllobacteriaceae	28211|Alphaproteobacteria	C	Glycolate oxidase subunit GlcD	glcD	-	1.1.3.15	ko:K00104	ko00630,ko01100,ko01110,ko01120,ko01130,map00630,map01100,map01110,map01120,map01130	-	R00475	RC00042	ko00000,ko00001,ko01000	-	-	-	FAD-oxidase_C,FAD_binding_4
A0A0J6Y3T5;(S)-2-hydroxy-acid	318424.EU78_22975	5.1e-202	710.3	COG0579@1|root,COG0579@2|Bacteria,2GKFB@201174|Actinobacteria,236H0@1762|Mycobacteriaceae	201174|Actinobacteria	S	FAD dependent oxidoreductase	lhgO	-	1.1.5.4	ko:K00116,ko:K15736	ko00020,ko00620,ko01100,ko01110,ko01120,ko01130,ko01200,map00020,map00620,map01100,map01110,map01120,map01130,map01200	M00009,M00011	R00360,R00361,R01257	RC00031	ko00000,ko00001,ko00002,ko01000	-	-	-	DAO
S1DBD0;(S)-2-hydroxy-acid	199310.c3208	1.2e-241	842.0	COG0579@1|root,COG0579@2|Bacteria,1N0QB@1224|Proteobacteria,1RN24@1236|Gammaproteobacteria,3XPBR@561|Escherichia	1236|Gammaproteobacteria	C	L-2-hydroxyglutarate oxidase LhgO	lhgO	GO:0000166,GO:0003674,GO:0003824,GO:0003973,GO:0005488,GO:0005575,GO:0005622,GO:0005623,GO:0005737,GO:0005886,GO:0008150,GO:0008152,GO:0016020,GO:0016491,GO:0016614,GO:0016899,GO:0034419,GO:0036094,GO:0043167,GO:0043168,GO:0044424,GO:0044464,GO:0048037,GO:0050660,GO:0050662,GO:0055114,GO:0071944,GO:0097159,GO:1901265,GO:1901363	-	ko:K15736	-	-	-	-	ko00000,ko01000	-	-	-	DAO
A0A089QDS0;(S)-2-hydroxy-acid	693986.MOC_4989	9.8e-269	932.2	COG0277@1|root,COG0277@2|Bacteria,1MU6Y@1224|Proteobacteria,2TSG6@28211|Alphaproteobacteria,1JS93@119045|Methylobacteriaceae	28211|Alphaproteobacteria	C	PFAM FAD linked oxidase domain protein	glcD	GO:0003674,GO:0003824,GO:0006066,GO:0006082,GO:0006950,GO:0006974,GO:0008150,GO:0008152,GO:0009056,GO:0009441,GO:0009987,GO:0016054,GO:0016491,GO:0016614,GO:0017144,GO:0019154,GO:0019752,GO:0032787,GO:0033554,GO:0034308,GO:0034310,GO:0042737,GO:0043436,GO:0044237,GO:0044248,GO:0044281,GO:0044282,GO:0046164,GO:0046296,GO:0046395,GO:0050896,GO:0051716,GO:0055114,GO:0071704,GO:0072329,GO:1901575,GO:…	1.1.3.15	ko:K00104	ko00630,ko01100,ko01110,ko01120,ko01130,map00630,map01100,map01110,map01120,map01130	-	R00475	RC00042	ko00000,ko00001,ko01000	-	-	-	FAD-oxidase_C,FAD_binding_4
A0A023V347;(S)-2-hydroxy-acid	500640.CIT292_09990	7.7e-241	839.3	COG0579@1|root,COG0579@2|Bacteria,1N0QB@1224|Proteobacteria,1RN24@1236|Gammaproteobacteria,3WWC7@544|Citrobacter	1236|Gammaproteobacteria	S	L-2-hydroxyglutarate oxidase LhgO	lhgO	GO:0000166,GO:0003674,GO:0003824,GO:0003973,GO:0005488,GO:0005575,GO:0005622,GO:0005623,GO:0005737,GO:0005886,GO:0008150,GO:0008152,GO:0016020,GO:0016491,GO:0016614,GO:0016899,GO:0034419,GO:0036094,GO:0043167,GO:0043168,GO:0044424,GO:0044464,GO:0048037,GO:0050660,GO:0050662,GO:0055114,GO:0071944,GO:0097159,GO:1901265,GO:1901363	-	ko:K15736	-	-	-	-	ko00000,ko01000	-	-	-	DAO
A0A0P0R820;(S)-2-hydroxy-acid	1218084.BBJK01000083_gene5668	1.2e-288	998.4	COG0277@1|root,COG0277@2|Bacteria,1MU6Y@1224|Proteobacteria,2VH8M@28216|Betaproteobacteria,1K0Q5@119060|Burkholderiaceae	28216|Betaproteobacteria	C	PFAM FAD linked oxidase domain protein	glcD	-	1.1.2.4,1.1.3.15,1.1.5.12	ko:K00102,ko:K00104,ko:K03777	ko00620,ko00630,ko01100,ko01110,ko01120,ko01130,map00620,map00630,map01100,map01110,map01120,map01130	-	R00197,R00475,R00704,R11591	RC00042,RC00044	ko00000,ko00001,ko01000	-	-	-	FAD-oxidase_C,FAD_binding_4
A0A0T9WB25;(S)-2-hydroxy-acid	262719.MHJ_0588	2.1e-213	748.0	COG0579@1|root,COG0579@2|Bacteria,3WSV0@544448|Tenericutes	544448|Tenericutes	S	FAD dependent oxidoreductase	glpO	-	1.1.5.3	ko:K00111	ko00564,ko01110,map00564,map01110	-	R00848	RC00029	ko00000,ko00001,ko01000	-	-	-	DAO
A2C7I8;(S)-2-hydroxy-acid	74547.PMT_1295	6.3e-279	966.1	COG0277@1|root,COG0277@2|Bacteria,1G1U2@1117|Cyanobacteria,1MM69@1212|Prochloraceae	1117|Cyanobacteria	C	FAD linked oxidases, C-terminal domain	glcD	-	1.1.3.15	ko:K00104	ko00630,ko01100,ko01110,ko01120,ko01130,map00630,map01100,map01110,map01120,map01130	-	R00475	RC00042	ko00000,ko00001,ko01000	-	-	-	FAD-oxidase_C,FAD_binding_4
A0A0P7Q9V8;(S)-2-hydroxy-acid	199310.c3208	4.1e-242	843.6	COG0579@1|root,COG0579@2|Bacteria,1N0QB@1224|Proteobacteria,1RN24@1236|Gammaproteobacteria,3XPBR@561|Escherichia	1236|Gammaproteobacteria	C	L-2-hydroxyglutarate oxidase LhgO	lhgO	GO:0000166,GO:0003674,GO:0003824,GO:0003973,GO:0005488,GO:0005575,GO:0005622,GO:0005623,GO:0005737,GO:0005886,GO:0008150,GO:0008152,GO:0016020,GO:0016491,GO:0016614,GO:0016899,GO:0034419,GO:0036094,GO:0043167,GO:0043168,GO:0044424,GO:0044464,GO:0048037,GO:0050660,GO:0050662,GO:0055114,GO:0071944,GO:0097159,GO:1901265,GO:1901363	-	ko:K15736	-	-	-	-	ko00000,ko01000	-	-	-	DAO
F4CRU5;(S)-2-hydroxy-acid	675635.Psed_5175	3.2e-228	797.3	COG1304@1|root,COG1304@2|Bacteria,2GJA5@201174|Actinobacteria,4DYPK@85010|Pseudonocardiales	201174|Actinobacteria	C	FMN-dependent dehydrogenase	lldD	GO:0005575,GO:0005618,GO:0005623,GO:0005886,GO:0016020,GO:0030312,GO:0044464,GO:0071944	1.1.2.3,1.1.3.15	ko:K00101,ko:K00104	ko00620,ko00630,ko01100,ko01110,ko01120,ko01130,map00620,map00630,map01100,map01110,map01120,map01130	-	R00196,R00475	RC00042,RC00044	ko00000,ko00001,ko01000	-	-	iNJ661.Rv1872c	FMN_dh
T9S834;(S)-2-hydroxy-acid	155864.EDL933_3823	1.7e-243	848.2	COG0579@1|root,COG0579@2|Bacteria,1N0QB@1224|Proteobacteria,1RN24@1236|Gammaproteobacteria,3XPBR@561|Escherichia	1236|Gammaproteobacteria	C	L-2-hydroxyglutarate oxidase LhgO	lhgO	GO:0000166,GO:0003674,GO:0003824,GO:0003973,GO:0005488,GO:0005575,GO:0005622,GO:0005623,GO:0005737,GO:0005886,GO:0008150,GO:0008152,GO:0016020,GO:0016491,GO:0016614,GO:0016899,GO:0034419,GO:0036094,GO:0043167,GO:0043168,GO:0044424,GO:0044464,GO:0048037,GO:0050660,GO:0050662,GO:0055114,GO:0071944,GO:0097159,GO:1901265,GO:1901363	-	ko:K15736	-	-	-	-	ko00000,ko01000	-	-	-	DAO
C0QKR7;(S)-2-hydroxy-acid	177437.HRM2_30740	2.5e-272	944.1	COG0277@1|root,COG0277@2|Bacteria,1MU6Y@1224|Proteobacteria,42NFG@68525|delta/epsilon subdivisions,2WJGA@28221|Deltaproteobacteria,2MHT2@213118|Desulfobacterales	28221|Deltaproteobacteria	C	FAD linked oxidases, C-terminal domain	-	-	1.1.3.15	ko:K00104	ko00630,ko01100,ko01110,ko01120,ko01130,map00630,map01100,map01110,map01120,map01130	-	R00475	RC00042	ko00000,ko00001,ko01000	-	-	-	FAD-oxidase_C,FAD_binding_4
A0A029M3F1;(S)-2-hydroxy-acid	481805.EcolC_1046	6.7e-245	852.8	COG0579@1|root,COG0579@2|Bacteria,1N0QB@1224|Proteobacteria,1RN24@1236|Gammaproteobacteria,3XPBR@561|Escherichia	1236|Gammaproteobacteria	C	L-2-hydroxyglutarate oxidase LhgO	lhgO	GO:0000166,GO:0003674,GO:0003824,GO:0003973,GO:0005488,GO:0005575,GO:0005622,GO:0005623,GO:0005737,GO:0005886,GO:0008150,GO:0008152,GO:0016020,GO:0016491,GO:0016614,GO:0016899,GO:0034419,GO:0036094,GO:0043167,GO:0043168,GO:0044424,GO:0044464,GO:0048037,GO:0050660,GO:0050662,GO:0055114,GO:0071944,GO:0097159,GO:1901265,GO:1901363	-	ko:K15736	-	-	-	-	ko00000,ko01000	-	-	-	DAO
A0A0J0IQF0;(S)-2-hydroxy-acid	469595.CSAG_02495	3.8e-240	837.0	COG0579@1|root,COG0579@2|Bacteria,1N0QB@1224|Proteobacteria,1RN24@1236|Gammaproteobacteria,3WWC7@544|Citrobacter	1236|Gammaproteobacteria	S	L-2-hydroxyglutarate oxidase LhgO	lhgO	GO:0000166,GO:0003674,GO:0003824,GO:0003973,GO:0005488,GO:0005575,GO:0005622,GO:0005623,GO:0005737,GO:0005886,GO:0008150,GO:0008152,GO:0016020,GO:0016491,GO:0016614,GO:0016899,GO:0034419,GO:0036094,GO:0043167,GO:0043168,GO:0044424,GO:0044464,GO:0048037,GO:0050660,GO:0050662,GO:0055114,GO:0071944,GO:0097159,GO:1901265,GO:1901363	-	ko:K15736	-	-	-	-	ko00000,ko01000	-	-	-	DAO
C2EPE3;(S)-2-hydroxy-acid	525365.HMPREF0548_1539	4e-234	817.0	COG1304@1|root,COG1304@2|Bacteria,1TPC4@1239|Firmicutes,4HAU5@91061|Bacilli,3F3N3@33958|Lactobacillaceae	91061|Bacilli	C	L-lactate dehydrogenase (FMN-dependent) and related alpha-hydroxy acid dehydrogenases	lctO	-	1.13.12.4	ko:K00467,ko:K10530	ko00620,map00620	-	R00319	RC01312	ko00000,ko00001,ko01000	-	-	-	FMN_dh
Q2YII5;(S)-2-hydroxy-acid	224914.BMEII1064	4.9e-287	993.0	COG0277@1|root,COG0277@2|Bacteria,1MU6Y@1224|Proteobacteria,2TSG6@28211|Alphaproteobacteria,1J1N1@118882|Brucellaceae	28211|Alphaproteobacteria	C	FAD linked oxidases, C-terminal domain	glcD	-	1.1.3.15	ko:K00104	ko00630,ko01100,ko01110,ko01120,ko01130,map00630,map01100,map01110,map01120,map01130	-	R00475	RC00042	ko00000,ko00001,ko01000	-	-	-	FAD-oxidase_C,FAD_binding_4
A0A0T6ADC9;(S)-2-hydroxy-acid	909663.KI867150_gene2683	4.3e-136	491.5	COG0277@1|root,COG0277@2|Bacteria,1MU6Y@1224|Proteobacteria,42M0V@68525|delta/epsilon subdivisions,2WIQ1@28221|Deltaproteobacteria,2MQ5I@213462|Syntrophobacterales	28221|Deltaproteobacteria	C	FAD linked oxidase domain protein	larD	-	1.1.2.4,1.1.3.15	ko:K00102,ko:K00104	ko00620,ko00630,ko01100,ko01110,ko01120,ko01130,map00620,map00630,map01100,map01110,map01120,map01130	-	R00197,R00475	RC00042,RC00044	ko00000,ko00001,ko01000	-	-	iAF987.Gmet_3245	FAD-oxidase_C,FAD_binding_4
J0HUJ5;(S)-2-hydroxy-acid	382638.Hac_0320	3.6e-134	484.2	COG0247@1|root,COG0247@2|Bacteria,1MWTK@1224|Proteobacteria,42PNX@68525|delta/epsilon subdivisions,2YP29@29547|Epsilonproteobacteria	29547|Epsilonproteobacteria	C	Fe-S oxidoreductase	lldE	-	-	ko:K18928	-	-	-	-	ko00000	-	-	-	CCG
B7N6P4;(S)-2-hydroxy-acid	481805.EcolC_1046	2.2e-243	847.8	COG0579@1|root,COG0579@2|Bacteria,1N0QB@1224|Proteobacteria,1RN24@1236|Gammaproteobacteria,3XPBR@561|Escherichia	1236|Gammaproteobacteria	C	L-2-hydroxyglutarate oxidase LhgO	lhgO	GO:0000166,GO:0003674,GO:0003824,GO:0003973,GO:0005488,GO:0005575,GO:0005622,GO:0005623,GO:0005737,GO:0005886,GO:0008150,GO:0008152,GO:0016020,GO:0016491,GO:0016614,GO:0016899,GO:0034419,GO:0036094,GO:0043167,GO:0043168,GO:0044424,GO:0044464,GO:0048037,GO:0050660,GO:0050662,GO:0055114,GO:0071944,GO:0097159,GO:1901265,GO:1901363	-	ko:K15736	-	-	-	-	ko00000,ko01000	-	-	-	DAO
A0A0D8B9B7;(S)-2-hydroxy-acid	326424.FRAAL3861	2.6e-245	854.4	COG0277@1|root,COG0277@2|Bacteria,2GJ2T@201174|Actinobacteria,4ETS6@85013|Frankiales	201174|Actinobacteria	C	PFAM FAD linked oxidase domain protein	-	-	1.1.3.15	ko:K00104,ko:K11472	ko00630,ko01100,ko01110,ko01120,ko01130,map00630,map01100,map01110,map01120,map01130	-	R00475	RC00042	ko00000,ko00001,ko01000	-	-	-	FAD-oxidase_C,FAD_binding_4
D6EL10;(S)-2-hydroxy-acid	100226.SCO4113	3e-237	827.4	COG0579@1|root,COG0579@2|Bacteria,2GKFB@201174|Actinobacteria	201174|Actinobacteria	S	FAD dependent oxidoreductase	lhgO	-	-	ko:K15736	-	-	-	-	ko00000,ko01000	-	-	-	DAO
A0A0H4W4S4;(S)-2-hydroxy-acid	1392838.AWNM01000097_gene211	2.7e-205	721.1	COG0579@1|root,COG0579@2|Bacteria,1N0QB@1224|Proteobacteria,2VIKG@28216|Betaproteobacteria,3T20H@506|Alcaligenaceae	28216|Betaproteobacteria	S	Oxidoreductase	lhgO	-	-	-	-	-	-	-	-	-	-	-	DAO
T5UMF2;(S)-2-hydroxy-acid	199310.c3208	2.4e-242	844.3	COG0579@1|root,COG0579@2|Bacteria,1N0QB@1224|Proteobacteria,1RN24@1236|Gammaproteobacteria,3XPBR@561|Escherichia	1236|Gammaproteobacteria	C	L-2-hydroxyglutarate oxidase LhgO	lhgO	GO:0000166,GO:0003674,GO:0003824,GO:0003973,GO:0005488,GO:0005575,GO:0005622,GO:0005623,GO:0005737,GO:0005886,GO:0008150,GO:0008152,GO:0016020,GO:0016491,GO:0016614,GO:0016899,GO:0034419,GO:0036094,GO:0043167,GO:0043168,GO:0044424,GO:0044464,GO:0048037,GO:0050660,GO:0050662,GO:0055114,GO:0071944,GO:0097159,GO:1901265,GO:1901363	-	ko:K15736	-	-	-	-	ko00000,ko01000	-	-	-	DAO
B7FUG8;(S)-2-hydroxy-acid	2850.Phatr50804	4.7e-254	883.2	COG1304@1|root,KOG0538@2759|Eukaryota,2XB4T@2836|Bacillariophyta	2836|Bacillariophyta	C	Conserved region in glutamate synthase	-	-	-	-	-	-	-	-	-	-	-	-	FMN_dh
A0A0M3VKM1;(S)-2-hydroxy-acid	573.JG24_03460	5.9e-241	839.7	COG0579@1|root,COG0579@2|Bacteria,1N0QB@1224|Proteobacteria,1RN24@1236|Gammaproteobacteria	1236|Gammaproteobacteria	S	L-2-hydroxyglutarate oxidase LhgO	lhgO	GO:0000166,GO:0003674,GO:0003824,GO:0003973,GO:0005488,GO:0005575,GO:0005622,GO:0005623,GO:0005737,GO:0005886,GO:0008150,GO:0008152,GO:0016020,GO:0016491,GO:0016614,GO:0016899,GO:0034419,GO:0036094,GO:0043167,GO:0043168,GO:0044424,GO:0044464,GO:0048037,GO:0050660,GO:0050662,GO:0055114,GO:0071944,GO:0097159,GO:1901265,GO:1901363	-	ko:K15736	-	-	-	-	ko00000,ko01000	-	-	-	DAO
Q96Y72;(S)-2-hydroxy-acid	273063.STK_22940	1.8e-176	625.2	COG0247@1|root,arCOG00333@2157|Archaea,2XSQS@28889|Crenarchaeota	28889|Crenarchaeota	C	Cysteine-rich domain	glcF	-	-	ko:K11473	ko00630,ko01100,ko01110,ko01120,ko01130,map00630,map01100,map01110,map01120,map01130	-	R00475	RC00042	ko00000,ko00001	-	-	-	CCG,Fer4_7,Fer4_8
B9MCK9;(S)-2-hydroxy-acid	535289.Dtpsy_0529	4.3e-211	740.3	COG1304@1|root,COG1304@2|Bacteria,1MUEZ@1224|Proteobacteria,2VH77@28216|Betaproteobacteria,4ACGQ@80864|Comamonadaceae	28216|Betaproteobacteria	C	PFAM FMN-dependent alpha-hydroxy acid dehydrogenase	-	-	1.1.2.3,1.1.3.46	ko:K00101,ko:K16422	ko00261,ko00620,ko01055,ko01100,ko01130,map00261,map00620,map01055,map01100,map01130	-	R00196,R06633	RC00044,RC00240	ko00000,ko00001,ko01000	-	-	-	FMN_dh
M9TZM2;(S)-2-hydroxy-acid	591167.Sfla_2946	2.7e-238	830.9	COG0579@1|root,COG0579@2|Bacteria,2GKFB@201174|Actinobacteria	201174|Actinobacteria	S	FAD dependent oxidoreductase	lhgO	-	-	ko:K15736	-	-	-	-	ko00000,ko01000	-	-	-	DAO
W2V3M4;(S)-2-hydroxy-acid	7244.FBpp0236346	1.1e-86	327.0	COG1304@1|root,KOG0538@2759|Eukaryota,38BCT@33154|Opisthokonta,3BA92@33208|Metazoa,3CU9T@33213|Bilateria,41WH9@6656|Arthropoda,3SJZP@50557|Insecta,4503V@7147|Diptera,45SPP@7214|Drosophilidae	33208|Metazoa	C	Oxidoreductase activity. It is involved in the biological process described with oxidation-reduction process	HAO1	GO:0000166,GO:0001561,GO:0003674,GO:0003824,GO:0003973,GO:0005102,GO:0005488,GO:0005515,GO:0005575,GO:0005622,GO:0005623,GO:0005737,GO:0005777,GO:0005782,GO:0005829,GO:0006066,GO:0006082,GO:0006605,GO:0006625,GO:0006629,GO:0006631,GO:0006725,GO:0006807,GO:0006810,GO:0006886,GO:0006996,GO:0007031,GO:0008104,GO:0008150,GO:0008152,GO:0008891,GO:0009056,GO:0009062,GO:0009441,GO:0009987,GO:0010181,GO:…	1.1.1.145,1.1.3.15,5.3.3.1	ko:K00070,ko:K11517	ko00140,ko00630,ko01100,ko01110,ko01120,ko01130,ko01200,ko04146,ko04913,ko04925,ko04927,ko04934,map00140,map00630,map01100,map01110,map01120,map01130,map01200,map04146,map04913,map04925,map04927,map04934	M00107,M00110,M00532	R00475,R01837,R02216,R02499,R02840,R03327,R04163,R04678,R04849	RC00042,RC00146	ko00000,ko00001,ko00002,ko01000	-	-	-	FMN_dh
G0UG28;(S)-2-hydroxy-acid	585506.HMPREF0877_0727	1.6e-194	685.3	COG1304@1|root,COG1304@2|Bacteria,1TPC4@1239|Firmicutes,4HAU5@91061|Bacilli	91061|Bacilli	C	L-lactate dehydrogenase (FMN-dependent) and related alpha-hydroxy acid dehydrogenases	lctO	-	1.13.12.4	ko:K00467,ko:K10530	ko00620,map00620	-	R00319	RC01312	ko00000,ko00001,ko01000	-	-	-	FMN_dh
A0A0W0VV04;(S)-2-hydroxy-acid	573370.DMR_p1_00400	4e-122	444.9	COG0579@1|root,COG0579@2|Bacteria,1N0QB@1224|Proteobacteria,42N0R@68525|delta/epsilon subdivisions,2WMPF@28221|Deltaproteobacteria,2M9KG@213115|Desulfovibrionales	28221|Deltaproteobacteria	S	PFAM FAD dependent oxidoreductase	-	-	-	-	-	-	-	-	-	-	-	-	DAO,Fer2_BFD
N3JZ39;(S)-2-hydroxy-acid	155864.EDL933_3823	6.9e-242	842.8	COG0579@1|root,COG0579@2|Bacteria,1N0QB@1224|Proteobacteria,1RN24@1236|Gammaproteobacteria,3XPBR@561|Escherichia	1236|Gammaproteobacteria	C	L-2-hydroxyglutarate oxidase LhgO	lhgO	GO:0000166,GO:0003674,GO:0003824,GO:0003973,GO:0005488,GO:0005575,GO:0005622,GO:0005623,GO:0005737,GO:0005886,GO:0008150,GO:0008152,GO:0016020,GO:0016491,GO:0016614,GO:0016899,GO:0034419,GO:0036094,GO:0043167,GO:0043168,GO:0044424,GO:0044464,GO:0048037,GO:0050660,GO:0050662,GO:0055114,GO:0071944,GO:0097159,GO:1901265,GO:1901363	-	ko:K15736	-	-	-	-	ko00000,ko01000	-	-	-	DAO
T2LJU1;(S)-2-hydroxy-acid	1367491.BN865_09190	3.3e-261	907.1	COG0277@1|root,COG0277@2|Bacteria,1MU6Y@1224|Proteobacteria,42M0V@68525|delta/epsilon subdivisions,2YMAY@29547|Epsilonproteobacteria	29547|Epsilonproteobacteria	C	Glycolate oxidase subunit	glcD	-	1.1.3.15	ko:K00104	ko00630,ko01100,ko01110,ko01120,ko01130,map00630,map01100,map01110,map01120,map01130	-	R00475	RC00042	ko00000,ko00001,ko01000	-	-	-	FAD-oxidase_C,FAD_binding_4
E3HEK0;(S)-2-hydroxy-acid	762376.AXYL_01912	6.8e-209	733.0	COG0277@1|root,COG0277@2|Bacteria,1MVYV@1224|Proteobacteria,2VHUQ@28216|Betaproteobacteria,3T2HV@506|Alcaligenaceae	28216|Betaproteobacteria	C	Glycolate oxidase	glcE	-	-	ko:K11472	ko00630,ko01100,ko01110,ko01120,ko01130,map00630,map01100,map01110,map01120,map01130	-	R00475	RC00042	ko00000,ko00001	-	-	-	FAD_binding_4
S5UC18;(S)-2-hydroxy-acid	1089545.KB913037_gene8214	1.1e-158	566.2	COG1304@1|root,COG1304@2|Bacteria,2GJA5@201174|Actinobacteria,4DXF2@85010|Pseudonocardiales	201174|Actinobacteria	C	FMN-dependent dehydrogenase	-	-	1.1.2.3,1.1.3.46	ko:K00101,ko:K16422	ko00261,ko00620,ko01055,ko01100,ko01130,map00261,map00620,map01055,map01100,map01130	-	R00196,R06633	RC00044,RC00240	ko00000,ko00001,ko01000	-	-	-	FMN_dh
H0TLA1;(S)-2-hydroxy-acid	114615.BRADO6122	8.8e-123	446.4	COG0247@1|root,COG0247@2|Bacteria,1MWTK@1224|Proteobacteria,2TR9H@28211|Alphaproteobacteria,3JSJD@41294|Bradyrhizobiaceae	28211|Alphaproteobacteria	C	Cysteine-rich domain	glcF	-	-	ko:K11473	ko00630,ko01100,ko01110,ko01120,ko01130,map00630,map01100,map01110,map01120,map01130	-	R00475	RC00042	ko00000,ko00001	-	-	-	CCG,Fer4_7
A0A0C7L2N8;(S)-2-hydroxy-acid	573.JG24_03460	2e-241	841.3	COG0579@1|root,COG0579@2|Bacteria,1N0QB@1224|Proteobacteria,1RN24@1236|Gammaproteobacteria	1236|Gammaproteobacteria	S	L-2-hydroxyglutarate oxidase LhgO	lhgO	GO:0000166,GO:0003674,GO:0003824,GO:0003973,GO:0005488,GO:0005575,GO:0005622,GO:0005623,GO:0005737,GO:0005886,GO:0008150,GO:0008152,GO:0016020,GO:0016491,GO:0016614,GO:0016899,GO:0034419,GO:0036094,GO:0043167,GO:0043168,GO:0044424,GO:0044464,GO:0048037,GO:0050660,GO:0050662,GO:0055114,GO:0071944,GO:0097159,GO:1901265,GO:1901363	-	ko:K15736	-	-	-	-	ko00000,ko01000	-	-	-	DAO
E7SSC5;(S)-2-hydroxy-acid	481805.EcolC_1046	5.2e-234	816.6	COG0579@1|root,COG0579@2|Bacteria,1N0QB@1224|Proteobacteria,1RN24@1236|Gammaproteobacteria,3XPBR@561|Escherichia	1236|Gammaproteobacteria	C	L-2-hydroxyglutarate oxidase LhgO	lhgO	GO:0000166,GO:0003674,GO:0003824,GO:0003973,GO:0005488,GO:0005575,GO:0005622,GO:0005623,GO:0005737,GO:0005886,GO:0008150,GO:0008152,GO:0016020,GO:0016491,GO:0016614,GO:0016899,GO:0034419,GO:0036094,GO:0043167,GO:0043168,GO:0044424,GO:0044464,GO:0048037,GO:0050660,GO:0050662,GO:0055114,GO:0071944,GO:0097159,GO:1901265,GO:1901363	-	ko:K15736	-	-	-	-	ko00000,ko01000	-	-	-	DAO
B9NTK7;(S)-2-hydroxy-acid	467661.RKLH11_2893	2.6e-277	960.7	COG0277@1|root,COG0277@2|Bacteria,1MU6Y@1224|Proteobacteria,2TSG6@28211|Alphaproteobacteria,3ZGPM@58840|unclassified Rhodobacteraceae	28211|Alphaproteobacteria	C	Glycolate oxidase subunit GlcD	glcD	-	1.1.3.15	ko:K00104	ko00630,ko01100,ko01110,ko01120,ko01130,map00630,map01100,map01110,map01120,map01130	-	R00475	RC00042	ko00000,ko00001,ko01000	-	-	-	FAD-oxidase_C,FAD_binding_4
V7UWB1;(S)-2-hydroxy-acid	220341.16503873	3.4e-241	840.5	COG0579@1|root,COG0579@2|Bacteria,1N0QB@1224|Proteobacteria,1RN24@1236|Gammaproteobacteria,3ZIW5@590|Salmonella	1236|Gammaproteobacteria	S	L-2-hydroxyglutarate oxidase LhgO	lhgO	GO:0000166,GO:0003674,GO:0003824,GO:0003973,GO:0005488,GO:0005575,GO:0005622,GO:0005623,GO:0005737,GO:0005886,GO:0008150,GO:0008152,GO:0016020,GO:0016491,GO:0016614,GO:0016899,GO:0034419,GO:0036094,GO:0043167,GO:0043168,GO:0044424,GO:0044464,GO:0048037,GO:0050660,GO:0050662,GO:0055114,GO:0071944,GO:0097159,GO:1901265,GO:1901363	-	ko:K15736	-	-	-	-	ko00000,ko01000	-	-	-	DAO
A6GX56;(S)-2-hydroxy-acid	402612.FP0574	1.4e-267	928.3	COG0277@1|root,COG0277@2|Bacteria,4NEK3@976|Bacteroidetes,1HXIK@117743|Flavobacteriia,2NSEK@237|Flavobacterium	976|Bacteroidetes	C	Dehydrogenase	glcD	-	1.1.2.4,1.1.3.15	ko:K00102,ko:K00104	ko00620,ko00630,ko01100,ko01110,ko01120,ko01130,map00620,map00630,map01100,map01110,map01120,map01130	-	R00197,R00475	RC00042,RC00044	ko00000,ko00001,ko01000	-	-	-	FAD-oxidase_C,FAD_binding_4
T1DVD0;(S)-2-hydroxy-acid	1325130.HFN_2355	6.6e-262	909.4	COG0277@1|root,COG0277@2|Bacteria,1MU6Y@1224|Proteobacteria,42M0V@68525|delta/epsilon subdivisions,2YMAY@29547|Epsilonproteobacteria	29547|Epsilonproteobacteria	C	Glycolate oxidase subunit	glcD	-	1.1.3.15	ko:K00104	ko00630,ko01100,ko01110,ko01120,ko01130,map00630,map01100,map01110,map01120,map01130	-	R00475	RC00042	ko00000,ko00001,ko01000	-	-	-	FAD-oxidase_C,FAD_binding_4
E3IU20;(S)-2-hydroxy-acid	298654.FraEuI1c_3200	4.9e-221	773.5	COG1304@1|root,COG1304@2|Bacteria,2H4SZ@201174|Actinobacteria	201174|Actinobacteria	C	FMN-dependent dehydrogenase	-	-	-	-	-	-	-	-	-	-	-	-	FMN_dh
Q6L072;(S)-2-hydroxy-acid	263820.PTO1045	2.8e-260	904.0	COG0277@1|root,arCOG00337@2157|Archaea,2XT5C@28890|Euryarchaeota,241N2@183967|Thermoplasmata	183967|Thermoplasmata	C	FAD binding domain	-	-	1.1.3.15	ko:K00104	ko00630,ko01100,ko01110,ko01120,ko01130,map00630,map01100,map01110,map01120,map01130	-	R00475	RC00042	ko00000,ko00001,ko01000	-	-	-	FAD-oxidase_C,FAD_binding_4
U6FH10;(S)-2-hydroxy-acid	748671.LCRIS_01831	5.6e-96	357.1	COG0277@1|root,COG0277@2|Bacteria,1TPBC@1239|Firmicutes,4H9UU@91061|Bacilli,3F4AD@33958|Lactobacillaceae	91061|Bacilli	C	FAD linked oxidases, C-terminal domain	glcD	-	1.1.3.15	ko:K00104	ko00630,ko01100,ko01110,ko01120,ko01130,map00630,map01100,map01110,map01120,map01130	-	R00475	RC00042	ko00000,ko00001,ko01000	-	-	-	FAD-oxidase_C,FAD_binding_4
D4MUV9;(S)-2-hydroxy-acid	1232447.BAHW02000015_gene987	1.4e-238	832.0	COG0277@1|root,COG0277@2|Bacteria,1TPBC@1239|Firmicutes,24A99@186801|Clostridia,26AKP@186813|unclassified Clostridiales	186801|Clostridia	C	FAD linked oxidases, C-terminal domain	glcD	-	1.1.3.15	ko:K00104	ko00630,ko01100,ko01110,ko01120,ko01130,map00630,map01100,map01110,map01120,map01130	-	R00475	RC00042	ko00000,ko00001,ko01000	-	-	-	FAD-oxidase_C,FAD_binding_4
S1CR89;(S)-2-hydroxy-acid	316407.1800044	6.9e-242	842.8	COG0579@1|root,COG0579@2|Bacteria,1N0QB@1224|Proteobacteria,1RN24@1236|Gammaproteobacteria,3XPBR@561|Escherichia	1236|Gammaproteobacteria	C	L-2-hydroxyglutarate oxidase LhgO	lhgO	GO:0000166,GO:0003674,GO:0003824,GO:0003973,GO:0005488,GO:0005575,GO:0005622,GO:0005623,GO:0005737,GO:0005886,GO:0008150,GO:0008152,GO:0016020,GO:0016491,GO:0016614,GO:0016899,GO:0034419,GO:0036094,GO:0043167,GO:0043168,GO:0044424,GO:0044464,GO:0048037,GO:0050660,GO:0050662,GO:0055114,GO:0071944,GO:0097159,GO:1901265,GO:1901363	-	ko:K15736	-	-	-	-	ko00000,ko01000	-	-	-	DAO
I2WFU7;(S)-2-hydroxy-acid	481805.EcolC_1046	4.1e-242	843.6	COG0579@1|root,COG0579@2|Bacteria,1N0QB@1224|Proteobacteria,1RN24@1236|Gammaproteobacteria,3XPBR@561|Escherichia	1236|Gammaproteobacteria	C	L-2-hydroxyglutarate oxidase LhgO	lhgO	GO:0000166,GO:0003674,GO:0003824,GO:0003973,GO:0005488,GO:0005575,GO:0005622,GO:0005623,GO:0005737,GO:0005886,GO:0008150,GO:0008152,GO:0016020,GO:0016491,GO:0016614,GO:0016899,GO:0034419,GO:0036094,GO:0043167,GO:0043168,GO:0044424,GO:0044464,GO:0048037,GO:0050660,GO:0050662,GO:0055114,GO:0071944,GO:0097159,GO:1901265,GO:1901363	-	ko:K15736	-	-	-	-	ko00000,ko01000	-	-	-	DAO
Q2LXM8;(S)-2-hydroxy-acid	56780.SYN_00316	2.4e-297	1027.3	COG0277@1|root,COG0277@2|Bacteria,1MU6Y@1224|Proteobacteria,42M0V@68525|delta/epsilon subdivisions,2WIQ1@28221|Deltaproteobacteria,2MQ5I@213462|Syntrophobacterales	28221|Deltaproteobacteria	C	FAD linked oxidase domain protein	glcD	-	1.1.2.4,1.1.3.15	ko:K00102,ko:K00104	ko00620,ko00630,ko01100,ko01110,ko01120,ko01130,map00620,map00630,map01100,map01110,map01120,map01130	-	R00197,R00475	RC00042,RC00044	ko00000,ko00001,ko01000	-	-	-	FAD-oxidase_C,FAD_binding_4
D7X825;(S)-2-hydroxy-acid	481805.EcolC_1046	2.2e-243	847.8	COG0579@1|root,COG0579@2|Bacteria,1N0QB@1224|Proteobacteria,1RN24@1236|Gammaproteobacteria,3XPBR@561|Escherichia	1236|Gammaproteobacteria	C	L-2-hydroxyglutarate oxidase LhgO	lhgO	GO:0000166,GO:0003674,GO:0003824,GO:0003973,GO:0005488,GO:0005575,GO:0005622,GO:0005623,GO:0005737,GO:0005886,GO:0008150,GO:0008152,GO:0016020,GO:0016491,GO:0016614,GO:0016899,GO:0034419,GO:0036094,GO:0043167,GO:0043168,GO:0044424,GO:0044464,GO:0048037,GO:0050660,GO:0050662,GO:0055114,GO:0071944,GO:0097159,GO:1901265,GO:1901363	-	ko:K15736	-	-	-	-	ko00000,ko01000	-	-	-	DAO
A1K321;(S)-2-hydroxy-acid	62928.azo0609	6.8e-209	733.0	COG1304@1|root,COG1304@2|Bacteria,1MUEZ@1224|Proteobacteria,2VH77@28216|Betaproteobacteria,2KUSG@206389|Rhodocyclales	206389|Rhodocyclales	C	COG1304 L-lactate dehydrogenase (FMN-dependent) and related alpha-hydroxy acid dehydrogenases	-	-	-	-	-	-	-	-	-	-	-	-	FMN_dh
A0A0M6YSN7;(S)-2-hydroxy-acid	1300350.DSW25_06325	1.1e-195	689.5	COG0579@1|root,COG0579@2|Bacteria,1N0QB@1224|Proteobacteria,2TU6K@28211|Alphaproteobacteria	28211|Alphaproteobacteria	S	FAD dependent oxidoreductase	-	-	1.1.5.3	ko:K00111	ko00564,ko01110,map00564,map01110	-	R00848	RC00029	ko00000,ko00001,ko01000	-	-	-	DAO,Fer2_BFD
F4CUY7;(S)-2-hydroxy-acid	675635.Psed_5322	2.2e-224	784.6	COG1304@1|root,COG1304@2|Bacteria,2GJA5@201174|Actinobacteria	201174|Actinobacteria	C	Dehydrogenase	-	-	1.1.2.3	ko:K00101	ko00620,ko01100,map00620,map01100	-	R00196	RC00044	ko00000,ko00001,ko01000	-	-	-	FMN_dh
B7PME7;(S)-2-hydroxy-acid	7159.AAEL004677-PA	4.1e-74	285.0	COG1304@1|root,KOG0538@2759|Eukaryota,38BCT@33154|Opisthokonta,3BA92@33208|Metazoa,3CU9T@33213|Bilateria,41WH9@6656|Arthropoda,3SJZP@50557|Insecta,4503V@7147|Diptera,45F1H@7148|Nematocera	33208|Metazoa	C	FMN-dependent dehydrogenase	HAO1	GO:0000166,GO:0001561,GO:0003674,GO:0003824,GO:0003973,GO:0005102,GO:0005488,GO:0005515,GO:0005575,GO:0005622,GO:0005623,GO:0005737,GO:0005777,GO:0005782,GO:0005829,GO:0006066,GO:0006082,GO:0006605,GO:0006625,GO:0006629,GO:0006631,GO:0006725,GO:0006807,GO:0006810,GO:0006886,GO:0006996,GO:0007031,GO:0008104,GO:0008150,GO:0008152,GO:0008891,GO:0009056,GO:0009062,GO:0009441,GO:0009987,GO:0010181,GO:…	1.1.1.145,1.1.3.15,5.3.3.1	ko:K00070,ko:K11517	ko00140,ko00630,ko01100,ko01110,ko01120,ko01130,ko01200,ko04146,ko04913,ko04925,ko04927,ko04934,map00140,map00630,map01100,map01110,map01120,map01130,map01200,map04146,map04913,map04925,map04927,map04934	M00107,M00110,M00532	R00475,R01837,R02216,R02499,R02840,R03327,R04163,R04678,R04849	RC00042,RC00146	ko00000,ko00001,ko00002,ko01000	-	-	-	FMN_dh
E2PL66;(S)-2-hydroxy-acid	224914.BMEII1064	6.4e-240	836.3	COG0277@1|root,COG0277@2|Bacteria,1MU6Y@1224|Proteobacteria,2TSG6@28211|Alphaproteobacteria,1J1N1@118882|Brucellaceae	28211|Alphaproteobacteria	C	FAD linked oxidases, C-terminal domain	glcD	-	1.1.3.15	ko:K00104	ko00630,ko01100,ko01110,ko01120,ko01130,map00630,map01100,map01110,map01120,map01130	-	R00475	RC00042	ko00000,ko00001,ko01000	-	-	-	FAD-oxidase_C,FAD_binding_4
W8GFP9;(S)-2-hydroxy-acid	1427984.X271_00282	3.5e-213	747.3	COG0579@1|root,COG0579@2|Bacteria,3WSV0@544448|Tenericutes	544448|Tenericutes	S	FAD dependent oxidoreductase	glpO	-	1.1.5.3	ko:K00111	ko00564,ko01110,map00564,map01110	-	R00848	RC00029	ko00000,ko00001,ko01000	-	-	-	DAO
A0A0K0HDL2;(S)-2-hydroxy-acid	218493.SBG_2415	4.3e-244	850.1	COG0579@1|root,COG0579@2|Bacteria,1N0QB@1224|Proteobacteria,1RN24@1236|Gammaproteobacteria,3ZIW5@590|Salmonella	1236|Gammaproteobacteria	S	L-2-hydroxyglutarate oxidase LhgO	lhgO	GO:0000166,GO:0003674,GO:0003824,GO:0003973,GO:0005488,GO:0005575,GO:0005622,GO:0005623,GO:0005737,GO:0005886,GO:0008150,GO:0008152,GO:0016020,GO:0016491,GO:0016614,GO:0016899,GO:0034419,GO:0036094,GO:0043167,GO:0043168,GO:0044424,GO:0044464,GO:0048037,GO:0050660,GO:0050662,GO:0055114,GO:0071944,GO:0097159,GO:1901265,GO:1901363	-	ko:K15736	-	-	-	-	ko00000,ko01000	-	-	-	DAO
C2K1F0;(S)-2-hydroxy-acid	568703.LGG_00707	7.2e-203	713.0	COG1304@1|root,COG1304@2|Bacteria,1TPC4@1239|Firmicutes,4HAU5@91061|Bacilli,3F9FE@33958|Lactobacillaceae	91061|Bacilli	C	IMP dehydrogenase / GMP reductase domain	lldD	-	1.13.12.4	ko:K00467	ko00620,map00620	-	R00319	RC01312	ko00000,ko00001,ko01000	-	-	-	FMN_dh
T9CV12;(S)-2-hydroxy-acid	316407.1800044	1.5e-244	851.7	COG0579@1|root,COG0579@2|Bacteria,1N0QB@1224|Proteobacteria,1RN24@1236|Gammaproteobacteria,3XPBR@561|Escherichia	1236|Gammaproteobacteria	C	L-2-hydroxyglutarate oxidase LhgO	lhgO	GO:0000166,GO:0003674,GO:0003824,GO:0003973,GO:0005488,GO:0005575,GO:0005622,GO:0005623,GO:0005737,GO:0005886,GO:0008150,GO:0008152,GO:0016020,GO:0016491,GO:0016614,GO:0016899,GO:0034419,GO:0036094,GO:0043167,GO:0043168,GO:0044424,GO:0044464,GO:0048037,GO:0050660,GO:0050662,GO:0055114,GO:0071944,GO:0097159,GO:1901265,GO:1901363	-	ko:K15736	-	-	-	-	ko00000,ko01000	-	-	-	DAO
V1GNG8;(S)-2-hydroxy-acid	220341.16503873	5.5e-239	833.2	COG0579@1|root,COG0579@2|Bacteria,1N0QB@1224|Proteobacteria,1RN24@1236|Gammaproteobacteria,3ZIW5@590|Salmonella	1236|Gammaproteobacteria	S	L-2-hydroxyglutarate oxidase LhgO	lhgO	GO:0000166,GO:0003674,GO:0003824,GO:0003973,GO:0005488,GO:0005575,GO:0005622,GO:0005623,GO:0005737,GO:0005886,GO:0008150,GO:0008152,GO:0016020,GO:0016491,GO:0016614,GO:0016899,GO:0034419,GO:0036094,GO:0043167,GO:0043168,GO:0044424,GO:0044464,GO:0048037,GO:0050660,GO:0050662,GO:0055114,GO:0071944,GO:0097159,GO:1901265,GO:1901363	-	ko:K15736	-	-	-	-	ko00000,ko01000	-	-	-	DAO
A0A073VQZ6;(S)-2-hydroxy-acid	155864.EDL933_3823	6.9e-242	842.8	COG0579@1|root,COG0579@2|Bacteria,1N0QB@1224|Proteobacteria,1RN24@1236|Gammaproteobacteria,3XPBR@561|Escherichia	1236|Gammaproteobacteria	C	L-2-hydroxyglutarate oxidase LhgO	lhgO	GO:0000166,GO:0003674,GO:0003824,GO:0003973,GO:0005488,GO:0005575,GO:0005622,GO:0005623,GO:0005737,GO:0005886,GO:0008150,GO:0008152,GO:0016020,GO:0016491,GO:0016614,GO:0016899,GO:0034419,GO:0036094,GO:0043167,GO:0043168,GO:0044424,GO:0044464,GO:0048037,GO:0050660,GO:0050662,GO:0055114,GO:0071944,GO:0097159,GO:1901265,GO:1901363	-	ko:K15736	-	-	-	-	ko00000,ko01000	-	-	-	DAO
Q0AMS8;(S)-2-hydroxy-acid	394221.Mmar10_2117	2.9e-215	754.2	COG1304@1|root,COG1304@2|Bacteria,1MUEZ@1224|Proteobacteria,2TQNW@28211|Alphaproteobacteria,43WFR@69657|Hyphomonadaceae	28211|Alphaproteobacteria	C	COG1304 L-lactate dehydrogenase (FMN-dependent) and related alpha-hydroxy acid dehydrogenases	lldD1	GO:0002218,GO:0002253,GO:0002376,GO:0002682,GO:0002684,GO:0005575,GO:0005622,GO:0005623,GO:0005737,GO:0005777,GO:0006950,GO:0006952,GO:0007154,GO:0007165,GO:0008150,GO:0008152,GO:0009058,GO:0009605,GO:0009607,GO:0009617,GO:0009987,GO:0010204,GO:0016999,GO:0017000,GO:0017144,GO:0023052,GO:0031347,GO:0031349,GO:0042579,GO:0042742,GO:0042743,GO:0043207,GO:0043226,GO:0043227,GO:0043229,GO:0043231,GO:…	1.1.2.3	ko:K00101	ko00620,ko01100,map00620,map01100	-	R00196	RC00044	ko00000,ko00001,ko01000	-	-	-	FMN_dh
X8CCW7;(S)-2-hydroxy-acid	487521.OCU_43440	7.7e-119	433.3	COG1304@1|root,COG1304@2|Bacteria,2GJA5@201174|Actinobacteria,233AN@1762|Mycobacteriaceae	201174|Actinobacteria	C	Dehydrogenase	lldD1	GO:0005575,GO:0005623,GO:0005886,GO:0016020,GO:0044464,GO:0071944	1.1.2.3,1.1.3.15	ko:K00101,ko:K00104	ko00620,ko00630,ko01100,ko01110,ko01120,ko01130,map00620,map00630,map01100,map01110,map01120,map01130	-	R00196,R00475	RC00042,RC00044	ko00000,ko00001,ko01000	-	-	iNJ661.Rv0694	FMN_dh
Q4FNZ1;(S)-2-hydroxy-acid	335992.SAR11_0277	2e-236	824.7	COG0277@1|root,COG0277@2|Bacteria,1MVYV@1224|Proteobacteria,2TRA7@28211|Alphaproteobacteria,4BPT3@82117|unclassified Alphaproteobacteria	28211|Alphaproteobacteria	C	FAD binding domain	glcE	-	-	ko:K11472	ko00630,ko01100,ko01110,ko01120,ko01130,map00630,map01100,map01110,map01120,map01130	-	R00475	RC00042	ko00000,ko00001	-	-	-	FAD-oxidase_C,FAD_binding_4
A0A0C1L853;(S)-2-hydroxy-acid	43354.JOIJ01000016_gene1151	3.3e-261	907.1	COG0277@1|root,COG0277@2|Bacteria,2GJ2T@201174|Actinobacteria,4DY68@85010|Pseudonocardiales	201174|Actinobacteria	C	FAD linked	dld	-	1.1.3.15	ko:K00104,ko:K08167	ko00630,ko01100,ko01110,ko01120,ko01130,map00630,map01100,map01110,map01120,map01130	M00713,M00714	R00475	RC00042	ko00000,ko00001,ko00002,ko01000,ko01504,ko02000	2.A.1.3	-	-	FAD-oxidase_C,FAD_binding_4
A0A0J6CWW0;(S)-2-hydroxy-acid	220341.16503873	2e-241	841.3	COG0579@1|root,COG0579@2|Bacteria,1N0QB@1224|Proteobacteria,1RN24@1236|Gammaproteobacteria,3ZIW5@590|Salmonella	1236|Gammaproteobacteria	S	L-2-hydroxyglutarate oxidase LhgO	lhgO	GO:0000166,GO:0003674,GO:0003824,GO:0003973,GO:0005488,GO:0005575,GO:0005622,GO:0005623,GO:0005737,GO:0005886,GO:0008150,GO:0008152,GO:0016020,GO:0016491,GO:0016614,GO:0016899,GO:0034419,GO:0036094,GO:0043167,GO:0043168,GO:0044424,GO:0044464,GO:0048037,GO:0050660,GO:0050662,GO:0055114,GO:0071944,GO:0097159,GO:1901265,GO:1901363	-	ko:K15736	-	-	-	-	ko00000,ko01000	-	-	-	DAO
F5SJF3;(S)-2-hydroxy-acid	997346.HMPREF9374_3235	8.5e-124	449.5	COG0247@1|root,COG0247@2|Bacteria,1TR46@1239|Firmicutes,4HAY9@91061|Bacilli,27CXN@186824|Thermoactinomycetaceae	91061|Bacilli	C	4Fe-4S dicluster domain	glcF	-	-	ko:K11473	ko00630,ko01100,ko01110,ko01120,ko01130,map00630,map01100,map01110,map01120,map01130	-	R00475	RC00042	ko00000,ko00001	-	-	-	CCG,Fer4_8
I2SNE0;(S)-2-hydroxy-acid	199310.c3208	9.1e-242	842.4	COG0579@1|root,COG0579@2|Bacteria,1N0QB@1224|Proteobacteria,1RN24@1236|Gammaproteobacteria,3XPBR@561|Escherichia	1236|Gammaproteobacteria	C	L-2-hydroxyglutarate oxidase LhgO	lhgO	GO:0000166,GO:0003674,GO:0003824,GO:0003973,GO:0005488,GO:0005575,GO:0005622,GO:0005623,GO:0005737,GO:0005886,GO:0008150,GO:0008152,GO:0016020,GO:0016491,GO:0016614,GO:0016899,GO:0034419,GO:0036094,GO:0043167,GO:0043168,GO:0044424,GO:0044464,GO:0048037,GO:0050660,GO:0050662,GO:0055114,GO:0071944,GO:0097159,GO:1901265,GO:1901363	-	ko:K15736	-	-	-	-	ko00000,ko01000	-	-	-	DAO
U6EB70;(S)-2-hydroxy-acid	386456.JQKN01000011_gene733	6e-150	537.3	COG1304@1|root,COG1773@1|root,arCOG00613@2157|Archaea,arCOG04391@2157|Archaea,2XTFQ@28890|Euryarchaeota	28890|Euryarchaeota	H	L-lactate dehydrogenase (FMN-dependent) and related alpha-hydroxy acid dehydrogenases	-	-	1.13.12.4	ko:K00467	ko00620,map00620	-	R00319	RC01312	ko00000,ko00001,ko01000	-	-	-	FMN_dh,Rubredoxin
A0A068N5J4;(S)-2-hydroxy-acid	1147.D082_28090	1.2e-232	812.0	COG0579@1|root,COG0579@2|Bacteria,1G0XV@1117|Cyanobacteria,1H6AH@1142|Synechocystis	1117|Cyanobacteria	S	FAD dependent oxidoreductase	-	-	-	ko:K15736	-	-	-	-	ko00000,ko01000	-	-	-	DAO
C2CYC5;(S)-2-hydroxy-acid	525318.HMPREF0497_0280	4.7e-202	710.3	COG1304@1|root,COG1304@2|Bacteria,1TPC4@1239|Firmicutes,4HAU5@91061|Bacilli,3F3N3@33958|Lactobacillaceae	91061|Bacilli	C	L-lactate dehydrogenase (FMN-dependent) and related alpha-hydroxy acid dehydrogenases	lctO	-	1.13.12.4	ko:K00467,ko:K10530	ko00620,map00620	-	R00319	RC01312	ko00000,ko00001,ko01000	-	-	-	FMN_dh
A0A0D0SBV7;(S)-2-hydroxy-acid	1415630.U771_14670	6.8e-223	779.6	COG0579@1|root,COG0579@2|Bacteria,1N0QB@1224|Proteobacteria,1RN24@1236|Gammaproteobacteria	1236|Gammaproteobacteria	S	L-2-hydroxyglutarate oxidase LhgO	lhgO	-	-	ko:K15736	-	-	-	-	ko00000,ko01000	-	-	-	DAO
S7U073;(S)-2-hydroxy-acid	235909.GK3215	2.2e-249	867.8	COG0277@1|root,COG0277@2|Bacteria,1TPBC@1239|Firmicutes,4H9UU@91061|Bacilli,1WEHM@129337|Geobacillus	91061|Bacilli	C	FAD linked oxidases, C-terminal domain	-	-	1.1.2.4	ko:K00102	ko00620,map00620	-	R00197	RC00044	ko00000,ko00001,ko01000	-	-	-	FAD-oxidase_C,FAD_binding_4
S7SU43;(S)-2-hydroxy-acid	235909.GK1530	4.2e-242	843.6	COG0277@1|root,COG0277@2|Bacteria,1TQMR@1239|Firmicutes,4HDHV@91061|Bacilli,1WFBI@129337|Geobacillus	91061|Bacilli	C	FAD binding domain	-	-	-	ko:K11472	ko00630,ko01100,ko01110,ko01120,ko01130,map00630,map01100,map01110,map01120,map01130	-	R00475	RC00042	ko00000,ko00001	-	-	-	FAD-oxidase_C,FAD_binding_4
A0A0W0U422;(S)-2-hydroxy-acid	1094715.CM001373_gene2471	2.1e-143	515.4	COG1304@1|root,COG1304@2|Bacteria,1MUEZ@1224|Proteobacteria,1RPA1@1236|Gammaproteobacteria,1JDHJ@118969|Legionellales	118969|Legionellales	C	FMN-dependent dehydrogenase	-	-	-	-	-	-	-	-	-	-	-	-	FMN_dh
K9W256;(S)-2-hydroxy-acid	1173022.Cri9333_3045	5.4e-206	723.4	COG1304@1|root,COG1304@2|Bacteria,1G32Y@1117|Cyanobacteria,1HA70@1150|Oscillatoriales	1117|Cyanobacteria	C	COG1304 L-lactate dehydrogenase (FMN-dependent) and related alpha-hydroxy acid	lldD	-	1.1.2.3,1.1.3.46	ko:K00101,ko:K16422	ko00261,ko00620,ko01055,ko01100,ko01130,map00261,map00620,map01055,map01100,map01130	-	R00196,R06633	RC00044,RC00240	ko00000,ko00001,ko01000	-	-	-	FMN_dh
L8F846;(S)-2-hydroxy-acid	246196.MSMEI_4909	5.7e-250	869.8	COG0277@1|root,COG0277@2|Bacteria,2GJ2T@201174|Actinobacteria,232YC@1762|Mycobacteriaceae	201174|Actinobacteria	C	FAD linked	-	-	1.1.2.4,1.1.3.15	ko:K00102,ko:K00104	ko00620,ko00630,ko01100,ko01110,ko01120,ko01130,map00620,map00630,map01100,map01110,map01120,map01130	-	R00197,R00475	RC00042,RC00044	ko00000,ko00001,ko01000	-	-	-	FAD-oxidase_C,FAD_binding_4
I3X1H0;(S)-2-hydroxy-acid	1185652.USDA257_c11350	3.8e-204	717.2	COG0579@1|root,COG0579@2|Bacteria,1N0QB@1224|Proteobacteria,2TU6K@28211|Alphaproteobacteria,4BBRW@82115|Rhizobiaceae	28211|Alphaproteobacteria	S	FAD dependent oxidoreductase	MA20_03725	-	-	-	-	-	-	-	-	-	-	-	DAO
Q46UI1;(S)-2-hydroxy-acid	264198.Reut_B3845	4.1e-228	797.0	COG1304@1|root,COG1304@2|Bacteria,1MUEZ@1224|Proteobacteria,2VHZV@28216|Betaproteobacteria,1KGJP@119060|Burkholderiaceae	28216|Betaproteobacteria	C	Dehydrogenase	-	-	1.1.99.31	ko:K15054	ko00627,ko01120,map00627,map01120	-	R04160,R07664	RC00240	ko00000,ko00001,ko01000	-	-	-	FMN_dh
C3KLX0;(S)-2-hydroxy-acid	1057002.KB905370_gene3796	4.4e-256	890.2	COG0277@1|root,COG0277@2|Bacteria,1MU6Y@1224|Proteobacteria,2TSG6@28211|Alphaproteobacteria,4B8YA@82115|Rhizobiaceae	28211|Alphaproteobacteria	C	Glycolate oxidase subunit	glcD	-	1.1.3.15	ko:K00104	ko00630,ko01100,ko01110,ko01120,ko01130,map00630,map01100,map01110,map01120,map01130	-	R00475	RC00042	ko00000,ko00001,ko01000	-	-	-	FAD-oxidase_C,FAD_binding_4
A4FNB1;(S)-2-hydroxy-acid	405948.SACE_6366	5.2e-281	973.0	COG0277@1|root,COG0277@2|Bacteria,2GJ2T@201174|Actinobacteria,4E05Y@85010|Pseudonocardiales	201174|Actinobacteria	C	Glycolate oxidase subunit GlcD	glcD	-	1.1.3.15	ko:K00104	ko00630,ko01100,ko01110,ko01120,ko01130,map00630,map01100,map01110,map01120,map01130	-	R00475	RC00042	ko00000,ko00001,ko01000	-	-	-	FAD-oxidase_C,FAD_binding_4
A0A026V971;(S)-2-hydroxy-acid	155864.EDL933_3823	1.7e-243	848.2	COG0579@1|root,COG0579@2|Bacteria,1N0QB@1224|Proteobacteria,1RN24@1236|Gammaproteobacteria,3XPBR@561|Escherichia	1236|Gammaproteobacteria	C	L-2-hydroxyglutarate oxidase LhgO	lhgO	GO:0000166,GO:0003674,GO:0003824,GO:0003973,GO:0005488,GO:0005575,GO:0005622,GO:0005623,GO:0005737,GO:0005886,GO:0008150,GO:0008152,GO:0016020,GO:0016491,GO:0016614,GO:0016899,GO:0034419,GO:0036094,GO:0043167,GO:0043168,GO:0044424,GO:0044464,GO:0048037,GO:0050660,GO:0050662,GO:0055114,GO:0071944,GO:0097159,GO:1901265,GO:1901363	-	ko:K15736	-	-	-	-	ko00000,ko01000	-	-	-	DAO
W0UZR8;(S)-2-hydroxy-acid	1349767.GJA_207	2.6e-208	731.1	COG1304@1|root,COG1304@2|Bacteria,1MUEZ@1224|Proteobacteria,2VH77@28216|Betaproteobacteria,4734B@75682|Oxalobacteraceae	28216|Betaproteobacteria	C	L-lactate dehydrogenase	-	-	1.1.2.3,1.1.3.46	ko:K00101,ko:K16422	ko00261,ko00620,ko01055,ko01100,ko01130,map00261,map00620,map01055,map01100,map01130	-	R00196,R06633	RC00044,RC00240	ko00000,ko00001,ko01000	-	-	-	FMN_dh
J0CJ25;(S)-2-hydroxy-acid	85962.C694_00685	3.6e-134	484.2	COG0247@1|root,COG0247@2|Bacteria,1MWTK@1224|Proteobacteria,42PNX@68525|delta/epsilon subdivisions,2YP29@29547|Epsilonproteobacteria	29547|Epsilonproteobacteria	C	Fe-S oxidoreductase	lldE	-	-	ko:K18928	-	-	-	-	ko00000	-	-	-	CCG
J2NJ54;(S)-2-hydroxy-acid	198214.SF2687	5.7e-244	849.7	COG0579@1|root,COG0579@2|Bacteria,1N0QB@1224|Proteobacteria,1RN24@1236|Gammaproteobacteria	1236|Gammaproteobacteria	S	L-2-hydroxyglutarate oxidase LhgO	lhgO	GO:0000166,GO:0003674,GO:0003824,GO:0003973,GO:0005488,GO:0005575,GO:0005622,GO:0005623,GO:0005737,GO:0005886,GO:0008150,GO:0008152,GO:0016020,GO:0016491,GO:0016614,GO:0016899,GO:0034419,GO:0036094,GO:0043167,GO:0043168,GO:0044424,GO:0044464,GO:0048037,GO:0050660,GO:0050662,GO:0055114,GO:0071944,GO:0097159,GO:1901265,GO:1901363	-	ko:K15736	-	-	-	-	ko00000,ko01000	-	-	-	DAO
H4L1D2;(S)-2-hydroxy-acid	199310.c3208	6.3e-243	846.3	COG0579@1|root,COG0579@2|Bacteria,1N0QB@1224|Proteobacteria,1RN24@1236|Gammaproteobacteria,3XPBR@561|Escherichia	1236|Gammaproteobacteria	C	L-2-hydroxyglutarate oxidase LhgO	lhgO	GO:0000166,GO:0003674,GO:0003824,GO:0003973,GO:0005488,GO:0005575,GO:0005622,GO:0005623,GO:0005737,GO:0005886,GO:0008150,GO:0008152,GO:0016020,GO:0016491,GO:0016614,GO:0016899,GO:0034419,GO:0036094,GO:0043167,GO:0043168,GO:0044424,GO:0044464,GO:0048037,GO:0050660,GO:0050662,GO:0055114,GO:0071944,GO:0097159,GO:1901265,GO:1901363	-	ko:K15736	-	-	-	-	ko00000,ko01000	-	-	-	DAO
I4IBN0;(S)-2-hydroxy-acid	449447.MAE_52600	6.7e-281	972.6	COG0277@1|root,COG0277@2|Bacteria,1G1U2@1117|Cyanobacteria	1117|Cyanobacteria	C	glycolate oxidase subunit glcD	glcD	-	1.1.3.15	ko:K00104	ko00630,ko01100,ko01110,ko01120,ko01130,map00630,map01100,map01110,map01120,map01130	-	R00475	RC00042	ko00000,ko00001,ko01000	-	-	-	FAD-oxidase_C,FAD_binding_4
A0A0J5Q9F3;(S)-2-hydroxy-acid	1449351.RISW2_11220	1.8e-241	841.6	COG0277@1|root,COG0277@2|Bacteria,1MU6Y@1224|Proteobacteria,2TSG6@28211|Alphaproteobacteria,4KK4I@93682|Roseivivax	28211|Alphaproteobacteria	C	FAD linked oxidases, C-terminal domain	glcD	-	1.1.3.15	ko:K00104	ko00630,ko01100,ko01110,ko01120,ko01130,map00630,map01100,map01110,map01120,map01130	-	R00475	RC00042	ko00000,ko00001,ko01000	-	-	-	FAD-oxidase_C,FAD_binding_4
A0A0E1CRA2;(S)-2-hydroxy-acid	220341.16503873	2e-241	841.3	COG0579@1|root,COG0579@2|Bacteria,1N0QB@1224|Proteobacteria,1RN24@1236|Gammaproteobacteria,3ZIW5@590|Salmonella	1236|Gammaproteobacteria	S	L-2-hydroxyglutarate oxidase LhgO	lhgO	GO:0000166,GO:0003674,GO:0003824,GO:0003973,GO:0005488,GO:0005575,GO:0005622,GO:0005623,GO:0005737,GO:0005886,GO:0008150,GO:0008152,GO:0016020,GO:0016491,GO:0016614,GO:0016899,GO:0034419,GO:0036094,GO:0043167,GO:0043168,GO:0044424,GO:0044464,GO:0048037,GO:0050660,GO:0050662,GO:0055114,GO:0071944,GO:0097159,GO:1901265,GO:1901363	-	ko:K15736	-	-	-	-	ko00000,ko01000	-	-	-	DAO
A2SED2;(S)-2-hydroxy-acid	420662.Mpe_A0959	3.7e-282	976.9	COG0277@1|root,COG0277@2|Bacteria,1MU6Y@1224|Proteobacteria,2VH8M@28216|Betaproteobacteria,1KIZS@119065|unclassified Burkholderiales	28216|Betaproteobacteria	C	PFAM FAD linked oxidase domain protein	glcD	-	1.1.2.4,1.1.3.15,1.1.5.12	ko:K00102,ko:K00104,ko:K03777	ko00620,ko00630,ko01100,ko01110,ko01120,ko01130,map00620,map00630,map01100,map01110,map01120,map01130	-	R00197,R00475,R00704,R11591	RC00042,RC00044	ko00000,ko00001,ko01000	-	-	-	FAD-oxidase_C,FAD_binding_4
A0A0B8ZQW9;(S)-2-hydroxy-acid	1453496.AT03_18555	5.9e-225	786.6	COG0579@1|root,COG0579@2|Bacteria,1N0QB@1224|Proteobacteria,1RN24@1236|Gammaproteobacteria	1236|Gammaproteobacteria	S	L-2-hydroxyglutarate oxidase LhgO	lhgO	GO:0000166,GO:0003674,GO:0003824,GO:0003973,GO:0005488,GO:0005575,GO:0005622,GO:0005623,GO:0005737,GO:0005886,GO:0008150,GO:0008152,GO:0016020,GO:0016491,GO:0016614,GO:0016899,GO:0034419,GO:0036094,GO:0043167,GO:0043168,GO:0044424,GO:0044464,GO:0048037,GO:0050660,GO:0050662,GO:0055114,GO:0071944,GO:0097159,GO:1901265,GO:1901363	-	ko:K15736	-	-	-	-	ko00000,ko01000	-	-	-	DAO
Q72LD1;(S)-2-hydroxy-acid	262724.TT_C0128	1.7e-193	681.8	COG0277@1|root,COG0277@2|Bacteria,1WJI6@1297|Deinococcus-Thermus	1297|Deinococcus-Thermus	C	PFAM FAD linked oxidase domain protein	glcE	-	-	ko:K11472	ko00630,ko01100,ko01110,ko01120,ko01130,map00630,map01100,map01110,map01120,map01130	-	R00475	RC00042	ko00000,ko00001	-	-	-	FAD_binding_4
L9PP95;(S)-2-hydroxy-acid	1198452.Jab_1c20120	2.9e-279	967.2	COG0277@1|root,COG0277@2|Bacteria,1MU6Y@1224|Proteobacteria,2VH8M@28216|Betaproteobacteria,472AD@75682|Oxalobacteraceae	28216|Betaproteobacteria	C	Glycolate oxidase subunit GlcD	glcD	-	1.1.2.4,1.1.3.15,1.1.5.12	ko:K00102,ko:K00104,ko:K03777	ko00620,ko00630,ko01100,ko01110,ko01120,ko01130,map00620,map00630,map01100,map01110,map01120,map01130	-	R00197,R00475,R00704,R11591	RC00042,RC00044	ko00000,ko00001,ko01000	-	-	-	FAD-oxidase_C,FAD_binding_4
A0A062Y9K4;(S)-2-hydroxy-acid	199310.c3208	1.3e-240	838.6	COG0579@1|root,COG0579@2|Bacteria,1N0QB@1224|Proteobacteria,1RN24@1236|Gammaproteobacteria,3XPBR@561|Escherichia	1236|Gammaproteobacteria	C	L-2-hydroxyglutarate oxidase LhgO	lhgO	GO:0000166,GO:0003674,GO:0003824,GO:0003973,GO:0005488,GO:0005575,GO:0005622,GO:0005623,GO:0005737,GO:0005886,GO:0008150,GO:0008152,GO:0016020,GO:0016491,GO:0016614,GO:0016899,GO:0034419,GO:0036094,GO:0043167,GO:0043168,GO:0044424,GO:0044464,GO:0048037,GO:0050660,GO:0050662,GO:0055114,GO:0071944,GO:0097159,GO:1901265,GO:1901363	-	ko:K15736	-	-	-	-	ko00000,ko01000	-	-	-	DAO
S4KMF5;(S)-2-hydroxy-acid	220341.16503873	1e-240	839.0	COG0579@1|root,COG0579@2|Bacteria,1N0QB@1224|Proteobacteria,1RN24@1236|Gammaproteobacteria,3ZIW5@590|Salmonella	1236|Gammaproteobacteria	S	L-2-hydroxyglutarate oxidase LhgO	lhgO	GO:0000166,GO:0003674,GO:0003824,GO:0003973,GO:0005488,GO:0005575,GO:0005622,GO:0005623,GO:0005737,GO:0005886,GO:0008150,GO:0008152,GO:0016020,GO:0016491,GO:0016614,GO:0016899,GO:0034419,GO:0036094,GO:0043167,GO:0043168,GO:0044424,GO:0044464,GO:0048037,GO:0050660,GO:0050662,GO:0055114,GO:0071944,GO:0097159,GO:1901265,GO:1901363	-	ko:K15736	-	-	-	-	ko00000,ko01000	-	-	-	DAO
A0A0G2SDP3;(S)-2-hydroxy-acid	199310.c3208	2e-244	851.3	COG0579@1|root,COG0579@2|Bacteria,1N0QB@1224|Proteobacteria,1RN24@1236|Gammaproteobacteria,3XPBR@561|Escherichia	1236|Gammaproteobacteria	C	L-2-hydroxyglutarate oxidase LhgO	lhgO	GO:0000166,GO:0003674,GO:0003824,GO:0003973,GO:0005488,GO:0005575,GO:0005622,GO:0005623,GO:0005737,GO:0005886,GO:0008150,GO:0008152,GO:0016020,GO:0016491,GO:0016614,GO:0016899,GO:0034419,GO:0036094,GO:0043167,GO:0043168,GO:0044424,GO:0044464,GO:0048037,GO:0050660,GO:0050662,GO:0055114,GO:0071944,GO:0097159,GO:1901265,GO:1901363	-	ko:K15736	-	-	-	-	ko00000,ko01000	-	-	-	DAO
A0A0T5WU15;(S)-2-hydroxy-acid	90371.CY43_14585	2e-241	841.3	COG0579@1|root,COG0579@2|Bacteria,1N0QB@1224|Proteobacteria,1RN24@1236|Gammaproteobacteria,3ZIW5@590|Salmonella	1236|Gammaproteobacteria	S	L-2-hydroxyglutarate oxidase LhgO	lhgO	GO:0000166,GO:0003674,GO:0003824,GO:0003973,GO:0005488,GO:0005575,GO:0005622,GO:0005623,GO:0005737,GO:0005886,GO:0008150,GO:0008152,GO:0016020,GO:0016491,GO:0016614,GO:0016899,GO:0034419,GO:0036094,GO:0043167,GO:0043168,GO:0044424,GO:0044464,GO:0048037,GO:0050660,GO:0050662,GO:0055114,GO:0071944,GO:0097159,GO:1901265,GO:1901363	-	ko:K15736	-	-	-	-	ko00000,ko01000	-	-	-	DAO
A0A0H5PJP1;(S)-2-hydroxy-acid	90371.CY43_14585	6.9e-242	842.8	COG0579@1|root,COG0579@2|Bacteria,1N0QB@1224|Proteobacteria,1RN24@1236|Gammaproteobacteria,3ZIW5@590|Salmonella	1236|Gammaproteobacteria	S	L-2-hydroxyglutarate oxidase LhgO	lhgO	GO:0000166,GO:0003674,GO:0003824,GO:0003973,GO:0005488,GO:0005575,GO:0005622,GO:0005623,GO:0005737,GO:0005886,GO:0008150,GO:0008152,GO:0016020,GO:0016491,GO:0016614,GO:0016899,GO:0034419,GO:0036094,GO:0043167,GO:0043168,GO:0044424,GO:0044464,GO:0048037,GO:0050660,GO:0050662,GO:0055114,GO:0071944,GO:0097159,GO:1901265,GO:1901363	-	ko:K15736	-	-	-	-	ko00000,ko01000	-	-	-	DAO
A0A0P7SMV0;(S)-2-hydroxy-acid	155864.EDL933_3823	3.3e-244	850.5	COG0579@1|root,COG0579@2|Bacteria,1N0QB@1224|Proteobacteria,1RN24@1236|Gammaproteobacteria,3XPBR@561|Escherichia	1236|Gammaproteobacteria	C	L-2-hydroxyglutarate oxidase LhgO	lhgO	GO:0000166,GO:0003674,GO:0003824,GO:0003973,GO:0005488,GO:0005575,GO:0005622,GO:0005623,GO:0005737,GO:0005886,GO:0008150,GO:0008152,GO:0016020,GO:0016491,GO:0016614,GO:0016899,GO:0034419,GO:0036094,GO:0043167,GO:0043168,GO:0044424,GO:0044464,GO:0048037,GO:0050660,GO:0050662,GO:0055114,GO:0071944,GO:0097159,GO:1901265,GO:1901363	-	ko:K15736	-	-	-	-	ko00000,ko01000	-	-	-	DAO
A0A0H5BPQ4;(S)-2-hydroxy-acid	1121033.AUCF01000011_gene1768	9.2e-129	466.8	COG0579@1|root,COG0579@2|Bacteria,1N0QB@1224|Proteobacteria,2TU6K@28211|Alphaproteobacteria,2JQVK@204441|Rhodospirillales	204441|Rhodospirillales	S	FAD dependent oxidoreductase	-	-	-	-	-	-	-	-	-	-	-	-	DAO
A0A0D6I3R9;(S)-2-hydroxy-acid	287.DR97_533	4.2e-232	810.4	COG0579@1|root,COG0579@2|Bacteria,1N0QB@1224|Proteobacteria,1RN24@1236|Gammaproteobacteria	1236|Gammaproteobacteria	S	L-2-hydroxyglutarate oxidase LhgO	-	-	1.1.5.3	ko:K00111	ko00564,ko01110,map00564,map01110	-	R00848	RC00029	ko00000,ko00001,ko01000	-	-	-	DAO,Fer2_BFD
A0A0N2DMW0;(S)-2-hydroxy-acid	316407.1800044	1.9e-239	834.7	COG0579@1|root,COG0579@2|Bacteria,1N0QB@1224|Proteobacteria,1RN24@1236|Gammaproteobacteria,3XPBR@561|Escherichia	1236|Gammaproteobacteria	C	L-2-hydroxyglutarate oxidase LhgO	lhgO	GO:0000166,GO:0003674,GO:0003824,GO:0003973,GO:0005488,GO:0005575,GO:0005622,GO:0005623,GO:0005737,GO:0005886,GO:0008150,GO:0008152,GO:0016020,GO:0016491,GO:0016614,GO:0016899,GO:0034419,GO:0036094,GO:0043167,GO:0043168,GO:0044424,GO:0044464,GO:0048037,GO:0050660,GO:0050662,GO:0055114,GO:0071944,GO:0097159,GO:1901265,GO:1901363	-	ko:K15736	-	-	-	-	ko00000,ko01000	-	-	-	DAO
F5SJF5;(S)-2-hydroxy-acid	997346.HMPREF9374_3237	1.2e-277	961.8	COG0277@1|root,COG0277@2|Bacteria,1TPBC@1239|Firmicutes,4H9UU@91061|Bacilli,27CQN@186824|Thermoactinomycetaceae	91061|Bacilli	C	FAD linked oxidases, C-terminal domain	glcD	-	1.1.3.15	ko:K00104	ko00630,ko01100,ko01110,ko01120,ko01130,map00630,map01100,map01110,map01120,map01130	-	R00475	RC00042	ko00000,ko00001,ko01000	-	-	-	FAD-oxidase_C,FAD_binding_4
V3DQA8;(S)-2-hydroxy-acid	1028307.EAE_12080	3.3e-236	823.9	COG0579@1|root,COG0579@2|Bacteria,1N0QB@1224|Proteobacteria,1RN24@1236|Gammaproteobacteria,3X334@547|Enterobacter	1236|Gammaproteobacteria	C	FAD dependent oxidoreductase	lhgO	GO:0000166,GO:0003674,GO:0003824,GO:0003973,GO:0005488,GO:0005575,GO:0005622,GO:0005623,GO:0005737,GO:0005886,GO:0008150,GO:0008152,GO:0016020,GO:0016491,GO:0016614,GO:0016899,GO:0034419,GO:0036094,GO:0043167,GO:0043168,GO:0044424,GO:0044464,GO:0048037,GO:0050660,GO:0050662,GO:0055114,GO:0071944,GO:0097159,GO:1901265,GO:1901363	-	ko:K15736	-	-	-	-	ko00000,ko01000	-	-	-	DAO
V1WUI6;(S)-2-hydroxy-acid	220341.16503873	1.2e-241	842.0	COG0579@1|root,COG0579@2|Bacteria,1N0QB@1224|Proteobacteria,1RN24@1236|Gammaproteobacteria,3ZIW5@590|Salmonella	1236|Gammaproteobacteria	S	L-2-hydroxyglutarate oxidase LhgO	lhgO	GO:0000166,GO:0003674,GO:0003824,GO:0003973,GO:0005488,GO:0005575,GO:0005622,GO:0005623,GO:0005737,GO:0005886,GO:0008150,GO:0008152,GO:0016020,GO:0016491,GO:0016614,GO:0016899,GO:0034419,GO:0036094,GO:0043167,GO:0043168,GO:0044424,GO:0044464,GO:0048037,GO:0050660,GO:0050662,GO:0055114,GO:0071944,GO:0097159,GO:1901265,GO:1901363	-	ko:K15736	-	-	-	-	ko00000,ko01000	-	-	-	DAO
U5QF75;(S)-2-hydroxy-acid	1183438.GKIL_1376	5.3e-278	963.0	COG0277@1|root,COG0277@2|Bacteria,1G1U2@1117|Cyanobacteria	1117|Cyanobacteria	C	glycolate oxidase subunit glcD	glcD	-	1.1.3.15	ko:K00104	ko00630,ko01100,ko01110,ko01120,ko01130,map00630,map01100,map01110,map01120,map01130	-	R00475	RC00042	ko00000,ko00001,ko01000	-	-	-	FAD-oxidase_C,FAD_binding_4
Q3MD83;(S)-2-hydroxy-acid	240292.Ava_1430	1.7e-199	701.8	COG1304@1|root,COG1304@2|Bacteria,1G32Y@1117|Cyanobacteria,1HJ7B@1161|Nostocales	1117|Cyanobacteria	C	PFAM FMN-dependent dehydrogenase	lldD	-	1.1.2.3,1.1.3.46	ko:K00101,ko:K16422	ko00261,ko00620,ko01055,ko01100,ko01130,map00261,map00620,map01055,map01100,map01130	-	R00196,R06633	RC00044,RC00240	ko00000,ko00001,ko01000	-	-	-	FMN_dh
D7FFM6;(S)-2-hydroxy-acid	85963.jhp_0127	3.6e-135	487.6	COG0247@1|root,COG0247@2|Bacteria,1MWTK@1224|Proteobacteria,42PNX@68525|delta/epsilon subdivisions,2YP29@29547|Epsilonproteobacteria	29547|Epsilonproteobacteria	C	Fe-S oxidoreductase	lldE	-	-	ko:K18928	-	-	-	-	ko00000	-	-	-	CCG
A0A0N1R0I4;(S)-2-hydroxy-acid	90371.CY43_14585	2.9e-240	837.4	COG0579@1|root,COG0579@2|Bacteria,1N0QB@1224|Proteobacteria,1RN24@1236|Gammaproteobacteria,3ZIW5@590|Salmonella	1236|Gammaproteobacteria	S	L-2-hydroxyglutarate oxidase LhgO	lhgO	GO:0000166,GO:0003674,GO:0003824,GO:0003973,GO:0005488,GO:0005575,GO:0005622,GO:0005623,GO:0005737,GO:0005886,GO:0008150,GO:0008152,GO:0016020,GO:0016491,GO:0016614,GO:0016899,GO:0034419,GO:0036094,GO:0043167,GO:0043168,GO:0044424,GO:0044464,GO:0048037,GO:0050660,GO:0050662,GO:0055114,GO:0071944,GO:0097159,GO:1901265,GO:1901363	-	ko:K15736	-	-	-	-	ko00000,ko01000	-	-	-	DAO
D7XZF5;(S)-2-hydroxy-acid	316407.1800044	6.9e-242	842.8	COG0579@1|root,COG0579@2|Bacteria,1N0QB@1224|Proteobacteria,1RN24@1236|Gammaproteobacteria,3XPBR@561|Escherichia	1236|Gammaproteobacteria	C	L-2-hydroxyglutarate oxidase LhgO	lhgO	GO:0000166,GO:0003674,GO:0003824,GO:0003973,GO:0005488,GO:0005575,GO:0005622,GO:0005623,GO:0005737,GO:0005886,GO:0008150,GO:0008152,GO:0016020,GO:0016491,GO:0016614,GO:0016899,GO:0034419,GO:0036094,GO:0043167,GO:0043168,GO:0044424,GO:0044464,GO:0048037,GO:0050660,GO:0050662,GO:0055114,GO:0071944,GO:0097159,GO:1901265,GO:1901363	-	ko:K15736	-	-	-	-	ko00000,ko01000	-	-	-	DAO
L8FNN6;(S)-2-hydroxy-acid	246196.MSMEI_0294	5.6e-237	826.6	COG0277@1|root,COG0277@2|Bacteria,2GJ2T@201174|Actinobacteria,235YU@1762|Mycobacteriaceae	201174|Actinobacteria	C	FAD linked oxidases, C-terminal domain	-	-	1.1.3.15	ko:K00104	ko00630,ko01100,ko01110,ko01120,ko01130,map00630,map01100,map01110,map01120,map01130	-	R00475	RC00042	ko00000,ko00001,ko01000	-	-	-	FAD-oxidase_C,FAD_binding_4
B7UH79;(S)-2-hydroxy-acid	199310.c3208	5.3e-242	843.2	COG0579@1|root,COG0579@2|Bacteria,1N0QB@1224|Proteobacteria,1RN24@1236|Gammaproteobacteria,3XPBR@561|Escherichia	1236|Gammaproteobacteria	C	L-2-hydroxyglutarate oxidase LhgO	lhgO	GO:0000166,GO:0003674,GO:0003824,GO:0003973,GO:0005488,GO:0005575,GO:0005622,GO:0005623,GO:0005737,GO:0005886,GO:0008150,GO:0008152,GO:0016020,GO:0016491,GO:0016614,GO:0016899,GO:0034419,GO:0036094,GO:0043167,GO:0043168,GO:0044424,GO:0044464,GO:0048037,GO:0050660,GO:0050662,GO:0055114,GO:0071944,GO:0097159,GO:1901265,GO:1901363	-	ko:K15736	-	-	-	-	ko00000,ko01000	-	-	-	DAO
A0A0H6NVX5;(S)-2-hydroxy-acid	243277.VC_A0147	2.8e-204	717.6	COG0579@1|root,COG0579@2|Bacteria,1N0QB@1224|Proteobacteria,1RN24@1236|Gammaproteobacteria,1XTAP@135623|Vibrionales	135623|Vibrionales	S	Hydroxyglutarate oxidase	-	-	-	ko:K15736	-	-	-	-	ko00000,ko01000	-	-	-	DAO
J0MA07;(S)-2-hydroxy-acid	907239.HPSA_00700	7.2e-135	486.5	COG0247@1|root,COG0247@2|Bacteria,1MWTK@1224|Proteobacteria,42PNX@68525|delta/epsilon subdivisions,2YP29@29547|Epsilonproteobacteria	29547|Epsilonproteobacteria	C	Fe-S oxidoreductase	lldE	-	-	ko:K18928	-	-	-	-	ko00000	-	-	-	CCG
X5JVY4;(S)-2-hydroxy-acid	211165.AJLN01000084_gene1813	5.3e-207	726.9	COG0579@1|root,COG0579@2|Bacteria,1G0XV@1117|Cyanobacteria,1JHV1@1189|Stigonemataceae	1117|Cyanobacteria	S	FAD dependent oxidoreductase	-	-	-	ko:K15736	-	-	-	-	ko00000,ko01000	-	-	-	DAO
A0A0J6W3A3;(S)-2-hydroxy-acid	318424.EU78_17870	3.4e-226	790.8	COG0579@1|root,COG0579@2|Bacteria,2GKFB@201174|Actinobacteria,236H0@1762|Mycobacteriaceae	201174|Actinobacteria	S	FAD dependent oxidoreductase	-	-	1.1.5.3	ko:K00111	ko00564,ko01110,map00564,map01110	-	R00848	RC00029	ko00000,ko00001,ko01000	-	-	-	DAO,Fer2_BFD
J0N6S8;(S)-2-hydroxy-acid	85962.C694_00685	7.2e-135	486.5	COG0247@1|root,COG0247@2|Bacteria,1MWTK@1224|Proteobacteria,42PNX@68525|delta/epsilon subdivisions,2YP29@29547|Epsilonproteobacteria	29547|Epsilonproteobacteria	C	Fe-S oxidoreductase	lldE	-	-	ko:K18928	-	-	-	-	ko00000	-	-	-	CCG
A0A0N1GGN2;(S)-2-hydroxy-acid	1306990.BARG01000024_gene2531	1.4e-202	712.2	COG1304@1|root,COG1304@2|Bacteria,2GJA5@201174|Actinobacteria	201174|Actinobacteria	C	Dehydrogenase	-	-	1.1.2.3,1.1.3.15	ko:K00101,ko:K00104	ko00620,ko00630,ko01100,ko01110,ko01120,ko01130,map00620,map00630,map01100,map01110,map01120,map01130	-	R00196,R00475	RC00042,RC00044	ko00000,ko00001,ko01000	-	-	-	FMN_dh
A9IQN0;(S)-2-hydroxy-acid	94624.Bpet2735	1.9e-211	741.5	COG0277@1|root,COG0277@2|Bacteria,1MVYV@1224|Proteobacteria,2VHUQ@28216|Betaproteobacteria,3T2HV@506|Alcaligenaceae	28216|Betaproteobacteria	C	Glycolate oxidase	glcE	-	-	ko:K11472	ko00630,ko01100,ko01110,ko01120,ko01130,map00630,map01100,map01110,map01120,map01130	-	R00475	RC00042	ko00000,ko00001	-	-	-	FAD_binding_4
A0A0F6FB25;(S)-2-hydroxy-acid	199310.c3208	3.5e-252	877.1	COG0579@1|root,COG0579@2|Bacteria,1N0QB@1224|Proteobacteria,1RN24@1236|Gammaproteobacteria,3XPBR@561|Escherichia	1236|Gammaproteobacteria	C	L-2-hydroxyglutarate oxidase LhgO	lhgO	GO:0000166,GO:0003674,GO:0003824,GO:0003973,GO:0005488,GO:0005575,GO:0005622,GO:0005623,GO:0005737,GO:0005886,GO:0008150,GO:0008152,GO:0016020,GO:0016491,GO:0016614,GO:0016899,GO:0034419,GO:0036094,GO:0043167,GO:0043168,GO:0044424,GO:0044464,GO:0048037,GO:0050660,GO:0050662,GO:0055114,GO:0071944,GO:0097159,GO:1901265,GO:1901363	-	ko:K15736	-	-	-	-	ko00000,ko01000	-	-	-	DAO
J0UJF0;(S)-2-hydroxy-acid	85963.jhp_0127	1.1e-135	489.2	COG0247@1|root,COG0247@2|Bacteria,1MWTK@1224|Proteobacteria,42PNX@68525|delta/epsilon subdivisions,2YP29@29547|Epsilonproteobacteria	29547|Epsilonproteobacteria	C	Fe-S oxidoreductase	lldE	-	-	ko:K18928	-	-	-	-	ko00000	-	-	-	CCG
D3NRV6;(S)-2-hydroxy-acid	1121033.AUCF01000008_gene5739	4.2e-246	857.1	COG0277@1|root,COG0277@2|Bacteria,1MU6Y@1224|Proteobacteria,2TSG6@28211|Alphaproteobacteria,2JQUU@204441|Rhodospirillales	204441|Rhodospirillales	C	FAD linked oxidases, C-terminal domain	glcD	-	1.1.3.15	ko:K00104	ko00630,ko01100,ko01110,ko01120,ko01130,map00630,map01100,map01110,map01120,map01130	-	R00475	RC00042	ko00000,ko00001,ko01000	-	-	-	FAD-oxidase_C,FAD_binding_4
V1B3S3;(S)-2-hydroxy-acid	199310.c3208	1.2e-241	842.0	COG0579@1|root,COG0579@2|Bacteria,1N0QB@1224|Proteobacteria,1RN24@1236|Gammaproteobacteria,3XPBR@561|Escherichia	1236|Gammaproteobacteria	C	L-2-hydroxyglutarate oxidase LhgO	lhgO	GO:0000166,GO:0003674,GO:0003824,GO:0003973,GO:0005488,GO:0005575,GO:0005622,GO:0005623,GO:0005737,GO:0005886,GO:0008150,GO:0008152,GO:0016020,GO:0016491,GO:0016614,GO:0016899,GO:0034419,GO:0036094,GO:0043167,GO:0043168,GO:0044424,GO:0044464,GO:0048037,GO:0050660,GO:0050662,GO:0055114,GO:0071944,GO:0097159,GO:1901265,GO:1901363	-	ko:K15736	-	-	-	-	ko00000,ko01000	-	-	-	DAO
Q0K750;(S)-2-hydroxy-acid	381666.H16_A3096	1.3e-204	718.8	COG0277@1|root,COG0277@2|Bacteria,1MVYV@1224|Proteobacteria,2VHUQ@28216|Betaproteobacteria,1K1XC@119060|Burkholderiaceae	28216|Betaproteobacteria	C	PFAM FAD linked oxidase domain protein	glcE	-	-	ko:K11472	ko00630,ko01100,ko01110,ko01120,ko01130,map00630,map01100,map01110,map01120,map01130	-	R00475	RC00042	ko00000,ko00001	-	-	-	FAD-oxidase_C,FAD_binding_4
S1HCL7;(S)-2-hydroxy-acid	316407.1800044	6.9e-242	842.8	COG0579@1|root,COG0579@2|Bacteria,1N0QB@1224|Proteobacteria,1RN24@1236|Gammaproteobacteria,3XPBR@561|Escherichia	1236|Gammaproteobacteria	C	L-2-hydroxyglutarate oxidase LhgO	lhgO	GO:0000166,GO:0003674,GO:0003824,GO:0003973,GO:0005488,GO:0005575,GO:0005622,GO:0005623,GO:0005737,GO:0005886,GO:0008150,GO:0008152,GO:0016020,GO:0016491,GO:0016614,GO:0016899,GO:0034419,GO:0036094,GO:0043167,GO:0043168,GO:0044424,GO:0044464,GO:0048037,GO:0050660,GO:0050662,GO:0055114,GO:0071944,GO:0097159,GO:1901265,GO:1901363	-	ko:K15736	-	-	-	-	ko00000,ko01000	-	-	-	DAO
A1SDE0;(S)-2-hydroxy-acid	196162.Noca_0280	3.8e-229	800.4	COG1304@1|root,COG1304@2|Bacteria,2GJA5@201174|Actinobacteria,4DN07@85009|Propionibacteriales	201174|Actinobacteria	C	FMN-dependent dehydrogenase	lldD	GO:0005575,GO:0005618,GO:0005623,GO:0005886,GO:0016020,GO:0030312,GO:0044464,GO:0071944	1.1.2.3,1.1.3.15	ko:K00101,ko:K00104	ko00620,ko00630,ko01100,ko01110,ko01120,ko01130,map00620,map00630,map01100,map01110,map01120,map01130	-	R00196,R00475	RC00042,RC00044	ko00000,ko00001,ko01000	-	-	iNJ661.Rv1872c	FMN_dh
S2DJ52;(S)-2-hydroxy-acid	1189612.A33Q_0852	3.4e-230	803.9	COG0579@1|root,COG0579@2|Bacteria,4NE0B@976|Bacteroidetes,47JS1@768503|Cytophagia	976|Bacteroidetes	S	PFAM FAD dependent oxidoreductase	lhgO	-	-	ko:K15736	-	-	-	-	ko00000,ko01000	-	-	-	DAO
I9QC67;(S)-2-hydroxy-acid	85963.jhp_0127	8.6e-136	489.6	COG0247@1|root,COG0247@2|Bacteria,1MWTK@1224|Proteobacteria,42PNX@68525|delta/epsilon subdivisions,2YP29@29547|Epsilonproteobacteria	29547|Epsilonproteobacteria	C	Fe-S oxidoreductase	lldE	-	-	ko:K18928	-	-	-	-	ko00000	-	-	-	CCG
F4TJD1;(S)-2-hydroxy-acid	198214.SF2687	4.1e-253	880.2	COG0579@1|root,COG0579@2|Bacteria,1N0QB@1224|Proteobacteria,1RN24@1236|Gammaproteobacteria	1236|Gammaproteobacteria	S	L-2-hydroxyglutarate oxidase LhgO	lhgO	GO:0000166,GO:0003674,GO:0003824,GO:0003973,GO:0005488,GO:0005575,GO:0005622,GO:0005623,GO:0005737,GO:0005886,GO:0008150,GO:0008152,GO:0016020,GO:0016491,GO:0016614,GO:0016899,GO:0034419,GO:0036094,GO:0043167,GO:0043168,GO:0044424,GO:0044464,GO:0048037,GO:0050660,GO:0050662,GO:0055114,GO:0071944,GO:0097159,GO:1901265,GO:1901363	-	ko:K15736	-	-	-	-	ko00000,ko01000	-	-	-	DAO
G7M0E1;(S)-2-hydroxy-acid	641107.CDLVIII_2346	2.2e-168	598.2	COG1304@1|root,COG1304@2|Bacteria,1TPC4@1239|Firmicutes,249TX@186801|Clostridia,36F63@31979|Clostridiaceae	186801|Clostridia	C	FMN-dependent	-	-	-	-	-	-	-	-	-	-	-	-	FMN_dh
B6BCS1;(S)-2-hydroxy-acid	439496.RBY4I_1927	9.9e-277	958.7	COG0277@1|root,COG0277@2|Bacteria,1MU6Y@1224|Proteobacteria,2TSG6@28211|Alphaproteobacteria	28211|Alphaproteobacteria	C	Glycolate oxidase subunit	glcD	-	1.1.3.15	ko:K00104	ko00630,ko01100,ko01110,ko01120,ko01130,map00630,map01100,map01110,map01120,map01130	-	R00475	RC00042	ko00000,ko00001,ko01000	-	-	-	FAD-oxidase_C,FAD_binding_4
B8LUI6;(S)-2-hydroxy-acid	28564.XP_002341146.1	3.4e-288	996.9	COG1304@1|root,COG5274@1|root,KOG0537@2759|Eukaryota,KOG0538@2759|Eukaryota,38FH7@33154|Opisthokonta,3NUFP@4751|Fungi,3QP72@4890|Ascomycota,20ABI@147545|Eurotiomycetes,3S3HV@5042|Eurotiales	4751|Fungi	C	Belongs to the cytochrome b5 family	-	-	1.1.2.3	ko:K00101	ko00620,ko01100,map00620,map01100	-	R00196	RC00044	ko00000,ko00001,ko01000	-	-	-	Cyt-b5,FMN_dh
A0A0Q3HX61;(S)-2-hydroxy-acid	481805.EcolC_1046	6.9e-242	842.8	COG0579@1|root,COG0579@2|Bacteria,1N0QB@1224|Proteobacteria,1RN24@1236|Gammaproteobacteria,3XPBR@561|Escherichia	1236|Gammaproteobacteria	C	L-2-hydroxyglutarate oxidase LhgO	lhgO	GO:0000166,GO:0003674,GO:0003824,GO:0003973,GO:0005488,GO:0005575,GO:0005622,GO:0005623,GO:0005737,GO:0005886,GO:0008150,GO:0008152,GO:0016020,GO:0016491,GO:0016614,GO:0016899,GO:0034419,GO:0036094,GO:0043167,GO:0043168,GO:0044424,GO:0044464,GO:0048037,GO:0050660,GO:0050662,GO:0055114,GO:0071944,GO:0097159,GO:1901265,GO:1901363	-	ko:K15736	-	-	-	-	ko00000,ko01000	-	-	-	DAO
A0A0P0T9R4;(S)-2-hydroxy-acid	199310.c3208	4.5e-241	840.1	COG0579@1|root,COG0579@2|Bacteria,1N0QB@1224|Proteobacteria,1RN24@1236|Gammaproteobacteria,3XPBR@561|Escherichia	1236|Gammaproteobacteria	C	L-2-hydroxyglutarate oxidase LhgO	lhgO	GO:0000166,GO:0003674,GO:0003824,GO:0003973,GO:0005488,GO:0005575,GO:0005622,GO:0005623,GO:0005737,GO:0005886,GO:0008150,GO:0008152,GO:0016020,GO:0016491,GO:0016614,GO:0016899,GO:0034419,GO:0036094,GO:0043167,GO:0043168,GO:0044424,GO:0044464,GO:0048037,GO:0050660,GO:0050662,GO:0055114,GO:0071944,GO:0097159,GO:1901265,GO:1901363	-	ko:K15736	-	-	-	-	ko00000,ko01000	-	-	-	DAO
A0A0K3JFD1;(S)-2-hydroxy-acid	316407.1800044	3.8e-240	837.0	COG0579@1|root,COG0579@2|Bacteria,1N0QB@1224|Proteobacteria,1RN24@1236|Gammaproteobacteria,3XPBR@561|Escherichia	1236|Gammaproteobacteria	C	L-2-hydroxyglutarate oxidase LhgO	lhgO	GO:0000166,GO:0003674,GO:0003824,GO:0003973,GO:0005488,GO:0005575,GO:0005622,GO:0005623,GO:0005737,GO:0005886,GO:0008150,GO:0008152,GO:0016020,GO:0016491,GO:0016614,GO:0016899,GO:0034419,GO:0036094,GO:0043167,GO:0043168,GO:0044424,GO:0044464,GO:0048037,GO:0050660,GO:0050662,GO:0055114,GO:0071944,GO:0097159,GO:1901265,GO:1901363	-	ko:K15736	-	-	-	-	ko00000,ko01000	-	-	-	DAO
A0A0K4DLS2;(S)-2-hydroxy-acid	199310.c3208	7.7e-241	839.3	COG0579@1|root,COG0579@2|Bacteria,1N0QB@1224|Proteobacteria,1RN24@1236|Gammaproteobacteria,3XPBR@561|Escherichia	1236|Gammaproteobacteria	C	L-2-hydroxyglutarate oxidase LhgO	lhgO	GO:0000166,GO:0003674,GO:0003824,GO:0003973,GO:0005488,GO:0005575,GO:0005622,GO:0005623,GO:0005737,GO:0005886,GO:0008150,GO:0008152,GO:0016020,GO:0016491,GO:0016614,GO:0016899,GO:0034419,GO:0036094,GO:0043167,GO:0043168,GO:0044424,GO:0044464,GO:0048037,GO:0050660,GO:0050662,GO:0055114,GO:0071944,GO:0097159,GO:1901265,GO:1901363	-	ko:K15736	-	-	-	-	ko00000,ko01000	-	-	-	DAO
A0A090QLU0;(S)-2-hydroxy-acid	754436.JCM19237_6106	4e-172	610.5	COG0579@1|root,COG0579@2|Bacteria,1N0QB@1224|Proteobacteria,1RN24@1236|Gammaproteobacteria,1XTAP@135623|Vibrionales	135623|Vibrionales	S	Hydroxyglutarate oxidase	-	-	-	ko:K15736	-	-	-	-	ko00000,ko01000	-	-	-	DAO
A0A070T7I2;(S)-2-hydroxy-acid	316407.1800044	3.4e-241	840.5	COG0579@1|root,COG0579@2|Bacteria,1N0QB@1224|Proteobacteria,1RN24@1236|Gammaproteobacteria,3XPBR@561|Escherichia	1236|Gammaproteobacteria	C	L-2-hydroxyglutarate oxidase LhgO	lhgO	GO:0000166,GO:0003674,GO:0003824,GO:0003973,GO:0005488,GO:0005575,GO:0005622,GO:0005623,GO:0005737,GO:0005886,GO:0008150,GO:0008152,GO:0016020,GO:0016491,GO:0016614,GO:0016899,GO:0034419,GO:0036094,GO:0043167,GO:0043168,GO:0044424,GO:0044464,GO:0048037,GO:0050660,GO:0050662,GO:0055114,GO:0071944,GO:0097159,GO:1901265,GO:1901363	-	ko:K15736	-	-	-	-	ko00000,ko01000	-	-	-	DAO
G5RJB6;(S)-2-hydroxy-acid	220341.16503873	5.7e-226	790.0	COG0579@1|root,COG0579@2|Bacteria,1N0QB@1224|Proteobacteria,1RN24@1236|Gammaproteobacteria,3ZIW5@590|Salmonella	1236|Gammaproteobacteria	S	L-2-hydroxyglutarate oxidase LhgO	lhgO	GO:0000166,GO:0003674,GO:0003824,GO:0003973,GO:0005488,GO:0005575,GO:0005622,GO:0005623,GO:0005737,GO:0005886,GO:0008150,GO:0008152,GO:0016020,GO:0016491,GO:0016614,GO:0016899,GO:0034419,GO:0036094,GO:0043167,GO:0043168,GO:0044424,GO:0044464,GO:0048037,GO:0050660,GO:0050662,GO:0055114,GO:0071944,GO:0097159,GO:1901265,GO:1901363	-	ko:K15736	-	-	-	-	ko00000,ko01000	-	-	-	DAO
H9UVR6;(S)-2-hydroxy-acid	316407.1800044	1.7e-243	848.2	COG0579@1|root,COG0579@2|Bacteria,1N0QB@1224|Proteobacteria,1RN24@1236|Gammaproteobacteria,3XPBR@561|Escherichia	1236|Gammaproteobacteria	C	L-2-hydroxyglutarate oxidase LhgO	lhgO	GO:0000166,GO:0003674,GO:0003824,GO:0003973,GO:0005488,GO:0005575,GO:0005622,GO:0005623,GO:0005737,GO:0005886,GO:0008150,GO:0008152,GO:0016020,GO:0016491,GO:0016614,GO:0016899,GO:0034419,GO:0036094,GO:0043167,GO:0043168,GO:0044424,GO:0044464,GO:0048037,GO:0050660,GO:0050662,GO:0055114,GO:0071944,GO:0097159,GO:1901265,GO:1901363	-	ko:K15736	-	-	-	-	ko00000,ko01000	-	-	-	DAO
J0B9A4;(S)-2-hydroxy-acid	85963.jhp_0127	8.6e-136	489.6	COG0247@1|root,COG0247@2|Bacteria,1MWTK@1224|Proteobacteria,42PNX@68525|delta/epsilon subdivisions,2YP29@29547|Epsilonproteobacteria	29547|Epsilonproteobacteria	C	Fe-S oxidoreductase	lldE	-	-	ko:K18928	-	-	-	-	ko00000	-	-	-	CCG
S0FYJ5;(S)-2-hydroxy-acid	1265505.ATUG01000001_gene3628	1.9e-240	838.2	COG0277@1|root,COG0277@2|Bacteria,1MU6Y@1224|Proteobacteria,42NFG@68525|delta/epsilon subdivisions,2WJGA@28221|Deltaproteobacteria,2MHT2@213118|Desulfobacterales	28221|Deltaproteobacteria	C	FAD linked oxidases, C-terminal domain	-	-	1.1.3.15	ko:K00104	ko00630,ko01100,ko01110,ko01120,ko01130,map00630,map01100,map01110,map01120,map01130	-	R00475	RC00042	ko00000,ko00001,ko01000	-	-	-	FAD-oxidase_C,FAD_binding_4
A0A0H2Z1W3;(S)-2-hydroxy-acid	199310.c3208	2e-244	851.3	COG0579@1|root,COG0579@2|Bacteria,1N0QB@1224|Proteobacteria,1RN24@1236|Gammaproteobacteria,3XPBR@561|Escherichia	1236|Gammaproteobacteria	C	L-2-hydroxyglutarate oxidase LhgO	lhgO	GO:0000166,GO:0003674,GO:0003824,GO:0003973,GO:0005488,GO:0005575,GO:0005622,GO:0005623,GO:0005737,GO:0005886,GO:0008150,GO:0008152,GO:0016020,GO:0016491,GO:0016614,GO:0016899,GO:0034419,GO:0036094,GO:0043167,GO:0043168,GO:0044424,GO:0044464,GO:0048037,GO:0050660,GO:0050662,GO:0055114,GO:0071944,GO:0097159,GO:1901265,GO:1901363	-	ko:K15736	-	-	-	-	ko00000,ko01000	-	-	-	DAO
V2C7N5;(S)-2-hydroxy-acid	90371.CY43_14585	7.9e-238	829.3	COG0579@1|root,COG0579@2|Bacteria,1N0QB@1224|Proteobacteria,1RN24@1236|Gammaproteobacteria,3ZIW5@590|Salmonella	1236|Gammaproteobacteria	S	L-2-hydroxyglutarate oxidase LhgO	lhgO	GO:0000166,GO:0003674,GO:0003824,GO:0003973,GO:0005488,GO:0005575,GO:0005622,GO:0005623,GO:0005737,GO:0005886,GO:0008150,GO:0008152,GO:0016020,GO:0016491,GO:0016614,GO:0016899,GO:0034419,GO:0036094,GO:0043167,GO:0043168,GO:0044424,GO:0044464,GO:0048037,GO:0050660,GO:0050662,GO:0055114,GO:0071944,GO:0097159,GO:1901265,GO:1901363	-	ko:K15736	-	-	-	-	ko00000,ko01000	-	-	-	DAO
I4H4C1;(S)-2-hydroxy-acid	449447.MAE_52600	1.5e-280	971.5	COG0277@1|root,COG0277@2|Bacteria,1G1U2@1117|Cyanobacteria	1117|Cyanobacteria	C	glycolate oxidase subunit glcD	glcD	-	1.1.3.15	ko:K00104	ko00630,ko01100,ko01110,ko01120,ko01130,map00630,map01100,map01110,map01120,map01130	-	R00475	RC00042	ko00000,ko00001,ko01000	-	-	-	FAD-oxidase_C,FAD_binding_4
A0A0K1UJC3;(S)-2-hydroxy-acid	220341.16503873	2.2e-240	837.8	COG0579@1|root,COG0579@2|Bacteria,1N0QB@1224|Proteobacteria,1RN24@1236|Gammaproteobacteria,3ZIW5@590|Salmonella	1236|Gammaproteobacteria	S	L-2-hydroxyglutarate oxidase LhgO	lhgO	GO:0000166,GO:0003674,GO:0003824,GO:0003973,GO:0005488,GO:0005575,GO:0005622,GO:0005623,GO:0005737,GO:0005886,GO:0008150,GO:0008152,GO:0016020,GO:0016491,GO:0016614,GO:0016899,GO:0034419,GO:0036094,GO:0043167,GO:0043168,GO:0044424,GO:0044464,GO:0048037,GO:0050660,GO:0050662,GO:0055114,GO:0071944,GO:0097159,GO:1901265,GO:1901363	-	ko:K15736	-	-	-	-	ko00000,ko01000	-	-	-	DAO
A1BC61;(S)-2-hydroxy-acid	318586.Pden_5045	5.9e-227	793.1	COG1304@1|root,COG1304@2|Bacteria,1MUEZ@1224|Proteobacteria,2TQNW@28211|Alphaproteobacteria,2PWC0@265|Paracoccus	28211|Alphaproteobacteria	C	FMN-dependent dehydrogenase	mdlB	-	1.1.2.3,1.1.99.31	ko:K00101,ko:K15054	ko00620,ko00627,ko01100,ko01120,map00620,map00627,map01100,map01120	-	R00196,R04160,R07664	RC00044,RC00240	ko00000,ko00001,ko01000	-	-	-	FMN_dh
G6F8W6;(S)-2-hydroxy-acid	353496.LBU_1691	3.4e-120	437.6	COG0277@1|root,COG0277@2|Bacteria,1TPBC@1239|Firmicutes,4H9UU@91061|Bacilli,3F4AD@33958|Lactobacillaceae	91061|Bacilli	C	FAD linked oxidases, C-terminal domain	glcD	-	1.1.3.15	ko:K00104	ko00630,ko01100,ko01110,ko01120,ko01130,map00630,map01100,map01110,map01120,map01130	-	R00475	RC00042	ko00000,ko00001,ko01000	-	-	-	FAD-oxidase_C,FAD_binding_4
A0A0S3D3Q0;(S)-2-hydroxy-acid	573.JG24_03460	7.4e-236	822.8	COG0579@1|root,COG0579@2|Bacteria,1N0QB@1224|Proteobacteria,1RN24@1236|Gammaproteobacteria	1236|Gammaproteobacteria	S	L-2-hydroxyglutarate oxidase LhgO	lhgO	GO:0000166,GO:0003674,GO:0003824,GO:0003973,GO:0005488,GO:0005575,GO:0005622,GO:0005623,GO:0005737,GO:0005886,GO:0008150,GO:0008152,GO:0016020,GO:0016491,GO:0016614,GO:0016899,GO:0034419,GO:0036094,GO:0043167,GO:0043168,GO:0044424,GO:0044464,GO:0048037,GO:0050660,GO:0050662,GO:0055114,GO:0071944,GO:0097159,GO:1901265,GO:1901363	-	ko:K15736	-	-	-	-	ko00000,ko01000	-	-	-	DAO
A0A0M1T4Q9;(S)-2-hydroxy-acid	573.JG24_03460	2.3e-237	827.8	COG0579@1|root,COG0579@2|Bacteria,1N0QB@1224|Proteobacteria,1RN24@1236|Gammaproteobacteria	1236|Gammaproteobacteria	S	L-2-hydroxyglutarate oxidase LhgO	lhgO	GO:0000166,GO:0003674,GO:0003824,GO:0003973,GO:0005488,GO:0005575,GO:0005622,GO:0005623,GO:0005737,GO:0005886,GO:0008150,GO:0008152,GO:0016020,GO:0016491,GO:0016614,GO:0016899,GO:0034419,GO:0036094,GO:0043167,GO:0043168,GO:0044424,GO:0044464,GO:0048037,GO:0050660,GO:0050662,GO:0055114,GO:0071944,GO:0097159,GO:1901265,GO:1901363	-	ko:K15736	-	-	-	-	ko00000,ko01000	-	-	-	DAO
A0A0Q2VWI2;(S)-2-hydroxy-acid	316407.1800044	3.7e-243	847.0	COG0579@1|root,COG0579@2|Bacteria,1N0QB@1224|Proteobacteria,1RN24@1236|Gammaproteobacteria,3XPBR@561|Escherichia	1236|Gammaproteobacteria	C	L-2-hydroxyglutarate oxidase LhgO	lhgO	GO:0000166,GO:0003674,GO:0003824,GO:0003973,GO:0005488,GO:0005575,GO:0005622,GO:0005623,GO:0005737,GO:0005886,GO:0008150,GO:0008152,GO:0016020,GO:0016491,GO:0016614,GO:0016899,GO:0034419,GO:0036094,GO:0043167,GO:0043168,GO:0044424,GO:0044464,GO:0048037,GO:0050660,GO:0050662,GO:0055114,GO:0071944,GO:0097159,GO:1901265,GO:1901363	-	ko:K15736	-	-	-	-	ko00000,ko01000	-	-	-	DAO
A0A0T5WFT4;(S)-2-hydroxy-acid	220341.16503873	1.7e-240	838.2	COG0579@1|root,COG0579@2|Bacteria,1N0QB@1224|Proteobacteria,1RN24@1236|Gammaproteobacteria,3ZIW5@590|Salmonella	1236|Gammaproteobacteria	S	L-2-hydroxyglutarate oxidase LhgO	lhgO	GO:0000166,GO:0003674,GO:0003824,GO:0003973,GO:0005488,GO:0005575,GO:0005622,GO:0005623,GO:0005737,GO:0005886,GO:0008150,GO:0008152,GO:0016020,GO:0016491,GO:0016614,GO:0016899,GO:0034419,GO:0036094,GO:0043167,GO:0043168,GO:0044424,GO:0044464,GO:0048037,GO:0050660,GO:0050662,GO:0055114,GO:0071944,GO:0097159,GO:1901265,GO:1901363	-	ko:K15736	-	-	-	-	ko00000,ko01000	-	-	-	DAO
A0A099UFT4;(S)-2-hydroxy-acid	425400.LS65_06075	3.5e-239	833.9	COG0277@1|root,COG0277@2|Bacteria,1MU6Y@1224|Proteobacteria,42M0V@68525|delta/epsilon subdivisions,2YMAY@29547|Epsilonproteobacteria	29547|Epsilonproteobacteria	C	Glycolate oxidase subunit	glcD	-	1.1.3.15	ko:K00104	ko00630,ko01100,ko01110,ko01120,ko01130,map00630,map01100,map01110,map01120,map01130	-	R00475	RC00042	ko00000,ko00001,ko01000	-	-	-	FAD-oxidase_C,FAD_binding_4
W1FZV6;(S)-2-hydroxy-acid	469595.CSAG_02495	4.7e-151	540.4	COG0579@1|root,COG0579@2|Bacteria,1N0QB@1224|Proteobacteria,1RN24@1236|Gammaproteobacteria,3WWC7@544|Citrobacter	1236|Gammaproteobacteria	S	L-2-hydroxyglutarate oxidase LhgO	lhgO	GO:0000166,GO:0003674,GO:0003824,GO:0003973,GO:0005488,GO:0005575,GO:0005622,GO:0005623,GO:0005737,GO:0005886,GO:0008150,GO:0008152,GO:0016020,GO:0016491,GO:0016614,GO:0016899,GO:0034419,GO:0036094,GO:0043167,GO:0043168,GO:0044424,GO:0044464,GO:0048037,GO:0050660,GO:0050662,GO:0055114,GO:0071944,GO:0097159,GO:1901265,GO:1901363	-	ko:K15736	-	-	-	-	ko00000,ko01000	-	-	-	DAO
A0A0K9THB5;(S)-2-hydroxy-acid	199310.c3208	2e-241	841.3	COG0579@1|root,COG0579@2|Bacteria,1N0QB@1224|Proteobacteria,1RN24@1236|Gammaproteobacteria,3XPBR@561|Escherichia	1236|Gammaproteobacteria	C	L-2-hydroxyglutarate oxidase LhgO	lhgO	GO:0000166,GO:0003674,GO:0003824,GO:0003973,GO:0005488,GO:0005575,GO:0005622,GO:0005623,GO:0005737,GO:0005886,GO:0008150,GO:0008152,GO:0016020,GO:0016491,GO:0016614,GO:0016899,GO:0034419,GO:0036094,GO:0043167,GO:0043168,GO:0044424,GO:0044464,GO:0048037,GO:0050660,GO:0050662,GO:0055114,GO:0071944,GO:0097159,GO:1901265,GO:1901363	-	ko:K15736	-	-	-	-	ko00000,ko01000	-	-	-	DAO
Q8YB37;(S)-2-hydroxy-acid	224914.BMEII1064	0.0	1077.4	COG0277@1|root,COG0277@2|Bacteria,1MU6Y@1224|Proteobacteria,2TSG6@28211|Alphaproteobacteria,1J1N1@118882|Brucellaceae	28211|Alphaproteobacteria	C	FAD linked oxidases, C-terminal domain	glcD	-	1.1.3.15	ko:K00104	ko00630,ko01100,ko01110,ko01120,ko01130,map00630,map01100,map01110,map01120,map01130	-	R00475	RC00042	ko00000,ko00001,ko01000	-	-	-	FAD-oxidase_C,FAD_binding_4
A0A087EIS6;(S)-2-hydroxy-acid	33905.BTHE_0171	9.9e-202	709.1	COG1304@1|root,COG1304@2|Bacteria,2GJA5@201174|Actinobacteria,4D17R@85004|Bifidobacteriales	201174|Actinobacteria	C	FMN-dependent dehydrogenase	-	-	1.1.3.46	ko:K16422	ko00261,ko01055,ko01130,map00261,map01055,map01130	-	R06633	RC00240	ko00000,ko00001,ko01000	-	-	-	FMN_dh
A0A0H5CSE9;(S)-2-hydroxy-acid	1068980.ARVW01000001_gene2986	1.2e-176	625.9	COG0579@1|root,COG0579@2|Bacteria,2GKFB@201174|Actinobacteria,4DX9F@85010|Pseudonocardiales	201174|Actinobacteria	S	PFAM FAD dependent oxidoreductase	-	-	1.1.5.4	ko:K00116,ko:K15736	ko00020,ko00620,ko01100,ko01110,ko01120,ko01130,ko01200,map00020,map00620,map01100,map01110,map01120,map01130,map01200	M00009,M00011	R00360,R00361,R01257	RC00031	ko00000,ko00001,ko00002,ko01000	-	-	-	DAO
Q6HLP8;(S)-2-hydroxy-acid	198094.BA_1309	1.6e-263	914.8	COG0277@1|root,COG0277@2|Bacteria,1TPBC@1239|Firmicutes,4H9UU@91061|Bacilli,1ZCQN@1386|Bacillus	91061|Bacilli	C	Glycolate oxidase subunit	glcD	-	1.1.3.15	ko:K00104	ko00630,ko01100,ko01110,ko01120,ko01130,map00630,map01100,map01110,map01120,map01130	-	R00475	RC00042	ko00000,ko00001,ko01000	-	-	iYO844.BSU28680	FAD-oxidase_C,FAD_binding_4
Q3JHC3;(S)-2-hydroxy-acid	243160.BMAA1431	3.9e-151	540.8	COG0247@1|root,COG0247@2|Bacteria,1MWTK@1224|Proteobacteria,2VNV2@28216|Betaproteobacteria,1K0C9@119060|Burkholderiaceae	28216|Betaproteobacteria	C	Cysteine-rich domain	-	-	-	ko:K18928	-	-	-	-	ko00000	-	-	-	CCG
Q7V678;(S)-2-hydroxy-acid	74547.PMT_1295	2.4e-289	1000.7	COG0277@1|root,COG0277@2|Bacteria,1G1U2@1117|Cyanobacteria,1MM69@1212|Prochloraceae	1117|Cyanobacteria	C	FAD linked oxidases, C-terminal domain	glcD	-	1.1.3.15	ko:K00104	ko00630,ko01100,ko01110,ko01120,ko01130,map00630,map01100,map01110,map01120,map01130	-	R00475	RC00042	ko00000,ko00001,ko01000	-	-	-	FAD-oxidase_C,FAD_binding_4
G9Z4V9;(S)-2-hydroxy-acid	469595.CSAG_02495	2e-228	798.1	COG0579@1|root,COG0579@2|Bacteria,1N0QB@1224|Proteobacteria,1RN24@1236|Gammaproteobacteria,3WWC7@544|Citrobacter	1236|Gammaproteobacteria	S	L-2-hydroxyglutarate oxidase LhgO	lhgO	GO:0000166,GO:0003674,GO:0003824,GO:0003973,GO:0005488,GO:0005575,GO:0005622,GO:0005623,GO:0005737,GO:0005886,GO:0008150,GO:0008152,GO:0016020,GO:0016491,GO:0016614,GO:0016899,GO:0034419,GO:0036094,GO:0043167,GO:0043168,GO:0044424,GO:0044464,GO:0048037,GO:0050660,GO:0050662,GO:0055114,GO:0071944,GO:0097159,GO:1901265,GO:1901363	-	ko:K15736	-	-	-	-	ko00000,ko01000	-	-	-	DAO
G4T075;(S)-2-hydroxy-acid	335283.Neut_1882	3.8e-228	797.3	COG0277@1|root,COG0277@2|Bacteria,1MU6Y@1224|Proteobacteria,2VH8M@28216|Betaproteobacteria,371M5@32003|Nitrosomonadales	28216|Betaproteobacteria	C	FAD linked oxidases, C-terminal domain	glcD	-	1.1.2.4,1.1.3.15,1.1.5.12	ko:K00102,ko:K00104,ko:K03777	ko00620,ko00630,ko01100,ko01110,ko01120,ko01130,map00620,map00630,map01100,map01110,map01120,map01130	-	R00197,R00475,R00704,R11591	RC00042,RC00044	ko00000,ko00001,ko01000	-	-	-	FAD-oxidase_C,FAD_binding_4
A0A0U6BZM9;(S)-2-hydroxy-acid	82995.CR62_03895	3.9e-194	684.1	COG0579@1|root,COG0579@2|Bacteria,1N0QB@1224|Proteobacteria,1RN24@1236|Gammaproteobacteria,402UQ@613|Serratia	1236|Gammaproteobacteria	S	FAD dependent oxidoreductase	lhgO	GO:0000166,GO:0003674,GO:0003824,GO:0003973,GO:0005488,GO:0005575,GO:0005622,GO:0005623,GO:0005737,GO:0005886,GO:0008150,GO:0008152,GO:0016020,GO:0016491,GO:0016614,GO:0016899,GO:0034419,GO:0036094,GO:0043167,GO:0043168,GO:0044424,GO:0044464,GO:0048037,GO:0050660,GO:0050662,GO:0055114,GO:0071944,GO:0097159,GO:1901265,GO:1901363	1.1.5.3	ko:K00111,ko:K15736	ko00564,ko01110,map00564,map01110	-	R00848	RC00029	ko00000,ko00001,ko01000	-	-	-	DAO
H0TJ83;(S)-2-hydroxy-acid	1245469.S58_63200	4.6e-277	959.9	COG0277@1|root,COG0277@2|Bacteria,1MU6Y@1224|Proteobacteria,2TSG6@28211|Alphaproteobacteria,3JRIA@41294|Bradyrhizobiaceae	28211|Alphaproteobacteria	C	FAD linked oxidases, C-terminal domain	glcD	-	1.1.3.15	ko:K00104	ko00630,ko01100,ko01110,ko01120,ko01130,map00630,map01100,map01110,map01120,map01130	-	R00475	RC00042	ko00000,ko00001,ko01000	-	-	-	FAD-oxidase_C,FAD_binding_4
H0TEW0;(S)-2-hydroxy-acid	1245469.S58_35190	2.8e-158	564.7	COG1304@1|root,COG1304@2|Bacteria,1MUEZ@1224|Proteobacteria,2TU4F@28211|Alphaproteobacteria,3JQPK@41294|Bradyrhizobiaceae	28211|Alphaproteobacteria	C	FMN-dependent dehydrogenase	MA20_37755	-	1.1.3.15	ko:K00104	ko00630,ko01100,ko01110,ko01120,ko01130,map00630,map01100,map01110,map01120,map01130	-	R00475	RC00042	ko00000,ko00001,ko01000	-	-	-	FMN_dh
A0A0G3V1N4;(S)-2-hydroxy-acid	1380390.JIAT01000010_gene4553	2.2e-82	312.8	COG1304@1|root,COG1304@2|Bacteria,2GJA5@201174|Actinobacteria,4CPB1@84995|Rubrobacteria	84995|Rubrobacteria	C	FMN-dependent dehydrogenase	-	-	1.1.3.46	ko:K16422	ko00261,ko01055,ko01130,map00261,map01055,map01130	-	R06633	RC00240	ko00000,ko00001,ko01000	-	-	-	FMN_dh
A0A0J6YH39;(S)-2-hydroxy-acid	318424.EU78_22975	1.7e-202	711.8	COG0579@1|root,COG0579@2|Bacteria,2GKFB@201174|Actinobacteria,236H0@1762|Mycobacteriaceae	201174|Actinobacteria	S	FAD dependent oxidoreductase	lhgO	-	1.1.5.4	ko:K00116,ko:K15736	ko00020,ko00620,ko01100,ko01110,ko01120,ko01130,ko01200,map00020,map00620,map01100,map01110,map01120,map01130,map01200	M00009,M00011	R00360,R00361,R01257	RC00031	ko00000,ko00001,ko00002,ko01000	-	-	-	DAO
A0A070NZ16;(S)-2-hydroxy-acid	199310.c3208	6.3e-243	846.3	COG0579@1|root,COG0579@2|Bacteria,1N0QB@1224|Proteobacteria,1RN24@1236|Gammaproteobacteria,3XPBR@561|Escherichia	1236|Gammaproteobacteria	C	L-2-hydroxyglutarate oxidase LhgO	lhgO	GO:0000166,GO:0003674,GO:0003824,GO:0003973,GO:0005488,GO:0005575,GO:0005622,GO:0005623,GO:0005737,GO:0005886,GO:0008150,GO:0008152,GO:0016020,GO:0016491,GO:0016614,GO:0016899,GO:0034419,GO:0036094,GO:0043167,GO:0043168,GO:0044424,GO:0044464,GO:0048037,GO:0050660,GO:0050662,GO:0055114,GO:0071944,GO:0097159,GO:1901265,GO:1901363	-	ko:K15736	-	-	-	-	ko00000,ko01000	-	-	-	DAO
A0A0B7GBH8;(S)-2-hydroxy-acid	573.JG24_03460	9.1e-242	842.4	COG0579@1|root,COG0579@2|Bacteria,1N0QB@1224|Proteobacteria,1RN24@1236|Gammaproteobacteria	1236|Gammaproteobacteria	S	L-2-hydroxyglutarate oxidase LhgO	lhgO	GO:0000166,GO:0003674,GO:0003824,GO:0003973,GO:0005488,GO:0005575,GO:0005622,GO:0005623,GO:0005737,GO:0005886,GO:0008150,GO:0008152,GO:0016020,GO:0016491,GO:0016614,GO:0016899,GO:0034419,GO:0036094,GO:0043167,GO:0043168,GO:0044424,GO:0044464,GO:0048037,GO:0050660,GO:0050662,GO:0055114,GO:0071944,GO:0097159,GO:1901265,GO:1901363	-	ko:K15736	-	-	-	-	ko00000,ko01000	-	-	-	DAO
A0A0G3K8M6;(S)-2-hydroxy-acid	199310.c3208	2.4e-242	844.3	COG0579@1|root,COG0579@2|Bacteria,1N0QB@1224|Proteobacteria,1RN24@1236|Gammaproteobacteria,3XPBR@561|Escherichia	1236|Gammaproteobacteria	C	L-2-hydroxyglutarate oxidase LhgO	lhgO	GO:0000166,GO:0003674,GO:0003824,GO:0003973,GO:0005488,GO:0005575,GO:0005622,GO:0005623,GO:0005737,GO:0005886,GO:0008150,GO:0008152,GO:0016020,GO:0016491,GO:0016614,GO:0016899,GO:0034419,GO:0036094,GO:0043167,GO:0043168,GO:0044424,GO:0044464,GO:0048037,GO:0050660,GO:0050662,GO:0055114,GO:0071944,GO:0097159,GO:1901265,GO:1901363	-	ko:K15736	-	-	-	-	ko00000,ko01000	-	-	-	DAO
G4CKD2;(S)-2-hydroxy-acid	85643.Tmz1t_1638	7.1e-113	414.1	COG0277@1|root,COG0277@2|Bacteria,1MVYV@1224|Proteobacteria,2VHUQ@28216|Betaproteobacteria,2KUSX@206389|Rhodocyclales	206389|Rhodocyclales	C	FAD binding	glcE	-	-	ko:K11472	ko00630,ko01100,ko01110,ko01120,ko01130,map00630,map01100,map01110,map01120,map01130	-	R00475	RC00042	ko00000,ko00001	-	-	-	FAD-oxidase_C,FAD_binding_4
A5TRL7;(S)-2-hydroxy-acid	393480.FNP_2147	1.2e-269	935.3	COG0277@1|root,COG0277@2|Bacteria,3789C@32066|Fusobacteria	32066|Fusobacteria	C	FAD linked oxidases, C-terminal domain	-	-	1.1.3.15	ko:K00104	ko00630,ko01100,ko01110,ko01120,ko01130,map00630,map01100,map01110,map01120,map01130	-	R00475	RC00042	ko00000,ko00001,ko01000	-	-	-	FAD-oxidase_C,FAD_binding_4
A0A0N7J9N3;(S)-2-hydroxy-acid	296591.Bpro_1468	1.4e-121	443.0	COG0665@1|root,COG0665@2|Bacteria,1MY0G@1224|Proteobacteria,2VM19@28216|Betaproteobacteria,4ABT0@80864|Comamonadaceae	28216|Betaproteobacteria	E	FAD dependent oxidoreductase	-	-	1.4.99.6	ko:K19746	ko00472,ko01100,map00472,map01100	-	R11018	RC00006	ko00000,ko00001,ko01000	-	-	-	DAO
A0A070PNB7;(S)-2-hydroxy-acid	199310.c3208	6.9e-242	842.8	COG0579@1|root,COG0579@2|Bacteria,1N0QB@1224|Proteobacteria,1RN24@1236|Gammaproteobacteria,3XPBR@561|Escherichia	1236|Gammaproteobacteria	C	L-2-hydroxyglutarate oxidase LhgO	lhgO	GO:0000166,GO:0003674,GO:0003824,GO:0003973,GO:0005488,GO:0005575,GO:0005622,GO:0005623,GO:0005737,GO:0005886,GO:0008150,GO:0008152,GO:0016020,GO:0016491,GO:0016614,GO:0016899,GO:0034419,GO:0036094,GO:0043167,GO:0043168,GO:0044424,GO:0044464,GO:0048037,GO:0050660,GO:0050662,GO:0055114,GO:0071944,GO:0097159,GO:1901265,GO:1901363	-	ko:K15736	-	-	-	-	ko00000,ko01000	-	-	-	DAO
K0NUR1;(S)-2-hydroxy-acid	1293597.BN147_10280	3.1e-184	651.0	COG1304@1|root,COG1304@2|Bacteria,1TPC4@1239|Firmicutes,4HJM8@91061|Bacilli,3F577@33958|Lactobacillaceae	91061|Bacilli	C	FMN-dependent dehydrogenase	-	-	-	-	-	-	-	-	-	-	-	-	FMN_dh
A0A0N0E1V1;(S)-2-hydroxy-acid	1245471.PCA10_27980	2.9e-247	860.9	COG0277@1|root,COG0277@2|Bacteria,1MU6Y@1224|Proteobacteria,1RQX2@1236|Gammaproteobacteria,1YEID@136841|Pseudomonas aeruginosa group	1236|Gammaproteobacteria	C	Glycolate oxidase subunit GlcD	glcD	GO:0003674,GO:0003824,GO:0006066,GO:0006082,GO:0006950,GO:0006974,GO:0008150,GO:0008152,GO:0009056,GO:0009441,GO:0009987,GO:0016054,GO:0016491,GO:0016614,GO:0017144,GO:0019154,GO:0019752,GO:0032787,GO:0033554,GO:0034308,GO:0034310,GO:0042737,GO:0043436,GO:0044237,GO:0044248,GO:0044281,GO:0044282,GO:0046164,GO:0046296,GO:0046395,GO:0050896,GO:0051716,GO:0055114,GO:0071704,GO:0072329,GO:1901575,GO:…	1.1.3.15	ko:K00104	ko00630,ko01100,ko01110,ko01120,ko01130,map00630,map01100,map01110,map01120,map01130	-	R00475	RC00042	ko00000,ko00001,ko01000	-	-	iJN746.PP_3745,iLF82_1304.LF82_0831,iNRG857_1313.NRG857_14750	FAD-oxidase_C,FAD_binding_4
A0A0J1JYH8;(S)-2-hydroxy-acid	469595.CSAG_02495	1.6e-238	831.6	COG0579@1|root,COG0579@2|Bacteria,1N0QB@1224|Proteobacteria,1RN24@1236|Gammaproteobacteria,3WWC7@544|Citrobacter	1236|Gammaproteobacteria	S	L-2-hydroxyglutarate oxidase LhgO	lhgO	GO:0000166,GO:0003674,GO:0003824,GO:0003973,GO:0005488,GO:0005575,GO:0005622,GO:0005623,GO:0005737,GO:0005886,GO:0008150,GO:0008152,GO:0016020,GO:0016491,GO:0016614,GO:0016899,GO:0034419,GO:0036094,GO:0043167,GO:0043168,GO:0044424,GO:0044464,GO:0048037,GO:0050660,GO:0050662,GO:0055114,GO:0071944,GO:0097159,GO:1901265,GO:1901363	-	ko:K15736	-	-	-	-	ko00000,ko01000	-	-	-	DAO
V1SZK5;(S)-2-hydroxy-acid	220341.16503873	2e-241	841.3	COG0579@1|root,COG0579@2|Bacteria,1N0QB@1224|Proteobacteria,1RN24@1236|Gammaproteobacteria,3ZIW5@590|Salmonella	1236|Gammaproteobacteria	S	L-2-hydroxyglutarate oxidase LhgO	lhgO	GO:0000166,GO:0003674,GO:0003824,GO:0003973,GO:0005488,GO:0005575,GO:0005622,GO:0005623,GO:0005737,GO:0005886,GO:0008150,GO:0008152,GO:0016020,GO:0016491,GO:0016614,GO:0016899,GO:0034419,GO:0036094,GO:0043167,GO:0043168,GO:0044424,GO:0044464,GO:0048037,GO:0050660,GO:0050662,GO:0055114,GO:0071944,GO:0097159,GO:1901265,GO:1901363	-	ko:K15736	-	-	-	-	ko00000,ko01000	-	-	-	DAO
W6EJB2;(S)-2-hydroxy-acid	1150621.SMUL_2229	5.2e-259	899.8	COG0277@1|root,COG0277@2|Bacteria,1MU6Y@1224|Proteobacteria,42M0V@68525|delta/epsilon subdivisions,2YMAY@29547|Epsilonproteobacteria	29547|Epsilonproteobacteria	C	Glycolate oxidase subunit	glcD	-	1.1.3.15	ko:K00104	ko00630,ko01100,ko01110,ko01120,ko01130,map00630,map01100,map01110,map01120,map01130	-	R00475	RC00042	ko00000,ko00001,ko01000	-	-	-	FAD-oxidase_C,FAD_binding_4
T2PP87;(S)-2-hydroxy-acid	220341.16503873	2e-241	841.3	COG0579@1|root,COG0579@2|Bacteria,1N0QB@1224|Proteobacteria,1RN24@1236|Gammaproteobacteria,3ZIW5@590|Salmonella	1236|Gammaproteobacteria	S	L-2-hydroxyglutarate oxidase LhgO	lhgO	GO:0000166,GO:0003674,GO:0003824,GO:0003973,GO:0005488,GO:0005575,GO:0005622,GO:0005623,GO:0005737,GO:0005886,GO:0008150,GO:0008152,GO:0016020,GO:0016491,GO:0016614,GO:0016899,GO:0034419,GO:0036094,GO:0043167,GO:0043168,GO:0044424,GO:0044464,GO:0048037,GO:0050660,GO:0050662,GO:0055114,GO:0071944,GO:0097159,GO:1901265,GO:1901363	-	ko:K15736	-	-	-	-	ko00000,ko01000	-	-	-	DAO
A0A0F0C861;(S)-2-hydroxy-acid	742733.HMPREF9469_05513	0.0	1085.9	COG0579@1|root,COG0579@2|Bacteria,1TRDH@1239|Firmicutes,248IK@186801|Clostridia,21XTX@1506553|Lachnoclostridium	186801|Clostridia	S	FAD dependent oxidoreductase	lhgO	-	1.1.5.3	ko:K00111	ko00564,ko01110,map00564,map01110	-	R00848	RC00029	ko00000,ko00001,ko01000	-	-	-	DAO,Fer2_BFD
A0A0U7IC16;(S)-2-hydroxy-acid	82995.CR62_03895	5.1e-194	683.7	COG0579@1|root,COG0579@2|Bacteria,1N0QB@1224|Proteobacteria,1RN24@1236|Gammaproteobacteria,402UQ@613|Serratia	1236|Gammaproteobacteria	S	FAD dependent oxidoreductase	lhgO	GO:0000166,GO:0003674,GO:0003824,GO:0003973,GO:0005488,GO:0005575,GO:0005622,GO:0005623,GO:0005737,GO:0005886,GO:0008150,GO:0008152,GO:0016020,GO:0016491,GO:0016614,GO:0016899,GO:0034419,GO:0036094,GO:0043167,GO:0043168,GO:0044424,GO:0044464,GO:0048037,GO:0050660,GO:0050662,GO:0055114,GO:0071944,GO:0097159,GO:1901265,GO:1901363	1.1.5.3	ko:K00111,ko:K15736	ko00564,ko01110,map00564,map01110	-	R00848	RC00029	ko00000,ko00001,ko01000	-	-	-	DAO
A0A061CPW4;(S)-2-hydroxy-acid	1293597.BN147_10000	5.3e-223	780.0	COG1304@1|root,COG1304@2|Bacteria,1TPC4@1239|Firmicutes,4HAU5@91061|Bacilli,3F3N3@33958|Lactobacillaceae	91061|Bacilli	C	L-lactate dehydrogenase (FMN-dependent) and related alpha-hydroxy acid dehydrogenases	lctO	-	1.13.12.4	ko:K00467,ko:K10530	ko00620,map00620	-	R00319	RC01312	ko00000,ko00001,ko01000	-	-	-	FMN_dh
C0QCR3;(S)-2-hydroxy-acid	177437.HRM2_20390	1.9e-272	944.5	COG0277@1|root,COG0277@2|Bacteria,1MU6Y@1224|Proteobacteria,42M0V@68525|delta/epsilon subdivisions,2WIQ1@28221|Deltaproteobacteria,2MI3F@213118|Desulfobacterales	28221|Deltaproteobacteria	C	PFAM FAD linked oxidase domain protein	glcD1	-	1.1.3.15	ko:K00104	ko00630,ko01100,ko01110,ko01120,ko01130,map00630,map01100,map01110,map01120,map01130	-	R00475	RC00042	ko00000,ko00001,ko01000	-	-	-	FAD-oxidase_C,FAD_binding_4
[truncated: 612 more rows]

## Sheet: HAMAP_annotations
Your sequence	Profile AC	Profile name	Trusted cutoff	Match score	Match region	Match quality
Q9LRS0--S--2-hydroxy-acid (367 aa)	MF_01559	L_lact_dehydr	71.846	33.391	1-359	Weak
[truncated: 2,235 more rows]
